# Supplementary material for: Figla promotes secondary follicle growth in mature mice
Source: Sci Rep. 2021 May 10;11:9842. doi: 10.1038/s41598-021-89052-3 (PMC8110814; doi:10.1038/s41598-021-89052-3)
Supplement: Supplementary file 1 — Supplementary Information 1. [file 41598_2021_89052_MOESM1_ESM.xlsx]

## Sheet: O1(premature)O2(mature)
Hugo_Symbol	Gene stable ID	baseMean	log2FoldChange	lfcSE	stat	pvalue	padj	aveExpO1	O1_1	O1_2	O1_3	O1_4	aveExpO2	O2_1	O2_2	O2_3	O2_4
Gm26917	ENSMUSG00000097971	2280.62	0.840509	0.484666	1.7342	0.0828823	0.22942	4.23	3.11	1.7	8.77	3.34	7.9075	7.95	3.55	9.45	10.68
Gm42418	ENSMUSG00000098178	359.398	-0.762908	0.635344	-1.20078	0.229837	0.442508	1.1275	0.43	0.91	2.78	0.39	0.71	0.49	0.14	1.17	1.04
0610009B22Rik	ENSMUSG00000007777	611.295	-0.0252348	0.132782	-0.190046	0.849273	0.937297	82.4575	88.68	87.92	70.36	82.87	85.595	82.82	89.63	90.71	79.22
0610009L18Rik	ENSMUSG00000043644	20.2937	0.274693	0.43998	0.624331	0.53241	0.734506	2.525	3.58	3.09	1.32	2.11	3.2425	1.6	3.92	3.09	4.36
0610010F05Rik	ENSMUSG00000042208	473.387	-0.319281	0.150515	-2.12125	0.0339004	0.123554	8.4225	8.2	9.8	8.81	6.88	7.1875	6.38	6.46	6.1	9.81
0610010K14Rik	ENSMUSG00000020831	326.126	0.039119	0.134853	0.290086	0.77175	0.888762	57.37	63.66	58.84	47.31	59.67	60.1975	56.04	60.87	61.57	62.31
0610012G03Rik	ENSMUSG00000107002	518.337	-0.05977	0.130983	-0.456319	0.648161	0.810627	36.745	45.09	34.68	27.78	39.43	37.22	37.25	36	37.74	37.89
0610030E20Rik	ENSMUSG00000058706	164.665	-0.126276	0.218754	-0.577252	0.563769	0.759095	3.7025	3.54	3.86	4.86	2.55	3.93	5.76	2.67	3.11	4.18
0610033M10Rik	ENSMUSG00000108236	17.082	-0.548313	0.525537	-1.04334	0.296792	0.519185	3.3225	3.64	2.01	2.42	5.22	2.515	3.99	2.33	2.09	1.65
0610040B10Rik	ENSMUSG00000089889	11.5774	-0.384326	0.487818	-0.787847	0.430786	0.645323	1.9725	1.82	1.92	1.44	2.71	1.87	1.65	2.32	1.57	1.94
0610040F04Rik	ENSMUSG00000087341	60.3744	-1.19488	0.307233	-3.88916	0.000100593	0.0014778	36.2975	30.81	54.78	27.29	32.31	16.705	13.71	23.88	14.09	15.14
0610040J01Rik	ENSMUSG00000060512	138.189	-0.905771	0.273927	-3.30661	0.000944323	0.00870906	20.96	22.09	20.34	18	23.41	12.385	15.6	12.01	10.75	11.18
1010001B22Rik	ENSMUSG00000097863	12.0381	-0.374817	0.50901	-0.736365	0.461509	0.672327	4.6425	5.44	6.73	3.35	3.05	3.8075	4.97	2.93	3.08	4.25
1110002L01Rik	ENSMUSG00000071456	31.8793	-0.501738	0.402903	-1.24531	0.213018	0.42154	0.74	0.94	0.19	1.37	0.46	0.5725	0.44	0.64	0.62	0.59
1110004F10Rik	ENSMUSG00000030663	935.547	-0.162629	0.143826	-1.13074	0.258165	0.47608	38.73	40.17	45.64	32.14	36.97	35.53	29.51	42.45	35.5	34.66
1110006O24Rik	ENSMUSG00000107121	12.5768	-0.0135414	0.484706	-0.0279373	0.977712	1	1.495	1.53	1.73	1.55	1.17	1.57	1.48	0.87	1.82	2.11
1110008P14Rik	ENSMUSG00000039195	69.2065	0.753626	0.263469	2.86039	0.00423117	0.0274661	7.9625	9.43	8.74	5.43	8.25	14.43	15.19	10.72	18.27	13.54
1110012L19Rik	ENSMUSG00000045237	589.541	-0.475666	0.13365	-3.55903	0.000372224	0.00424755	80.4175	80.14	88.84	63.13	89.56	61.18	54.81	62.45	65.61	61.85
1110013H19Rik	ENSMUSG00000116164	10.5422	-0.362546	0.434818	-0.833789	0.4044	0.622345	3.3725	1.88	4.07	3.64	3.9	2.77	3.42	2.58	2.47	2.61
1110019D14Rik	ENSMUSG00000097616	55.4899	-0.110135	0.222412	-0.495183	0.620471	0.80171	5.0475	6.01	3.72	5.53	4.93	4.7975	6.85	3.98	4.19	4.17
1110020A21Rik	ENSMUSG00000097047	148.045	-0.0565304	0.18432	-0.306696	0.759074	0.880461	31.805	32.65	36.05	27.62	30.9	29.3525	26.61	25.15	36.49	29.16
1110032A03Rik	ENSMUSG00000037971	95.7544	-0.476866	0.212014	-2.24922	0.0244986	0.0987254	5.795	4.33	8.41	6.05	4.39	5.7625	4.35	7.32	7.75	3.63
1110032F04Rik	ENSMUSG00000046999	69.2095	-0.217938	0.395704	-0.550762	0.581797	0.773081	1.015	1.63	0.8	1.18	0.45	0.9225	0.71	1.16	1.04	0.78
1110038F14Rik	ENSMUSG00000063236	242.407	0.105441	0.120886	0.872237	0.383079	0.600758	19.21	18.16	21.96	17.32	19.4	22.135	21.24	24.47	21.64	21.19
1110051M20Rik	ENSMUSG00000040591	178.747	0.0561326	0.208612	0.269076	0.787871	0.899187	9.655	8.57	9.45	8.06	12.54	9.3225	6.44	8.05	9.42	13.38
1110059E24Rik	ENSMUSG00000035171	542.371	-0.141374	0.174794	-0.808803	0.418629	0.635512	33.01	33.17	40.09	25.86	32.92	31.8575	35.31	35.91	26.27	29.94
1110059G10Rik	ENSMUSG00000032551	249.627	0.00683827	0.167764	0.0407611	0.967486	1	18.63	17.53	19.02	22.84	15.13	18.11	17.84	23.07	18.44	13.09
1110065P20Rik	ENSMUSG00000078570	340.262	-0.222596	0.161295	-1.38006	0.167569	0.361652	29.635	31.23	36.62	20.18	30.51	25.9475	22.94	23.86	30.4	26.59
1190005I06Rik	ENSMUSG00000043687	346.025	0.294213	0.145684	2.01952	0.0434331	0.1477	66.09	76.41	70.36	50.4	67.19	85.0775	81.86	86.87	87.42	84.16
1190007I07Rik	ENSMUSG00000063320	20.8617	1.40676	0.428929	3.27971	0.00103915	0.0093613	1.9825	1.32	2.72	1.91	1.98	5.1675	4.9	2.91	4.55	8.31
1300002E11Rik	ENSMUSG00000097290	263.698	-0.203109	0.137412	-1.4781	0.13938	0.322829	80.7975	81.24	93.84	61.31	86.8	74.3425	71.58	83.58	74.03	68.18
1500004A13Rik	ENSMUSG00000098912	30.0003	-1.13199	1.25949	-0.898774	0.368773	0.586619	0.6275	0.78	0.31	0.7	0.72	0.2825	1.07	0.06	0	0
1500011B03Rik	ENSMUSG00000072694	611.599	-0.251264	0.129268	-1.94374	0.0519272	0.167582	77.34	80	84.37	54.78	90.21	70.03	66.06	68.81	70.19	75.06
1500015A07Rik	ENSMUSG00000098702	30.4578	-0.0849683	0.285383	-0.297734	0.765906	0.88528	1.6175	1.29	1.26	1.71	2.21	1.585	1.55	1.45	1.9	1.44
1500035N22Rik	ENSMUSG00000059631	3.14491	-1.12819	0.841872	-1.3401	0.180213	NA	0.88	0.58	0.93	1.3	0.71	0.42	0.83	0	0.31	0.54
1600002D24Rik	ENSMUSG00000117232	36.3136	0.0620405	0.275094	0.225524	0.821571	0.9209	16.62	15.07	16.77	14.44	20.2	19.78	22.52	27	13.8	15.8
1600012H06Rik	ENSMUSG00000050088	455.917	-0.526355	0.223341	-2.35673	0.0184364	0.0809385	2.165	2.15	2.55	2.29	1.67	1.54	1.45	1.43	2.03	1.25
1600014C10Rik	ENSMUSG00000054676	114.411	1.01167	0.219596	4.60696	4.08597e-06	0.000100775	1.5225	2.01	1.49	1.29	1.3	3.2675	2.62	4.44	2.54	3.47
1600020E01Rik	ENSMUSG00000097048	91.2916	0.321938	0.281514	1.14359	0.252793	0.470043	2.3075	1.83	3.06	2.54	1.8	2.5175	1.78	2.89	2.96	2.44
1700001G11Rik	ENSMUSG00000085984	7.95384	1.50166	0.531979	2.82279	0.00476077	0.0298827	0.8575	1.03	0.79	0.94	0.67	2.5725	3.31	1.59	2.76	2.63
1700001L05Rik	ENSMUSG00000075511	431.767	0.314102	0.21411	1.46701	0.142373	0.326911	16.2725	14.56	15.44	22.7	12.39	21.2225	17.14	15.08	23.27	29.4
1700001L19Rik	ENSMUSG00000021534	32.1402	-0.378789	0.277142	-1.36677	0.171699	0.367385	3.1525	3.4	3.32	2.96	2.93	2.6425	2.19	4.04	1.72	2.62
1700006J14Rik	ENSMUSG00000034764	58.232	0.968512	0.240436	4.02816	5.62162e-05	0.000916426	5.2225	5.56	4.13	4.98	6.22	10.1175	12.59	8	7.7	12.18
1700007K13Rik	ENSMUSG00000026831	23.3254	-5.80172	1.25525	-4.62198	3.80094e-06	9.51939e-05	1.53	0.21	1.74	0	4.17	0	0	0	0	0
1700007L15Rik	ENSMUSG00000097318	16.7401	-0.23782	0.395362	-0.601524	0.547491	0.746135	2.7525	3.31	2.82	1.94	2.94	2.315	2.65	1.52	3.19	1.9
1700010D01Rik	ENSMUSG00000071721	32.1103	-1.00227	0.28424	-3.52614	0.000421656	0.00467021	21.7825	18.6	18.87	21.84	27.82	11.5625	12.88	9.07	11.1	13.2
1700010I14Rik	ENSMUSG00000023873	93.2516	-0.459673	0.219944	-2.08995	0.0366221	0.130333	5.885	6.24	6.73	4.64	5.93	4.42	3.82	5.83	4.07	3.96
1700012A03Rik	ENSMUSG00000029766	5.13548	-0.871818	0.9058	-0.962484	0.335807	NA	1.995	2.6	1.28	0.65	3.45	2.5175	1.13	6.04	1.53	1.37
1700012B07Rik	ENSMUSG00000020617	5.55391	-2.12292	0.771511	-2.75164	0.00592978	0.0351709	1.535	2.22	1.17	1.27	1.48	0.4675	0.67	0.27	0.29	0.64
1700012B09Rik	ENSMUSG00000031927	1.51544	-0.445922	1.75731	-0.253753	0.799687	NA	0.5625	0	0.37	0.2	1.68	0.425	0.22	1.03	0.23	0.22
1700012D14Rik	ENSMUSG00000110424	16.3729	-0.12742	0.56056	-0.227309	0.820183	0.920146	1.39	1.41	2.15	1.09	0.91	1.5775	1.82	0.48	2.73	1.28
1700014D04Rik	ENSMUSG00000051054	2.3788	1.52681	0.976634	1.56334	0.117974	NA	0.2025	0.67	0	0.08	0.06	0.4825	0.15	1.51	0.19	0.08
1700015G11Rik	ENSMUSG00000094445	0.911744	-1.24726	1.82477	-0.683516	0.494281	NA	0.985	0.67	2.61	0	0.66	0.4825	0	0	1.25	0.68
1700016H13Rik	ENSMUSG00000029320	21.4529	-1.24729	0.395952	-3.15011	0.0016321	0.0132964	4.4475	2.88	5.23	3.61	6.07	1.92	2.43	1.9	2.05	1.3
1700016K19Rik	ENSMUSG00000053783	9.56158	0.880006	0.491199	1.79155	0.0732057	0.210922	1.36	1.19	0.97	0.95	2.33	2.6275	1.91	2.96	2.52	3.12
1700017B05Rik	ENSMUSG00000032300	759.654	0.325729	0.0899756	3.62019	0.000294387	0.00349981	12.8425	14.1	11.01	12.5	13.76	17.3875	17.11	16.49	18.84	17.11
1700018B08Rik	ENSMUSG00000031809	31.1186	-0.752782	0.263235	-2.85973	0.00423999	0.027482	5.8825	5.25	5.72	6.09	6.47	3.63	5.04	2.71	3.37	3.4
1700018B24Rik	ENSMUSG00000037910	483.531	-0.420713	0.148055	-2.8416	0.00448871	0.0287036	199.617	218.73	229.82	158.25	191.67	158.287	151.48	169.77	173.37	138.53
1700019D03Rik	ENSMUSG00000043629	21.4823	-0.512906	0.576599	-0.889536	0.373715	0.591397	4.9275	6.42	1.52	5.07	6.7	3.9375	5.04	5.61	2.95	2.15
1700021A07Rik	ENSMUSG00000037535	0.715169	1.26402	2.32513	0.543633	0.586694	NA	0.09	0	0	0	0.36	0.2875	1.15	0	0	0
1700021F07Rik	ENSMUSG00000027518	53.5884	-1.37226	0.315769	-4.34576	1.38797e-05	0.000287972	24.9775	26.25	26.77	28.34	18.55	10.155	12.61	10.96	9.58	7.47
1700021J08Rik	ENSMUSG00000086890	1.38485	-1.76108	1.53849	-1.14468	0.252341	NA	0.455	0.55	0.26	1.01	0	0.1425	0	0.57	0	0
1700022N22Rik	ENSMUSG00000097523	3.7715	0.175615	0.829274	0.21177	0.832287	NA	0.6825	1.15	0.22	0.38	0.98	0.75	0.37	0.94	0.61	1.08
1700023F02Rik	ENSMUSG00000100000	0.267181	-1.48587	3.89876	-0.381114	0.703119	NA	0.4575	0	1.45	0	0.38	0	0	0	0	0
1700024B05Rik	ENSMUSG00000052334	3.77987	-0.304144	1.25619	-0.242116	0.80869	NA	0.395	0.2	0.13	0.24	1.01	0.36	0.22	0.68	0.54	0
1700025B11Rik	ENSMUSG00000101113	1.6751	0.891053	1.10705	0.80489	0.420883	NA	0.6	0.87	0.54	0.71	0.28	1.08	1.66	1.19	0.63	0.84
1700025G04Rik	ENSMUSG00000032666	270.667	-0.332861	0.162663	-2.04632	0.0407248	0.141066	13.14	12.81	10.5	16.1	13.15	10.62	11.35	9.48	9.65	12
1700026F02Rik	ENSMUSG00000101854	0.74429	-2.44222	2.75012	-0.888042	0.374518	NA	0.84	0	0.31	0.76	2.29	2.94	0	0	11.76	0
1700028E10Rik	ENSMUSG00000097321	21.9325	-0.303684	0.37944	-0.800346	0.42351	0.639925	1.12	1.2	1.2	0.57	1.51	0.9625	1.21	0.71	1.15	0.78
1700028I16Rik	ENSMUSG00000056821	50.9211	-0.70577	0.291952	-2.41742	0.0156309	0.0717312	9.9575	8.79	10.22	10.25	10.57	6.4275	6.39	7.74	5.47	6.11
1700028J19Rik	ENSMUSG00000038782	33.6029	-0.188027	0.271086	-0.693605	0.48793	0.695724	4.685	6.02	4.32	4.69	3.71	4.4525	3.29	3.3	5.49	5.73
1700028K03Rik	ENSMUSG00000089798	85.8614	-0.333591	0.24648	-1.35342	0.175921	0.373951	9.6575	10.3	9	10.02	9.31	10.1375	10.22	10.22	11.05	9.06
1700028P14Rik	ENSMUSG00000033053	5.54566	-0.843568	0.589227	-1.43165	0.152243	0.341304	1.3125	1.27	1.44	1.15	1.39	0.7675	0.68	0.72	0.6	1.07
1700029F12Rik	ENSMUSG00000052075	7.3795	0.557682	0.757311	0.736398	0.461488	0.672327	0.9825	1.04	0.41	0.66	1.82	1.68	1.46	3.58	1.29	0.39
1700029I15Rik	ENSMUSG00000044916	6.6659	0.704635	0.657216	1.07215	0.283652	0.504617	0.3925	0.54	0.5	0.1	0.43	0.67	1.05	0.33	0.69	0.61
1700029J07Rik	ENSMUSG00000071103	49.5933	-0.328462	0.239832	-1.36955	0.170826	0.366073	4.0675	4.51	3.56	3.96	4.24	3.4775	3.12	2.57	4.33	3.89
1700030C10Rik	ENSMUSG00000091071	3.80403	0.143074	0.916471	0.156114	0.875943	NA	0.35	0.25	0.07	0.39	0.69	1.8325	0.3	6.38	0.17	0.48
1700030J22Rik	ENSMUSG00000031847	196.328	0.402255	0.142328	2.82626	0.00470954	0.0296133	9.56	10.06	8.89	9.72	9.57	13.3675	11.23	15.16	12.28	14.8
1700030K09Rik	ENSMUSG00000052794	624.925	0.107201	0.177332	0.604522	0.545497	0.74467	24.3675	22.45	27.07	20.8	27.15	27.61	32.1	33.5	22.63	22.21
1700030N03Rik	ENSMUSG00000100969	18.9959	0.337984	1.34225	0.251805	0.801192	0.908376	4.6025	6.39	6.75	5.27	0	5.9975	0	8.05	3.87	12.07
1700034H15Rik	ENSMUSG00000055833	8.13557	-0.537702	0.553644	-0.971204	0.331447	0.552804	1.47	1.39	1.33	1.06	2.1	1.13	0.93	2.08	1.19	0.32
1700034K08Rik	ENSMUSG00000100294	19.8668	-0.261863	0.390335	-0.670868	0.502304	0.70894	9.2075	7.94	11.35	7.96	9.58	8.14	6.13	11.33	7.98	7.12
1700034P13Rik	ENSMUSG00000097893	9.70351	-0.918175	0.475033	-1.93287	0.0532525	0.170602	0.95	0.87	0.88	1.23	0.82	1.0225	0.63	2.12	0.67	0.67
1700037C18Rik	ENSMUSG00000005983	25.158	0.665794	0.415124	1.60385	0.108748	0.274888	1.165	2.42	1.37	0.36	0.51	1.82	1.24	1.7	2.82	1.52
1700037H04Rik	ENSMUSG00000027327	200.289	0.943891	0.185789	5.08045	3.76548e-07	1.34396e-05	4.285	5.32	4.69	3.88	3.25	8.7325	9.03	9.36	7.78	8.76
1700040D17Rik	ENSMUSG00000097515	5.05337	0.722969	0.612993	1.17941	0.238236	NA	0.6225	0.95	0.76	0.32	0.46	1.0825	1.49	1.09	0.75	1
1700047G07Rik	ENSMUSG00000110717	5.24987	-0.941642	0.806895	-1.16699	0.243213	NA	4.475	3.4	2.77	10.48	1.25	2.435	2.01	0.88	5.17	1.68
1700047M11Rik	ENSMUSG00000100147	3.21585	-0.553773	0.87417	-0.633485	0.526417	NA	0.7075	1.22	0.19	0.82	0.6	0.395	0.59	0.64	0.16	0.19
1700048M11Rik	ENSMUSG00000085637	1.0613	-1.02304	1.31713	-0.776721	0.437324	NA	0.6975	0.37	1.37	0.69	0.36	0.3675	0.35	0	0.4	0.72
1700048O20Rik	ENSMUSG00000043773	56.491	-0.798931	0.259552	-3.07811	0.00208317	0.0160055	7.405	8.47	8.91	8.26	3.98	3.495	3.39	1.93	3.94	4.72
1700049E17Rik2	ENSMUSG00000090440	6.63858	-0.722635	0.690985	-1.0458	0.295651	0.517693	0.695	0.58	1.04	0.46	0.7	0.4625	0.44	0.84	0.35	0.22
1700051O22Rik	ENSMUSG00000103341	1.28959	-0.408045	1.8035	-0.226251	0.821006	NA	0.46	0.7	0	0	1.14	0.37	0	0.72	0.76	0
1700056E22Rik	ENSMUSG00000044854	17.938	-0.395241	0.355417	-1.11205	0.266117	0.485112	2.7825	1.85	4.2	2.41	2.67	2.15	2.61	1.29	2.34	2.36
1700066C05Rik	ENSMUSG00000101810	0.459334	-3.05131	4.24672	-0.718509	0.472443	NA	0.74	0	2.96	0	0	0	0	0	0	0
1700066M21Rik	ENSMUSG00000038323	635.397	-0.0749725	0.178551	-0.419895	0.674562	0.825575	26.7125	26.81	22.97	30.36	26.71	26.485	35.38	22.61	21.59	26.36
1700067K01Rik	ENSMUSG00000046408	911.14	-0.143206	0.1696	-0.844372	0.398461	0.616782	135.855	167.27	156.08	108.17	111.9	129.012	111.84	127.29	141.76	135.16
1700086L19Rik	ENSMUSG00000071265	1.62974	-1.40586	1.68039	-0.836627	0.402802	NA	0.515	0.19	1.05	0	0.82	0.24	0	0.59	0	0.37
1700088E04Rik	ENSMUSG00000033029	29.374	-0.567438	0.387068	-1.46599	0.14265	0.327285	1.655	2.91	1.59	0.99	1.13	1.365	2.08	1.39	1.27	0.72
1700092M07Rik	ENSMUSG00000090840	2.03359	0.131849	1.01807	0.129509	0.896955	NA	1.0125	1.21	1.7	1.14	0	1.215	1.16	1.67	0.44	1.59
1700093K21Rik	ENSMUSG00000020286	15.629	-0.739939	0.397497	-1.8615	0.0626739	0.189993	2.4975	3.22	2.66	2.11	2	1.6925	1.76	1.76	1.44	1.81
1700094J05Rik	ENSMUSG00000101695	0.432991	-0.582365	2.96815	-0.196204	0.84445	NA	0.34	0	1.25	0.11	0	0.1825	0.62	0	0	0.11
1700095K22Rik	ENSMUSG00000108505	0.184155	1.93812	4.29272	0.45149	0.651637	NA	0	0	0	0	0	1.0175	1.22	0	0	2.85
1700097N02Rik	ENSMUSG00000099474	10.2324	0.455084	1.05762	0.430291	0.666984	0.820951	1.74	0	0.69	5.24	1.03	2.4725	1.6	0.61	0.63	7.05
1700102H20Rik	ENSMUSG00000116852	3.07744	0.744231	0.915797	0.81266	0.416413	NA	1.4175	0.33	0.64	0.3	4.4	2.1225	2.76	1.35	0.89	3.49
1700109H08Rik	ENSMUSG00000008307	4.8177	-0.741692	0.939869	-0.789144	0.430028	NA	0.405	1.26	0.17	0.04	0.15	0.0975	0	0.26	0.09	0.04
1700112D23Rik	ENSMUSG00000091329	1.23265	-0.850507	1.25575	-0.67729	0.498222	NA	0.84	0.59	1.35	0.55	0.87	0.6025	0.28	0.3	0.64	1.19
1700112H15Rik	ENSMUSG00000101574	6.33794	-0.889383	0.573697	-1.55027	0.121078	0.294542	2.07	1.84	2.47	1.67	2.3	1.1825	0.65	2.06	1.07	0.95
1700113A16Rik	ENSMUSG00000096935	16.4272	-1.17881	0.516183	-2.2837	0.0223889	0.0926469	1.8325	2.27	1.51	2.16	1.39	0.97	0.78	0.63	0.93	1.54
1700116B05Rik	ENSMUSG00000092276	53.6972	-0.807462	0.260843	-3.09558	0.00196426	0.0152364	80.51	74.81	91.09	74.31	81.83	51.095	48.32	71.1	44.32	40.64
1700120C14Rik	ENSMUSG00000100599	4.05869	-0.262532	1.03878	-0.252732	0.800475	NA	0.835	0.58	0.85	1.35	0.56	0.72	1.3	0.94	0	0.64
1700122E12Rik	ENSMUSG00000087685	1.06527	0.928476	1.4998	0.619065	0.535873	NA	0.28	0.38	0	0	0.74	0.56	0.72	0	0.41	1.11
1700123M08Rik	ENSMUSG00000085614	10.1958	0.566911	0.639663	0.886265	0.375475	0.593001	1.2675	0.92	1.13	1.57	1.45	1.905	1.32	2.96	1.52	1.82
1700123O20Rik	ENSMUSG00000040822	249.358	-0.112636	0.170638	-0.660085	0.509199	0.714324	3.5575	3.27	3.79	4.3	2.87	3.545	2.77	3.28	3.58	4.55
1810009A15Rik	ENSMUSG00000071653	204.612	0.421176	0.141441	2.97775	0.00290377	0.0205406	19.795	18.89	20.76	19.58	19.95	27.79	22.51	32.29	31.36	25
1810010H24Rik	ENSMUSG00000078607	48.6037	-0.676984	0.244923	-2.76407	0.00570856	0.0343361	6.74	7.07	8.92	5.03	5.94	4.6325	4.54	3.61	5.09	5.29
1810013L24Rik	ENSMUSG00000022507	766.072	0.439822	0.135523	3.24537	0.00117296	0.0101695	23.96	20.95	17.99	33.95	22.95	29.05	26.69	25.16	30.59	33.76
1810014B01Rik	ENSMUSG00000097412	40.8217	0.142242	0.509498	0.27918	0.780106	0.894737	1.3875	0.07	3.48	1.32	0.68	1.7425	0.78	1.41	4.54	0.24
1810019D21Rik	ENSMUSG00000086390	36.6219	0.0965172	0.337309	0.286139	0.774771	0.890825	4.7225	3.4	7.56	4.48	3.45	5.38	6.99	5.88	6.59	2.06
1810021B22Rik	ENSMUSG00000087331	2.32955	1.34751	1.48425	0.907874	0.363945	NA	0.1975	0	0.44	0	0.35	0.5475	0	1.95	0.24	0
1810026B05Rik	ENSMUSG00000101970	199.04	-0.0021118	0.52821	-0.00399803	0.99681	1	0.8375	0.78	0.57	0.92	1.08	0.9475	0.5	1.15	1.82	0.32
1810030O07Rik	ENSMUSG00000044148	199.508	0.780953	0.275845	2.83113	0.00463844	0.0293255	0.435	0.58	0.53	0.35	0.28	0.795	0.81	0.55	1.14	0.68
1810037I17Rik	ENSMUSG00000054091	322.482	0.197184	0.163184	1.20835	0.226912	0.439819	16.43	14.5	15.78	13.16	22.28	19.8475	18.4	21.46	19.75	19.78
1810041H14Rik	ENSMUSG00000102112	3.44055	-0.592514	0.96784	-0.612203	0.540403	NA	1.0975	2.61	0	0.88	0.9	0.7925	0.68	1.52	0.51	0.46
1810044D09Rik	ENSMUSG00000100680	7.99282	0.891409	0.657725	1.35529	0.175325	0.372927	1.3975	1.1	2.39	1.38	0.72	2.7875	2.44	1.14	3.62	3.95
1810049J17Rik	ENSMUSG00000097221	2.06968	1.32496	0.958248	1.38269	0.16676	NA	0.8325	0.58	1.12	0.53	1.1	1.7575	1.62	1.83	2.48	1.1
1810055G02Rik	ENSMUSG00000035372	927.477	0.0663112	0.168393	0.393788	0.693738	0.838279	57.4075	53.49	72.16	48.88	55.1	65.185	63.22	81.69	60.08	55.75
1810058I24Rik	ENSMUSG00000073155	539.447	0.0918938	0.115441	0.796026	0.426017	0.641629	38.61	39.29	43.41	35.01	36.73	44.2325	42.85	44.88	47.21	41.99
1810058N15Rik	ENSMUSG00000117861	3.13432	0.323591	0.748395	0.43238	0.665465	NA	0.775	0.76	0.18	1.22	0.94	1.01	0.92	1.37	1.02	0.73
1810059C17Rik	ENSMUSG00000086340	1.14132	0.912219	1.34188	0.679806	0.496627	NA	0.525	0.37	0.34	1.03	0.36	1.0425	0.35	0.75	2	1.07
1810073O08Rik	ENSMUSG00000117442	9.65919	0.753947	0.660305	1.14182	0.253531	0.471071	0.53	0.55	0.05	0.49	1.03	0.9375	1.29	0.68	0.64	1.14
2010001A14Rik	ENSMUSG00000087165	10.5636	1.35127	0.730388	1.85007	0.0643034	0.193747	0.55	0.94	0.92	0	0.34	1.2425	1.18	0.85	1.95	0.99
2010001K21Rik	ENSMUSG00000051606	532.627	-0.267869	0.679447	-0.394246	0.693399	0.838191	93.25	132.61	67.62	68.3	104.47	87.225	113.25	119.93	25.1	90.62
2010010A06Rik	ENSMUSG00000102047	0.378962	0.71532	3.02827	0.236214	0.813266	NA	0	0	0	0	0	0.3975	1.59	0	0	0
2010106G04Rik	ENSMUSG00000117376	9.56191	-0.455504	0.503084	-0.905425	0.36524	0.583779	15.6325	18.42	11.53	20.66	11.92	12.14	9.39	7.51	8.31	23.35
2010109A12Rik	ENSMUSG00000029384	3.74274	-0.656771	1.10262	-0.595648	0.551411	NA	0.8575	0.59	1.36	1.48	0	0.5625	0.84	0	1.41	0
2010110K18Rik	ENSMUSG00000097755	16.097	-0.871704	0.404694	-2.15398	0.0312417	0.11678	5.655	8.16	6.86	3.36	4.24	3.24	3.49	3.24	1.85	4.38
2010300C02Rik	ENSMUSG00000026090	37.0883	-0.0651964	0.367369	-0.177468	0.85914	0.943575	1.1025	1.21	0.46	1	1.74	1.0025	1.05	1.12	0.76	1.08
2010320M18Rik	ENSMUSG00000100691	57.2843	-0.670897	0.260701	-2.57344	0.0100694	0.0520958	4.0275	4.43	4.52	3.04	4.12	2.6775	2.6	1.79	3.46	2.86
2210016F16Rik	ENSMUSG00000021550	375.411	-0.349489	0.125857	-2.77688	0.00548831	0.0333831	9.0875	9.25	9.87	7.32	9.91	7.5275	6.7	7.45	8.73	7.23
2210016L21Rik	ENSMUSG00000029559	126.601	-0.653337	0.198757	-3.2871	0.00101223	0.00917864	2.5275	1.96	1.8	3.4	2.95	1.78	2.44	1.48	1.61	1.59
2210404E10Rik	ENSMUSG00000114772	8.59456	-1.00918	0.623046	-1.61975	0.105286	0.269646	4.1975	4.19	1.7	2.42	8.48	2.1925	2.26	3.23	2.27	1.01
2210406O10Rik	ENSMUSG00000039563	77.5661	-0.395925	0.204915	-1.93214	0.0533425	0.17075	9.785	8.48	9.68	10.65	10.33	7.5925	9.27	5.51	9.04	6.55
2210408I21Rik	ENSMUSG00000071252	110.029	0.382094	0.217531	1.7565	0.0790031	0.222097	4.2725	5.06	4.6	3.87	3.56	5.9025	6.15	5.03	7.22	5.21
2210409E12Rik	ENSMUSG00000081766	1.59541	0.866194	1.14154	0.758794	0.447976	NA	1.32	1.57	2.94	0.77	0	2.705	3.4	2.45	1.78	3.19
2210417A02Rik	ENSMUSG00000086494	6.45308	-0.807566	0.716279	-1.12745	0.259554	0.477716	3.3575	2.04	2.98	2.98	5.43	2.045	2.51	0.3	2.54	2.83
2210418O10Rik	ENSMUSG00000078894	30.1464	-1.46622	1.60346	-0.914408	0.360503	0.578703	5.0375	3.15	16.53	0.42	0.05	0.5375	0.06	1.4	0	0.69
2300002M23Rik	ENSMUSG00000039269	95.191	-0.752371	0.353901	-2.12594	0.0335086	0.12254	14.74	13.72	10.48	12.41	22.35	9.205	15.22	8.6	6.2	6.8
2300009A05Rik	ENSMUSG00000032403	88.5242	0.327362	0.230636	1.41939	0.155786	0.346265	8.3175	7.94	6.65	9.64	9.04	10.86	13.25	7.63	12.93	9.63
2310003L06Rik	ENSMUSG00000007457	25.611	-0.838197	0.390418	-2.14692	0.0317996	0.11831	2.93	3.54	2.83	2.39	2.96	1.7275	2.36	1.87	0.9	1.78
2310008N11Rik	ENSMUSG00000100335	7.24135	-0.095334	0.67053	-0.142177	0.88694	0.959387	4.0425	4.69	4.24	3.5	3.74	3.34	3.41	2.42	3.52	4.01
2310009B15Rik	ENSMUSG00000079283	41.3136	0.259607	0.389382	0.666716	0.504954	0.711007	2.02	2.86	2.71	1.8	0.71	2.38	1.9	1.3	3.09	3.23
2310010J17Rik	ENSMUSG00000097162	5.35888	0.622174	0.737296	0.84386	0.398748	0.61689	2.945	8.06	1.23	1.58	0.91	4.015	7.09	2.57	1.55	4.85
2310011J03Rik	ENSMUSG00000020133	460.934	-0.177129	0.118523	-1.49447	0.135054	0.316291	30.595	33.02	34.63	25.21	29.52	28.5875	26.25	30.11	30	27.99
2310015K22Rik	ENSMUSG00000101257	16.2919	0.201438	0.559804	0.359837	0.718969	0.85462	1.69	2.27	0.88	1.24	2.37	2.0475	2.77	1.12	2.31	1.99
2310022A10Rik	ENSMUSG00000049643	428.187	0.103634	0.110795	0.935371	0.349597	0.567267	21.05	19	20.76	21.72	22.72	23.6025	20.22	28.91	21.52	23.76
2310022B05Rik	ENSMUSG00000031983	218.493	-0.23757	0.19741	-1.20344	0.228808	0.441486	3.6525	2.96	3.01	4.13	4.51	3.26	3.26	3.13	3.95	2.7
2310026L22Rik	ENSMUSG00000078519	0.754163	1.37049	2.52575	0.542607	0.587401	NA	0.1325	0	0	0.53	0	0.4275	0	1.71	0	0
2310033P09Rik	ENSMUSG00000020441	324.429	-0.0122184	0.15367	-0.0795109	0.936626	0.988607	32.955	31.5	36.02	32.51	31.79	34.3725	31.49	43.58	32.52	29.9
2310039H08Rik	ENSMUSG00000062619	66.3656	-0.128031	0.3579	-0.357729	0.720546	0.855177	2.29	1.9	2.87	2.19	2.2	2.21	2	0.53	2.21	4.1
2310057M21Rik	ENSMUSG00000040177	572.582	-0.192637	0.0965073	-1.99609	0.0459241	0.153942	32.825	36.09	29.22	31.03	34.96	28.0125	23.38	32.93	30.23	25.51
2310061I04Rik	ENSMUSG00000050705	290.039	-0.0297687	0.128728	-0.231253	0.817118	0.917891	34.91	37	37.05	32.39	33.2	35.7025	34	36.18	39.01	33.62
2310068J16Rik	ENSMUSG00000100084	11.3989	0.183767	0.445389	0.4126	0.6799	0.829538	1.13	1.71	0.74	1.17	0.9	1.3475	1.57	0.92	1.38	1.52
2410002F23Rik	ENSMUSG00000045411	1105.48	-0.37068	0.103437	-3.58364	0.000338834	0.00394147	28.3725	28.53	25.64	27.89	31.43	23.23	21.88	25.87	22.05	23.12
2410003L11Rik	ENSMUSG00000085860	1.31846	2.10059	1.4271	1.47193	0.14104	NA	0.1725	0	0.45	0	0.24	0.805	0.7	0.25	1.57	0.7
2410004B18Rik	ENSMUSG00000036873	227.528	-0.178002	0.148334	-1.2	0.230138	0.442745	24.1075	29.4	27.59	20.76	18.68	23.165	19.98	24.98	26.31	21.39
2410006H16Rik	ENSMUSG00000086841	83.8838	0.218222	0.495601	0.440318	0.659706	0.817207	1.76	1.62	1.13	1.91	2.38	2.1875	1.15	2.09	3.12	2.39
2410021H03Rik	ENSMUSG00000100572	22.7423	-0.485077	0.441404	-1.09894	0.271794	0.491565	6.9925	8.25	9.84	2.96	6.92	5.3025	6.46	7.04	4.77	2.94
2410131K14Rik	ENSMUSG00000032840	445.603	0.141256	0.0944898	1.49494	0.134931	0.316094	6.7875	7.06	6.81	6.21	7.07	7.8875	8.3	7.21	7.96	8.08
2410137M14Rik	ENSMUSG00000064308	6.00734	-0.437134	0.672093	-0.650407	0.515429	0.719629	1.62	2.48	1.59	1.56	0.85	1.265	1.53	1.32	1.45	0.76
2410141K09Rik	ENSMUSG00000074832	285.864	0.0925392	0.245217	0.377376	0.705894	0.847219	15.065	13.63	17.91	15.95	12.77	16.94	23.24	15.4	11.83	17.29
2500002B13Rik	ENSMUSG00000096917	141.337	-0.55279	0.174273	-3.17197	0.00151409	0.0125007	13.27	10.06	19.95	12.68	10.39	11.0525	12.55	8.11	12.01	11.54
2500004C02Rik	ENSMUSG00000073236	35.8254	0.940585	0.346634	2.71348	0.00665804	0.0384407	1.6625	2.05	2.67	0.91	1.02	2.3475	2.33	1.26	2.7	3.1
2510002D24Rik	ENSMUSG00000071632	92.8927	0.742132	0.389537	1.90516	0.0567591	0.178174	0.7575	0.75	1.04	0.47	0.77	1.735	1.45	2.52	1.37	1.6
2510039O18Rik	ENSMUSG00000044496	826.675	0.12673	0.0951812	1.33146	0.183038	0.383545	14.9	14.38	15.45	14.79	14.98	17.155	16.28	15.92	17.62	18.8
2510046G10Rik	ENSMUSG00000066175	14.9228	0.828811	0.682603	1.21419	0.224675	0.436754	0.5825	0.22	0.69	0.69	0.73	1.15	1.52	0.77	0.75	1.56
2610001J05Rik	ENSMUSG00000052419	299.929	-0.315452	0.147873	-2.13325	0.0329039	0.12086	15.435	15.98	14.64	14.91	16.21	13.7625	17.74	14.21	11.17	11.93
2610002M06Rik	ENSMUSG00000031242	264.31	0.128499	0.127245	1.00986	0.312562	0.535613	3.3575	3.27	3.17	3.77	3.22	3.77	4.06	2.94	3.95	4.13
2610005L07Rik	ENSMUSG00000071793	261.499	0.267308	0.218323	1.22437	0.220814	0.43203	2.5075	1.5	3.39	3.31	1.83	3.5925	2.91	3.77	3.76	3.93
2610017A05Rik	ENSMUSG00000107909	10.8681	0.248302	0.423252	0.586652	0.557438	0.753669	0.815	0.57	0.98	0.78	0.93	1.02	1.04	0.83	0.86	1.35
2610020C07Rik	ENSMUSG00000097537	20.5708	-0.594017	0.379365	-1.56582	0.117391	0.288607	1.2175	0.62	1.84	1.05	1.36	0.7175	1.12	0.24	1.11	0.4
2610021A01Rik	ENSMUSG00000091474	821.258	0.00653597	0.112999	0.0578408	0.953875	0.999508	27.4425	23.95	33.84	26.37	25.61	30.345	32.29	32.13	29.84	27.12
2610035D17Rik	ENSMUSG00000087259	120.54	-0.166056	0.202343	-0.820665	0.411837	0.62918	11.1075	13.5	11.92	8.42	10.59	10.1575	9.37	13.01	9.14	9.11
2610037D02Rik	ENSMUSG00000097536	25.5231	-0.590814	0.430407	-1.37268	0.16985	0.364827	1.6	0.81	1.78	2.22	1.59	1.1125	0.83	1.77	0.34	1.51
2610044O15Rik8	ENSMUSG00000071302	156.573	-0.542125	0.212109	-2.55588	0.0105919	0.053955	4.7675	5.74	4.57	6.66	2.1	2.8875	1.97	2.29	3.9	3.39
2610206C17Rik	ENSMUSG00000085236	4.46572	-1.66073	1.04994	-1.58174	0.113708	NA	0.6725	0.12	1.51	0.16	0.9	0.0925	0.06	0.06	0.19	0.06
2610301B20Rik	ENSMUSG00000059482	354.762	1.60165	0.244006	6.56398	5.23897e-11	5.51248e-09	0.7775	1	1.26	0.38	0.47	1.975	1.67	2.28	1.6	2.35
2610306M01Rik	ENSMUSG00000100164	81.4161	-0.386237	0.164101	-2.35366	0.0185897	0.0814406	9.1675	8.72	10.1	8.63	9.22	7.405	7.04	7.65	7.34	7.59
2610307P16Rik	ENSMUSG00000085936	20.3039	0.553597	0.479391	1.15479	0.248175	0.46469	0.7275	0.42	0.42	1.04	1.03	1.265	1.07	1.43	1.28	1.28
2610316D01Rik	ENSMUSG00000097040	53.7355	0.129748	0.260173	0.498699	0.617991	0.800474	9.3475	11.27	9.34	6.73	10.05	9.9725	7.49	9.97	11.05	11.38
2610507B11Rik	ENSMUSG00000010277	1966.77	0.215281	0.155416	1.3852	0.165993	0.359447	15.155	11.37	14.86	18.28	16.11	17.61	21.59	14.03	16.37	18.45
2610528J11Rik	ENSMUSG00000028536	8.33126	0.51491	0.454882	1.13196	0.257649	0.475669	1.22	1.62	1.27	1.01	0.98	1.8475	1.33	1.66	2.39	2.01
2700049A03Rik	ENSMUSG00000034601	2226.43	0.0652571	0.177201	0.368266	0.712675	0.850581	53.125	42.67	42.89	68.53	58.41	58.1425	58.93	67.49	55.31	50.84
2700054A10Rik	ENSMUSG00000117042	100.836	-0.512823	0.749249	-0.684449	0.493692	0.700936	7.235	14.21	5.48	7.6	1.65	4.365	8.93	3.25	2.17	3.11
2700062C07Rik	ENSMUSG00000024273	1122.59	-0.328773	0.127679	-2.57501	0.0100238	0.0519763	184.917	189.01	213.42	171.71	165.53	155.078	147.46	175.59	154.28	142.98
2700097O09Rik	ENSMUSG00000062198	161.922	0.486219	0.163245	2.97847	0.00289692	0.0205254	6.55	6.88	6.54	6.35	6.43	9.685	10.27	11.38	8.01	9.08
2700099C18Rik	ENSMUSG00000098090	48.0194	-0.196525	0.299401	-0.656393	0.511571	0.71638	4.855	6.92	3.95	4.56	3.99	4.2475	4.73	5.06	4.84	2.36
2810001G20Rik	ENSMUSG00000087497	55.0908	-0.00306514	0.367108	-0.00834941	0.993338	1	1.36	1.22	1	1.35	1.87	1.4225	1.05	2.36	0.87	1.41
2810002D19Rik	ENSMUSG00000045464	48.1687	0.608512	0.287438	2.11702	0.0342577	0.124465	1.6125	1.49	2.15	1.1	1.71	2.59	1.89	3.49	2.34	2.64
2810004N23Rik	ENSMUSG00000031984	335.406	-0.286417	0.168656	-1.69823	0.0894644	0.241936	7.125	6.22	6.45	7.49	8.34	6.1325	4.53	7.25	6.41	6.34
2810006K23Rik	ENSMUSG00000047635	129.698	-0.279144	0.173548	-1.60845	0.107736	0.273415	3.8725	3.85	4.46	3.76	3.42	3.3725	2.84	3.99	3.46	3.2
2810013P06Rik	ENSMUSG00000099881	71.4519	-0.221741	0.254285	-0.872018	0.383199	0.600808	1.2575	1.13	1.77	1.25	0.88	1.1475	1.1	1.01	1.38	1.1
2810021J22Rik	ENSMUSG00000020491	189.618	0.0231071	0.156151	0.147979	0.882359	0.956947	3.4475	3.25	3.91	3.81	2.82	3.4425	3.48	4.32	3.21	2.76
2810025M15Rik	ENSMUSG00000049881	211.775	-0.277766	0.149064	-1.8634	0.0624063	0.189641	23.9575	23.25	35.29	17.94	19.35	17.5725	18.17	17.51	16.45	18.16
2810030D12Rik	ENSMUSG00000099338	4.70046	-1.71386	0.794323	-2.15764	0.0309559	NA	1.4625	0.78	2.13	1.23	1.71	0.455	0.45	0.56	0	0.81
2810032G03Rik	ENSMUSG00000037735	12.4044	-0.306886	0.373963	-0.820633	0.411856	0.62918	0.8575	0.8	1.03	0.78	0.82	0.735	0.79	0.85	0.57	0.73
2810039B14Rik	ENSMUSG00000099034	226.926	-1.0555	0.348161	-3.03165	0.00243221	0.0180456	2.0725	3.02	2.21	1.28	1.78	1.025	0.5	0.82	1.02	1.76
2810403D21Rik	ENSMUSG00000086629	44.3884	-0.381198	0.274029	-1.39109	0.164199	0.356946	7.2525	7.9	9.74	6.4	4.97	5.6425	6.95	4.88	4.88	5.86
2810404F17Rik	ENSMUSG00000085329	30.6784	0.128858	0.353092	0.36494	0.715156	0.85215	2.63	2.32	3.37	3.15	1.68	3.0275	2.97	4.04	2.82	2.28
2810408A11Rik	ENSMUSG00000018570	38.9143	-0.289123	0.450811	-0.641339	0.521302	0.724614	0.89	0.82	1.23	0.32	1.19	0.7125	0.44	0.67	0.55	1.19
2810408I11Rik	ENSMUSG00000087213	123.229	0.151037	0.141881	1.06453	0.287087	0.508279	29.55	30.43	29.03	31.31	27.43	34.625	32.08	30.89	41.84	33.69
2810429I04Rik	ENSMUSG00000097709	14.5885	1.678	0.563535	2.97763	0.00290485	0.0205406	0.69	0.72	0.88	0.43	0.73	2.035	1.95	2.14	2.4	1.65
2900009J06Rik	ENSMUSG00000102014	6.07068	1.54222	0.66421	2.32189	0.0202391	0.086281	1.215	0.4	2.23	0.66	1.57	3.8375	4.12	4.13	3.96	3.14
2900026A02Rik	ENSMUSG00000051339	350.514	0.907091	0.314274	2.88631	0.0038979	0.0258436	2.7325	1.83	2.25	4.21	2.64	5.3925	9.34	4.18	3.18	4.87
2900076A07Rik	ENSMUSG00000097277	15.6162	0.230041	0.67741	0.339589	0.734166	0.864503	0.6	0.56	0.52	1.14	0.18	0.815	0.73	0.38	1.44	0.71
2900089D17Rik	ENSMUSG00000087484	2.61315	0.733432	1.45956	0.502503	0.615314	NA	0.2375	0	0.91	0.04	0	0.475	1.36	0	0.54	0
2900093K20Rik	ENSMUSG00000099632	6.20484	-0.64465	0.657238	-0.980847	0.326668	0.54883	1.44	1.38	1.28	2.56	0.54	0.97	0.79	0.85	0.9	1.34
2900097C17Rik	ENSMUSG00000102869	840.263	0.451031	0.165326	2.72814	0.00636926	0.0371919	4.795	3.46	5.73	5.83	4.16	6.7125	5.72	6.92	5.82	8.39
3000002C10Rik	ENSMUSG00000070282	33.5535	-0.368879	0.284321	-1.2974	0.194493	0.39723	2.2325	2.72	2.26	2.1	1.85	1.8325	1.39	1.46	1.92	2.56
3110001I22Rik	ENSMUSG00000079737	711.349	-0.141643	0.135424	-1.04593	0.295594	0.517673	66.3525	68.77	61.7	57.06	77.88	62.2825	59.38	65.97	70.15	53.63
3110009E18Rik	ENSMUSG00000026388	65.8333	-0.345697	0.253092	-1.36589	0.171973	0.367728	18.795	19.22	21.78	15.52	18.66	17.68	17.76	19.55	20.15	13.26
3110040N11Rik	ENSMUSG00000025102	103.268	0.0658747	0.171471	0.384173	0.70085	0.843289	19.94	18.48	23.99	20.04	17.25	22.1125	23.58	15.79	23.02	26.06
3110045C21Rik	ENSMUSG00000097503	10.9321	-0.553002	0.428301	-1.29115	0.196651	0.400067	1.7325	1.23	1.73	2	1.97	1.17	0.97	1.43	1.06	1.22
3110070M22Rik	ENSMUSG00000074635	33.8354	-0.384599	0.253262	-1.51858	0.128867	0.306729	4.77	5.48	5.82	4.09	3.69	3.8675	3.35	3.38	4.08	4.66
3110082I17Rik	ENSMUSG00000053553	338.629	-0.309249	0.155998	-1.98239	0.0474356	0.157348	29.055	32.12	33.1	22.55	28.45	24.6175	21.96	25.44	23.9	27.17
3110083C13Rik	ENSMUSG00000097303	33.676	-0.00185437	0.263789	-0.00702973	0.994391	1	6.1175	5.96	6.68	6.67	5.16	6.43	5.78	5.83	7.58	6.53
3110099E03Rik	ENSMUSG00000085582	12.6898	-0.763182	0.509787	-1.49706	0.134377	0.315361	1.5275	2.18	0.75	2.71	0.47	1.4475	2.04	0.94	0.51	2.3
3300002A11Rik	ENSMUSG00000033731	0.588403	-1.84936	2.64786	-0.698434	0.484906	NA	0.765	1	1.86	0.2	0	0.2425	0.47	0	0	0.5
3300002I08Rik	ENSMUSG00000063364	34.2778	1.05437	0.335792	3.13996	0.00168972	0.0136901	3.53	4.18	3.2	5.65	1.09	7.5275	7.99	6.24	6.72	9.16
3830406C13Rik	ENSMUSG00000033111	382.911	-0.0671218	0.12562	-0.534326	0.593116	0.780905	24.1325	23.68	25.89	24.69	22.27	25.7225	24.71	29.3	26.43	22.45
4430402I18Rik	ENSMUSG00000064202	28.9724	-1.12109	0.287348	-3.90152	9.55923e-05	0.00141486	3.5775	4.25	3.53	2.49	4.04	2.4425	2.95	3.25	2.03	1.54
4732416N19Rik	ENSMUSG00000107402	78.4799	-0.504126	0.187718	-2.68555	0.00724102	0.0410688	3.2225	3.41	3.59	3.48	2.41	2.395	1.9	2.46	2.76	2.46
4732463B04Rik	ENSMUSG00000097762	14.2737	-0.368856	0.512272	-0.720041	0.4715	0.681633	0.7675	0.81	1.08	0.43	0.75	0.6275	0.84	0.82	0.25	0.6
4833405L11Rik	ENSMUSG00000113544	24.2024	-3.34989	0.879825	-3.80745	0.000140406	0.0019429	4.1625	4.64	4.29	3.5	4.22	0.305	0	0.05	1.13	0.04
4833408A19Rik	ENSMUSG00000118132	17.8663	0.36009	0.380097	0.947363	0.343454	0.562211	1.845	2.26	1.97	1.28	1.87	2.5075	1.84	2.06	3.78	2.35
4833419F23Rik	ENSMUSG00000117401	5.05015	-0.0686614	0.719799	-0.0953897	0.924005	NA	1.845	0.59	0.27	1.98	4.54	1.345	2.09	0.91	0.79	1.59
4833420G17Rik	ENSMUSG00000062822	756.651	-0.391725	0.112231	-3.49036	0.000482371	0.00516612	34.4525	32.71	30.25	40.09	34.76	27.92	29.92	24.14	28.96	28.66
4833422M21Rik	ENSMUSG00000097619	10.6879	-1.07696	0.547367	-1.96753	0.0491227	0.161065	1.25	0.45	1.26	1.6	1.69	0.46	0.48	0.5	0.52	0.34
4833438C02Rik	ENSMUSG00000118087	46.0307	0.371173	0.314298	1.18096	0.237619	0.45171	1.7175	2.46	1.45	1.01	1.95	2.3125	2.45	2.21	2.32	2.27
4833439L19Rik	ENSMUSG00000025871	779.069	-0.47425	0.105636	-4.48947	7.14008e-06	0.000161364	12.1275	12.74	13.37	10.54	11.86	8.9075	8.53	9.79	8.38	8.93
4921524J17Rik	ENSMUSG00000036934	882.709	0.0581192	0.0962191	0.60403	0.545824	0.744865	69.4175	64.05	71.8	74.63	67.19	77.8775	83.24	76.47	75.98	75.82
4921529L05Rik	ENSMUSG00000108060	2.60171	1.43971	1.64594	0.874703	0.381736	NA	0	0	0	0	0	1.0675	4.22	0.05	0	0
4921531C22Rik	ENSMUSG00000085704	23.5859	0.427819	0.333473	1.28292	0.199521	0.403827	1.11	0.87	1.99	0.67	0.91	1.6875	1.19	2.66	1.48	1.42
4921531P14Rik	ENSMUSG00000118333	11.6932	0.0707482	0.422156	0.167588	0.866908	0.948156	4.4825	5.5	4.77	4.82	2.84	4.5525	2.75	4.11	7.37	3.98
4921536K21Rik	ENSMUSG00000020434	17.2542	-0.430226	0.529765	-0.812106	0.416731	0.633759	1	1.06	0.49	1.44	1.01	0.7825	0.78	0.27	1.55	0.53
4930402H24Rik	ENSMUSG00000027309	1218	0.304175	0.10688	2.84594	0.00442804	0.0283668	21.51	20.36	18.85	21.97	24.86	27.7625	31.26	24.13	25.63	30.03
4930405A21Rik	ENSMUSG00000086638	15.23	0.565518	0.366653	1.54238	0.122981	0.297654	2.22	1.55	2.08	2.41	2.84	3.305	4.01	2.78	4.04	2.39
4930412C18Rik	ENSMUSG00000085558	13.9129	0.290102	0.532246	0.545052	0.585718	0.775913	1.155	1.83	1.07	0.63	1.09	1.0125	1.7	0.2	1.68	0.47
4930417O22Rik	ENSMUSG00000071818	3.83808	-1.67658	0.877414	-1.91082	0.0560272	NA	0.8	1.8	0.52	0.51	0.37	0.2625	0.18	0.68	0.1	0.09
4930423M02Rik	ENSMUSG00000086066	11.8281	-0.957102	0.458621	-2.08692	0.0368958	0.131052	2.195	1.76	1.95	2.07	3	1.4525	1.33	2.41	0.76	1.31
4930430F08Rik	ENSMUSG00000046567	100.569	0.569569	0.244389	2.33058	0.0197754	0.0847727	2.135	1	1.39	2.7	3.45	2.8425	3.47	2.1	2.42	3.38
4930432K21Rik	ENSMUSG00000008129	1003.8	-0.307085	0.139003	-2.2092	0.0271609	0.106247	69.245	75.81	78.8	63.54	58.83	58.8125	56.17	59.16	57.22	62.7
4930433N12Rik	ENSMUSG00000042360	7.6793	1.87049	0.588186	3.18009	0.00147229	0.0122406	0.4375	0.4	0.28	0.18	0.89	1.675	2.54	1.34	1.49	1.33
4930439D14Rik	ENSMUSG00000101905	1.40965	-0.809075	1.33638	-0.605424	0.544897	NA	1.555	1.41	0.66	2.08	2.07	0.9025	0.66	2.95	0	0
4930442L01Rik	ENSMUSG00000087223	21.0239	-0.392903	0.348172	-1.12847	0.25912	0.477206	1.71	2.04	1.25	1.64	1.91	1.365	1.28	1.73	1.27	1.18
4930447F24Rik	ENSMUSG00000102224	3.32392	-0.268505	0.871548	-0.308078	0.758023	NA	0.4925	0.32	0.07	0.44	1.14	1.215	1.06	0.41	3.24	0.15
4930449E18Rik	ENSMUSG00000117684	0.270172	-1.39602	4.28335	-0.325918	0.744486	NA	0.435	1.74	0	0	0	0.145	0	0	0	0.58
4930451E10Rik	ENSMUSG00000069223	0.608324	-2.35082	2.72559	-0.862501	0.388412	NA	0.4075	0.57	1.06	0	0	0.0725	0	0.29	0	0
4930451G09Rik	ENSMUSG00000022543	28.5672	-0.274001	0.747052	-0.366776	0.713786	0.851331	1.715	2.95	3.28	0.46	0.17	1.525	0.64	4.67	0.36	0.43
4930451I11Rik	ENSMUSG00000045989	31.3423	-0.222318	0.276312	-0.80459	0.421056	0.637764	29.9575	30.98	28.86	24.79	35.2	27.68	30.37	30.99	20.67	28.69
4930452B06Rik	ENSMUSG00000021747	76.2416	-0.108505	0.305338	-0.355359	0.722321	0.85653	2.9725	3.24	4.53	2.97	1.15	2.9475	3.28	2.7	2.68	3.13
4930452G13Rik	ENSMUSG00000115422	24.9274	-0.57235	0.356518	-1.60539	0.108408	0.274375	2.16	2.44	2.2	1.6	2.4	1.1925	1.63	0.8	1.35	0.99
4930453L07Rik	ENSMUSG00000109215	10.5394	-0.730758	0.592699	-1.23293	0.217601	0.427913	1.3725	1.42	2.06	1.13	0.88	0.8725	0.94	1.06	0.16	1.33
4930453N24Rik	ENSMUSG00000059920	631.521	0.0125576	0.084424	0.148745	0.881755	0.956548	21.785	23.03	24.01	20.46	19.64	24.6025	23.8	21.71	25.72	27.18
4930455G09Rik	ENSMUSG00000085761	1.21088	-1.75979	1.57849	-1.11486	0.264909	NA	0.5575	0.23	0	0.64	1.36	0.1725	0	0.24	0	0.45
4930469K13Rik	ENSMUSG00000085684	1.39371	-2.23643	1.54018	-1.45206	0.146485	NA	5.4575	12.97	2.02	4.81	2.03	1.3725	0.29	0	5.2	0
4930471E19Rik	ENSMUSG00000112716	3.46978	-1.0038	0.89963	-1.11579	0.264513	NA	0.77	0.36	1.01	0.82	0.89	0.4075	0.35	0.37	0.39	0.52
4930473A02Rik	ENSMUSG00000060029	8.90019	-0.971198	0.518853	-1.87182	0.061232	0.187137	1.3375	1.78	1.63	0.96	0.98	0.7225	0.97	0.47	0.65	0.8
4930481B07Rik	ENSMUSG00000085956	54.0853	-0.277318	0.284778	-0.973802	0.330155	0.551959	8.4725	8.49	10.11	8.61	6.68	7.3425	9.96	4.09	7.37	7.95
4930484H19Rik	ENSMUSG00000112832	7.516	-0.199562	0.63599	-0.313782	0.753687	0.877698	0.665	0.66	1.04	0.37	0.59	0.61	0.41	1.28	0.25	0.5
4930500H12Rik	ENSMUSG00000116976	51.2399	-0.560235	0.259528	-2.15867	0.0308761	0.115734	9.285	10.84	9.14	7.98	9.18	6.75	5.58	7.34	6.09	7.99
4930503L19Rik	ENSMUSG00000044906	326.338	-0.408017	0.189793	-2.1498	0.0315706	0.117684	7.8475	9.13	7.49	6.75	8.02	6.8975	6.04	7.77	7.14	6.64
4930511J24Rik	ENSMUSG00000112940	22.1774	-0.428695	0.455283	-0.9416	0.346397	0.564577	2.5475	2.36	2.23	1.92	3.68	2	2.9	1.27	2.99	0.84
4930513N10Rik	ENSMUSG00000074136	36.8747	-0.233453	0.279389	-0.835585	0.403389	0.621696	1.435	0.98	2.16	1.51	1.09	1.3975	1.29	1.58	1.38	1.34
4930515G01Rik	ENSMUSG00000092183	10.6952	-0.478011	0.425514	-1.12337	0.261279	0.479584	1.29	1.51	0.98	1.19	1.48	0.98	1.21	0.91	1.13	0.67
4930518J20Rik	ENSMUSG00000103705	7.10188	-0.613829	0.573662	-1.07002	0.284611	0.505356	0.8775	0.79	1	1.29	0.43	0.6025	0.77	0.44	0.46	0.74
4930519F16Rik	ENSMUSG00000031325	22.984	0.148526	0.325871	0.455781	0.648548	0.810822	8.795	8.2	7.54	8.83	10.61	10.395	10.95	9.26	12.29	9.08
4930519G04Rik	ENSMUSG00000029564	18.7452	-0.844623	0.404227	-2.08947	0.036665	0.130432	1.7	2.26	2.35	1.24	0.95	1.0025	1.36	1.08	0.81	0.76
4930519P11Rik	ENSMUSG00000097602	8.48642	-1.33511	0.505088	-2.64333	0.00820951	0.0451092	1.14	1.29	1.24	0.88	1.15	0.675	0.38	1.04	0.42	0.86
4930520K02Rik	ENSMUSG00000112868	0.268318	-1.48078	4.32412	-0.342447	0.732014	NA	0.2675	0	1.07	0	0	0	0	0	0	0
4930522H14Rik	ENSMUSG00000060491	3.35305	-1.40247	0.848041	-1.65377	0.0981743	NA	1.1925	1.18	0.54	1.32	1.73	0.4725	0.99	0.15	0.47	0.28
4930522L14Rik	ENSMUSG00000072762	530.53	0.254022	0.17001	1.49416	0.135135	0.316335	26.9275	28.45	23.69	21.96	33.61	35.1375	35.86	36.17	31.35	37.17
4930524B15Rik	ENSMUSG00000020299	32.8215	-1.39786	0.399192	-3.50173	0.000462252	0.00498359	3.4675	4.26	1.4	2.88	5.33	1.3825	1.73	1.19	1.28	1.33
4930547M16Rik	ENSMUSG00000097890	10.2377	-0.242144	0.576622	-0.419934	0.674533	0.825575	0.745	0.82	1.17	0.54	0.45	0.5625	1.11	0.55	0.17	0.42
4930548H24Rik	ENSMUSG00000029138	15.9898	-1.14775	0.484054	-2.37111	0.0177347	0.0785816	1.5175	1.32	1.76	1.15	1.84	0.7925	0.76	1.31	0.36	0.74
4930550C14Rik	ENSMUSG00000005131	115.121	-0.27642	0.248553	-1.11212	0.266088	0.485112	12.62	9.51	16.16	14.75	10.06	9.4825	11.3	8.65	5.68	12.3
4930550L24Rik	ENSMUSG00000046180	25.0142	-0.21776	0.450976	-0.482863	0.629193	0.802974	1.81	2.01	1.67	1.32	2.24	1.6525	1.96	1.3	0.78	2.57
4930554G22Rik	ENSMUSG00000106359	1.47973	-0.309052	1.3565	-0.227831	0.819778	NA	0.4775	0.2	0.94	0.37	0.4	0.405	0.19	1.04	0	0.39
4930556J02Rik	ENSMUSG00000115656	14.7232	0.0300707	0.450121	0.066806	0.946736	0.994613	0.7525	1.03	0.55	0.69	0.74	0.7325	0.92	0.83	0.46	0.72
4930556M19Rik	ENSMUSG00000096971	54.6808	0.423541	0.357645	1.18425	0.236314	0.44998	0.65	0.56	0.96	0.82	0.26	1.855	2.88	0.55	1.91	2.08
4930558C23Rik	ENSMUSG00000105734	14.7403	-0.54463	0.422414	-1.28933	0.197284	0.400801	4.845	5.69	2.88	4.68	6.13	3.475	4.07	4.32	2.36	3.15
4930558J18Rik	ENSMUSG00000097519	12.2299	0.549288	0.452028	1.21516	0.224304	0.436433	0.575	0.64	0.27	0.66	0.73	0.8725	1.15	1.15	0.41	0.78
4930562C15Rik	ENSMUSG00000022518	740.029	0.522124	0.354325	1.47358	0.140596	0.324486	71.36	51.3	68.47	74.16	91.51	108.252	111.43	65.53	146.77	109.28
4930566F21Rik	ENSMUSG00000107142	69.884	-1.08039	0.294269	-3.67143	0.0002412	0.00298579	13.7975	16.4	17.85	9.72	11.22	6.97	5.1	9.12	7.57	6.09
4930568E12Rik	ENSMUSG00000111830	5.06848	-0.436469	0.659633	-0.661685	0.508173	NA	1.9475	2.61	1.7	1.69	1.79	1.595	1.11	2.39	1.38	1.5
4930579D07Rik	ENSMUSG00000116813	14.3341	-0.680066	0.7991	-0.85104	0.394747	0.61269	1.8525	2.53	2.51	2.37	0	1.43	1.15	0.76	2.39	1.42
4930592C13Rik	ENSMUSG00000105834	4.42135	0.282574	0.696754	0.405558	0.685068	NA	1	0.21	1.39	1.77	0.63	1.28	1.86	1.54	0.69	1.03
4930599N23Rik	ENSMUSG00000073144	12.9716	-0.281689	0.393996	-0.714955	0.474637	0.684218	3.0375	3.05	1.84	2.57	4.69	2.65	3.24	2.33	2.58	2.45
4931406C07Rik	ENSMUSG00000031938	108.91	-0.180119	0.176276	-1.0218	0.306875	0.52962	3.7925	4.27	3.19	4.59	3.12	3.5275	3.42	4.11	3.91	2.67
4931406G06Rik	ENSMUSG00000085398	7.07229	2.99358	0.953712	3.13887	0.00169599	0.0137271	0.175	0.35	0	0.35	0	1.4225	2.07	0.93	2.01	0.68
4931406P16Rik	ENSMUSG00000066571	1934.22	0.288128	0.178474	1.6144	0.106441	0.271574	42.0025	33.85	35.29	49.55	49.32	56.19	52.35	78.72	46.37	47.32
4931408C20Rik	ENSMUSG00000073722	54.6037	3.2154	0.927365	3.46725	0.000525822	0.00552915	0.355	0.22	0.1	0.35	0.75	3.42	5.9	4.93	0.96	1.89
4931428F04Rik	ENSMUSG00000014837	189.683	0.00327031	0.243909	0.0134079	0.989302	1	3.0225	4.16	3.49	2.39	2.05	3.28	2.61	2.6	4.33	3.58
4931428L18Rik	ENSMUSG00000086727	421.541	-0.771295	0.209599	-3.67987	0.000233355	0.00290868	107.82	123.57	88.73	107.35	111.63	65.595	74.73	72.13	58.92	56.6
4931440P22Rik	ENSMUSG00000074580	77.3704	-0.367068	0.277027	-1.32503	0.185163	0.385702	6.3475	5.8	10.21	5.92	3.46	4.5975	2.51	6.47	5.03	4.38
4932438A13Rik	ENSMUSG00000037270	1155.61	0.305862	0.221357	1.38176	0.167047	0.36091	21.045	16.31	14.53	31.29	22.05	30.78	34.54	20.81	27.62	40.15
4932438H23Rik	ENSMUSG00000039851	11.4659	3.40628	0.684798	4.97414	6.55383e-07	2.12397e-05	0.16	0	0.23	0.16	0.25	1.8375	1.23	1.2	1.69	3.23
4932443L11Rik	ENSMUSG00000086805	7.30287	-0.663016	0.551896	-1.20134	0.229618	0.44226	0.55	0.48	0.63	0.56	0.53	0.69	0.31	0.3	1.48	0.67
4933406C10Rik	ENSMUSG00000097494	9.73911	0.565352	0.562147	1.0057	0.314559	0.538182	0.5675	0.19	0.53	0.86	0.69	0.9	0.93	1.35	0.83	0.49
4933408N05Rik	ENSMUSG00000084848	8.23576	-0.722641	0.601835	-1.20073	0.229856	0.442508	1.0125	0.86	0.31	1.12	1.76	0.64	0.32	0.68	0.63	0.93
4933413J09Rik	ENSMUSG00000021874	24.5069	-0.382679	0.297843	-1.28483	0.19885	0.403077	7.5225	8.78	6.59	8.03	6.69	4.9725	5.42	5.6	3.33	5.54
4933417E11Rik	ENSMUSG00000101848	69.4413	-0.356497	0.225175	-1.5832	0.113377	0.282161	11.845	13.13	13.55	9.04	11.66	9.7775	11.91	9.97	8.23	9
4933427D06Rik	ENSMUSG00000055403	1870.63	0.342037	0.175004	1.95445	0.050648	0.164601	114.093	92.14	80.02	163.15	121.06	156.608	159.27	109.93	190.92	166.31
4933427D14Rik	ENSMUSG00000020807	131.264	-0.510818	0.461843	-1.10604	0.268708	0.488079	3.2075	4.33	3.06	2.99	2.45	2.7575	1.59	2.34	2.4	4.7
4933430I17Rik	ENSMUSG00000058046	9.77121	-0.572102	0.46852	-1.22108	0.222054	0.433409	0.965	0.81	1.38	0.87	0.8	0.69	0.45	0.71	0.73	0.87
4933431E20Rik	ENSMUSG00000086968	100.097	1.37246	0.209549	6.54959	5.7697e-11	6.03176e-09	2.235	1.88	2.71	1.71	2.64	4.565	5.87	3.92	5.02	3.45
4933432K03Rik	ENSMUSG00000108811	18.9324	-0.361882	0.319073	-1.13417	0.256724	0.47461	4.7225	4.61	3.96	4.4	5.92	3.655	4.39	4.17	2.75	3.31
4933433G19Rik	ENSMUSG00000114362	3.31894	-1.07637	0.846947	-1.27088	0.20377	NA	0.6325	1.01	0.6	0.49	0.43	0.3	0.07	0.22	0.58	0.33
4933434E20Rik	ENSMUSG00000027942	625.496	0.00817903	0.162073	0.0504652	0.959752	1	32.305	37.91	38.23	26.17	26.91	34.4225	25.53	38.79	40.2	33.17
4933434E20Rik	ENSMUSG00000118504	67.4036	-0.284945	0.518734	-0.549309	0.582793	0.773874	1.465	0.9	2.08	2.24	0.64	1.31	0.35	1.45	0.33	3.11
4933434M16Rik	ENSMUSG00000020624	14.888	-0.466134	0.423251	-1.10132	0.270759	0.490428	1.9	2.45	1.91	2.26	0.98	1.675	2.3	0.91	1.42	2.07
4933438K21Rik	ENSMUSG00000093617	28.0552	-0.0729696	0.363855	-0.200546	0.841054	0.932433	2.335	1.72	2.94	2.02	2.66	2.34	2.93	2.94	2	1.49
4933439C10Rik	ENSMUSG00000072893	114.856	-0.0263246	0.272715	-0.0965279	0.923101	0.980468	2.74	3.54	3.76	2.51	1.15	2.9425	3.26	3.43	3.22	1.86
4933439N14Rik	ENSMUSG00000109582	4.2584	-1.61047	0.823536	-1.95556	0.0505172	NA	0.9075	0.74	0.19	1.04	1.66	0.31	0.72	0.11	0.11	0.3
5031439G07Rik	ENSMUSG00000036046	892.473	0.206942	0.0841512	2.45917	0.0139257	0.066091	20.8225	15.51	23.5	17.64	26.64	25.9225	25.11	22.66	32.86	23.06
5033426E14Rik	ENSMUSG00000110625	5.79025	-0.678157	0.630863	-1.07497	0.282389	0.503205	1.8175	1.16	1.99	1.35	2.77	1.205	1.76	0.85	1.42	0.79
5330438D12Rik	ENSMUSG00000052291	30.9139	0.018581	0.298444	0.0622595	0.950356	0.997059	1.55	1.52	1.68	1.51	1.49	1.8175	2.47	1.14	1.82	1.84
5430403G16Rik	ENSMUSG00000072763	276	0.758398	0.172046	4.40812	1.04274e-05	0.000224987	4.155	3.55	4.76	3.66	4.65	7.4125	8.05	7.03	6.99	7.58
5430405H02Rik	ENSMUSG00000085741	49.9614	-0.164072	0.3293	-0.498245	0.618311	0.800761	2.055	2.96	1.39	2.21	1.66	1.9225	2.86	1.81	1.74	1.28
5430427O19Rik	ENSMUSG00000025058	34.5616	-1.9511	0.436173	-4.47322	7.7051e-06	0.000172449	1.885	2.33	1.91	2.15	1.15	0.5125	0.59	0.23	0.24	0.99
5430440P10Rik	ENSMUSG00000115548	2.07984	0.295044	1.30387	0.226284	0.820981	NA	0.35	0	0.43	0.52	0.45	0.45	1.12	0.35	0	0.33
5530400C23Rik	ENSMUSG00000055594	0.939674	-3.12628	1.97626	-1.58192	0.113669	NA	0.5725	0.44	0	1.42	0.43	0.0575	0	0.23	0	0
5530601H04Rik	ENSMUSG00000087174	126.802	-0.59368	0.219516	-2.7045	0.00684074	0.0393144	3.81	4.62	3.46	3.03	4.13	2.84	4.41	2.66	2.4	1.89
5730455P16Rik	ENSMUSG00000057181	206.563	0.10301	0.172361	0.59764	0.55008	0.748122	2.36	2.95	2.04	2.14	2.31	2.705	2.25	3.38	2.5	2.69
5730480H06Rik	ENSMUSG00000029089	1312.32	-0.250517	0.104889	-2.3884	0.0169219	0.0762591	131.43	137.86	136.04	117.46	134.36	116.38	115.71	122.35	120.92	106.54
5730507C01Rik	ENSMUSG00000073197	119.834	1.79805	1.83737	0.9786	0.327778	0.55011	2.7475	0.05	10.85	0	0.09	10.5575	13.5	0.09	9.22	19.42
5830417I10Rik	ENSMUSG00000078684	405.605	-0.39505	0.864561	-0.456938	NA	NA	5.95	5.19	5.37	7.67	5.57	4.82	15.01	1.36	1.32	1.59
5830418P13Rik	ENSMUSG00000086236	10.9032	0.246452	0.47978	0.513677	0.607478	0.791921	1.0775	0.96	1.01	0.67	1.67	1.5575	1.44	2.25	0.94	1.6
5830454E08Rik	ENSMUSG00000052658	5.71531	0.114422	0.829712	0.137906	0.890315	0.96088	0.5625	0.37	0.68	0.67	0.53	0.6575	1.07	0.19	1.19	0.18
5930409G06Rik	ENSMUSG00000103477	16.1067	0.800014	0.424889	1.88288	0.0597172	0.18386	1.0475	1.44	0.63	0.98	1.14	1.92	2.26	1.26	2.81	1.35
6030443J06Rik	ENSMUSG00000097207	58.2165	0.0269961	0.295666	0.0913059	0.92725	0.983257	1.8775	1.25	2.63	2.21	1.42	2.045	2.88	1.19	2.35	1.76
6030458C11Rik	ENSMUSG00000022195	1485.9	0.202466	0.108733	1.86205	0.0625954	0.189908	43.555	39.24	37.56	52.35	45.07	52.94	54.91	49.75	56.57	50.53
6030469F06Rik	ENSMUSG00000095953	15.6007	-1.005	0.457199	-2.19816	0.0279376	0.108172	2.3	2.3	2.99	1.81	2.1	1.2375	1.76	0.55	1.43	1.21
6330411D24Rik	ENSMUSG00000110067	0.257219	-2.03116	3.88606	-0.522679	0.601198	NA	1.4975	1.98	0	2.1	1.91	0	0	0	0	0
6330418K02Rik	ENSMUSG00000085227	16.1776	1.73476	0.61541	2.81886	0.00481939	0.0301398	0.265	0.35	0.4	0.31	0	1.06	0.42	1.65	1.43	0.74
6330549D23Rik	ENSMUSG00000045327	18.441	0.37956	0.433437	0.875697	0.381195	0.59929	0.855	0.73	0.39	0.63	1.67	1.1	1.72	1.21	0.92	0.55
6330562C20Rik	ENSMUSG00000093424	32.8831	-0.0468924	0.260976	-0.179681	0.857403	0.942649	11.6025	14.07	10.66	9.58	12.1	12.155	13.17	12.44	12.47	10.54
6430548M08Rik	ENSMUSG00000031824	391.438	0.451825	0.106866	4.22796	2.35823e-05	0.000447981	16.8725	17.53	15.41	17.93	16.62	23.23	22.42	17.22	26.66	26.62
6430550D23Rik	ENSMUSG00000074646	9.40161	-0.185209	0.638087	-0.290256	0.77162	0.888715	1.075	0.32	1.55	1.16	1.27	0.5875	0.52	1.2	0.34	0.29
6430573P05Rik	ENSMUSG00000102545	11.3933	0.571074	0.570523	1.00097	0.316843	0.540683	1.4225	0.55	2.1	2.04	1	2.6575	2.46	4.01	2.5	1.66
6430710C18Rik	ENSMUSG00000085427	73.0007	-0.635303	0.287789	-2.20753	0.0272768	0.106483	12.3025	11.07	7.89	12.75	17.5	8.685	12.5	6.07	8.49	7.68
6530413G14Rik	ENSMUSG00000111856	4.34672	0.2371	0.821156	0.28874	0.772781	NA	0.87	1.1	1.59	0.06	0.73	0.8925	0.89	0.77	1.13	0.78
6720468P15Rik	ENSMUSG00000117655	307.4	1.22778	0.372662	3.29461	0.000985591	0.00899241	21.08	9.62	41.63	12	21.07	50.125	54.34	42.4	47.94	55.82
6720489N17Rik	ENSMUSG00000072066	112.98	-0.117726	0.270594	-0.435064	0.663516	0.81919	4.88	2.45	4.71	4.44	7.92	4.6375	5.43	5.6	3.82	3.7
6820408C15Rik	ENSMUSG00000032680	34.349	-0.111362	0.335787	-0.331644	0.740158	0.868487	3.42	4.59	3.49	3.35	2.25	3.975	1.92	5.06	5.87	3.05
6820431F20Rik	ENSMUSG00000071796	543.853	0.663506	0.181313	3.65944	0.000252763	0.00310051	2.0975	1.9	2.12	2.45	1.92	3.48	3.51	4.47	2.54	3.4
7420426K07Rik	ENSMUSG00000074123	368.29	-0.380733	0.187203	-2.03379	0.0419724	0.144154	42.29	36.19	35	47.88	50.09	34.1125	36.68	33.88	33.57	32.32
7530414M10Rik	ENSMUSG00000116338	3.62531	-2.59305	1.03892	-2.49591	0.0125634	NA	0.7325	1.29	0.36	0.71	0.57	0.1325	0.26	0	0.15	0.12
8030462N17Rik	ENSMUSG00000047466	1286.47	-0.171593	0.133675	-1.28365	0.199263	0.403593	36.5225	32.2	28.41	45.78	39.7	33.7025	35.36	30.6	32.99	35.86
8030474K03Rik	ENSMUSG00000046774	63.8684	-0.250419	0.328958	-0.761249	0.446508	0.659366	5.7375	5.82	5.68	4.81	6.64	5.2	3.99	5.81	5.88	5.12
8430423G03Rik	ENSMUSG00000079069	2.33509	-2.24482	1.18908	-1.88786	0.0590441	NA	1.25	0.91	1.05	1.04	2	0.2775	0.22	0	0.24	0.65
8430426J06Rik	ENSMUSG00000115970	12.5347	-1.61347	0.487232	-3.3115	0.000927982	0.00859259	4.27	6.08	5.18	3.68	2.14	1.5275	1.72	1.06	1.27	2.06
8430429K09Rik	ENSMUSG00000034587	150.413	0.303417	0.139762	2.17095	0.0299346	0.113428	12.3825	14.26	12.88	11.21	11.18	17.4175	18.2	19.42	18.73	13.32
9030025P20Rik	ENSMUSG00000116953	31.8167	0.968406	0.629769	1.53771	0.124118	0.299555	0.4725	0.31	0.4	0.43	0.75	0.9325	0.32	2.5	0.12	0.79
9030622O22Rik	ENSMUSG00000086141	0.876863	-0.832984	1.4457	-0.576179	0.564494	NA	0.6625	0.39	0.37	0.74	1.15	0.3875	0.37	0.41	0	0.77
9130019O22Rik	ENSMUSG00000030823	55.6687	-0.313844	0.32636	-0.961648	0.336227	0.556988	0.7825	0.53	0.82	0.83	0.95	0.735	0.83	0.49	1.01	0.61
9130023H24Rik	ENSMUSG00000062944	354.648	-0.803946	0.147565	-5.44808	5.09175e-08	2.41955e-06	15.2625	14.52	15.95	14.55	16.03	9.2275	7.98	8.27	8.24	12.42
9130204K15Rik	ENSMUSG00000086474	224.421	-0.649281	0.173846	-3.73481	0.000187859	0.00244307	98.755	78.26	119.2	77.64	119.92	66.245	69.11	65.71	66.62	63.54
9130221H12Rik	ENSMUSG00000090330	24.005	-0.165489	0.363895	-0.454772	0.649273	0.811416	1.765	1.67	1.5	2.25	1.64	1.6375	1.94	0.87	2.61	1.13
9130230N09Rik	ENSMUSG00000092626	14.1526	0.584808	0.451175	1.29619	0.19491	0.397715	3.0525	2.35	3.75	2.34	3.77	4.875	6.77	1.97	6.88	3.88
9130401M01Rik	ENSMUSG00000101892	352.507	0.118039	0.107421	1.09884	0.271837	0.491565	26.67	32.98	24.94	23.42	25.34	29.3	29.76	24.74	30.84	31.86
9130409I23Rik	ENSMUSG00000038768	115.878	-1.29039	0.266101	-4.84925	1.23928e-06	3.60525e-05	12.785	13.89	11.23	10.04	15.98	5.5175	6.39	4.77	5.88	5.03
9230020A06Rik	ENSMUSG00000072753	7.65003	-1.52969	0.894929	-1.70929	0.0873981	0.238377	1.885	1.76	2.05	2.23	1.5	0.605	0.64	0	0.37	1.41
9230112E08Rik	ENSMUSG00000070461	8.84774	1.1309	0.913391	1.23813	0.215667	0.4254	0.18	0.09	0.05	0.5	0.08	0.5775	0.91	0.03	0.25	1.12
9230114K14Rik	ENSMUSG00000097145	30.5711	0.364114	0.324224	1.12303	0.261424	0.479795	2.075	1.19	1.61	2.88	2.62	2.765	3.26	2.05	3.73	2.02
9330102E08Rik	ENSMUSG00000107879	171.619	-1.01082	0.211322	-4.78335	1.72401e-06	4.78352e-05	8.2975	7.14	9.06	7.18	9.81	4.355	6.14	3.22	3.28	4.78
9330159M07Rik	ENSMUSG00000097177	11.7551	0.499813	0.697981	0.716084	0.47394	0.683918	0.6975	1.03	0.79	0.39	0.58	1.185	0.36	0.75	2.8	0.83
9330162012Rik	ENSMUSG00000086448	35.1644	0.863841	0.281416	3.06963	0.00214327	0.0163973	0.55	0.62	0.68	0.44	0.46	1.0525	1.19	0.88	1.33	0.81
9330175E14Rik	ENSMUSG00000097194	7.84684	-1.52822	0.692213	-2.20773	0.0272631	0.106477	1.595	1.94	0.94	0.5	3	0.585	0.45	0.66	0.88	0.35
9330182L06Rik	ENSMUSG00000056004	534.922	-0.450566	0.107814	-4.1791	2.92669e-05	0.00053708	20.335	18.76	22.33	19.62	20.63	16.8525	17.53	17.68	16.61	15.59
9430015G10Rik	ENSMUSG00000059939	648.332	-0.370336	0.10761	-3.44147	0.000578569	0.00597549	31.6125	38.11	30.74	31.28	26.32	25.26	22.49	26.84	23.05	28.66
9430021M05Rik	ENSMUSG00000054457	140.91	0.650717	0.159261	4.08586	4.39136e-05	0.000749028	14.5575	15.18	12.18	13.67	17.2	24.1075	22.5	19.3	28.54	26.09
9430038I01Rik	ENSMUSG00000040139	186.166	0.384315	0.222162	1.72989	0.0836501	0.230954	24.1575	24.75	27.03	27.86	16.99	33.235	32.75	38.16	34.32	27.71
9430085M18Rik	ENSMUSG00000106164	9.48643	1.19845	0.589545	2.03284	0.0420685	0.144362	0.6125	1.15	0.44	0.77	0.09	1.4725	0.65	1.75	1.61	1.88
9430091E24Rik	ENSMUSG00000084808	12.1426	-0.202537	0.514099	-0.393965	0.693607	0.838217	1.1225	1.3	1.8	1.07	0.32	1.0475	0.53	1.23	1.61	0.82
9530051G07Rik	ENSMUSG00000085982	23.9174	-0.207554	0.352994	-0.587982	0.556545	0.752901	0.695	0.68	0.43	0.66	1.01	0.6325	0.6	0.63	0.74	0.56
9530062K07Rik	ENSMUSG00000108030	8.49443	-0.428602	0.509021	-0.842012	0.399781	0.618017	2.1575	2.14	2.58	1.49	2.42	1.6925	1.27	2.69	1.4	1.41
9530068E07Rik	ENSMUSG00000036275	2456.69	0.0930648	0.0850563	1.09416	0.273887	0.494069	49.6025	45.59	46.35	58.35	48.12	55.715	58.59	51.81	56.74	55.72
9530077C05Rik	ENSMUSG00000036411	33.9731	0.252838	0.347807	0.72695	0.467256	0.677472	1.1	0.92	2	0.82	0.66	0.97	0.91	1.12	0.9	0.95
9530080O11Rik	ENSMUSG00000044125	11.1336	-0.406829	0.468598	-0.868183	0.385294	0.602579	2.015	2.3	3.04	0.88	1.84	1.6175	1.74	1.48	1.76	1.49
9630014M24Rik	ENSMUSG00000118257	32.3196	-1.21519	0.306255	-3.9679	7.25098e-05	0.00112365	8.0425	8.72	8.89	5.49	9.07	4.0325	4.77	4.29	4.26	2.81
9830004L10Rik	ENSMUSG00000099552	223.915	-0.448773	0.155001	-2.89528	0.00378816	0.0252078	16.705	16.39	14.71	16.61	19.11	13.1025	13.82	11.83	14.17	12.59
9930012K11Rik	ENSMUSG00000044551	85.0619	0.262844	0.237842	1.10512	0.269107	0.488583	4.965	4.25	5.51	5.62	4.48	5.6675	6.37	5.78	3.87	6.65
9930014A18Rik	ENSMUSG00000097493	58.26	-0.773867	0.336903	-2.297	0.0216188	0.0905113	1.0325	1.27	0.79	0.56	1.51	0.655	0.81	0.38	0.7	0.73
9930038B18Rik	ENSMUSG00000042976	159.577	-0.331372	0.230261	-1.43911	0.150119	0.338227	7.6775	9.14	8.16	5.79	7.62	6.29	6.44	8.17	4.17	6.38
9930104L06Rik	ENSMUSG00000044730	303.413	0.246378	0.152014	1.62077	0.105068	0.269328	17.2775	19.5	19.45	15.2	14.96	21.6925	25.64	25	24.8	11.33
A030001D20Rik	ENSMUSG00000110357	12.9642	1.214	0.673726	1.80193	0.0715572	0.207538	0.445	0.48	0.25	0.21	0.84	1.0725	1.39	1.6	0.08	1.22
A130010J15Rik	ENSMUSG00000079144	174.22	-0.149007	0.12616	-1.1811	0.237565	0.45166	5.61	5.91	4.86	6.22	5.45	5.5225	5.67	5.04	5	6.38
A130051J06Rik	ENSMUSG00000097643	80.2286	-0.557544	0.437288	-1.275	0.202308	0.407128	4.6	7.71	3.63	1.24	5.82	3.3325	3.79	2.15	3.29	4.1
A1bg	ENSMUSG00000022347	98.8943	-0.353455	0.30555	-1.15678	0.247361	0.463702	10.3125	12.12	6.98	9.13	13.02	8.1675	11.69	7.45	5.68	7.85
A230060F14Rik	ENSMUSG00000097692	5.33108	-0.419277	0.784408	-0.534514	0.592986	0.780905	0.985	2.22	0.11	0.26	1.35	1.0075	0.91	1.52	0.06	1.54
A230072C01Rik	ENSMUSG00000086877	33.128	0.828933	0.386056	2.14718	0.0317789	0.118269	0.8575	0.79	0.42	1.45	0.77	1.64	2.26	1.39	1.26	1.65
A330009N23Rik	ENSMUSG00000097915	22.5489	-0.974982	0.329316	-2.96062	0.00307019	0.0214714	3.145	2.23	2.27	4.32	3.76	1.6125	1.44	1.44	2.09	1.48
A330040F15Rik	ENSMUSG00000086213	23.6117	-0.82397	0.288379	-2.85725	0.00427328	0.0276733	3.55	4.38	3.15	4	2.67	2.0175	2.7	1.98	2.27	1.12
A330087D11Rik	ENSMUSG00000100111	15.8906	0.397232	1.92511	0.206343	0.836523	0.9297	1.4825	0	0.68	2.04	3.21	2.06	5.32	0	0	2.92
A330093E20Rik	ENSMUSG00000098284	307.124	-0.265456	0.228724	-1.16059	0.245807	0.461811	31.89	32.5	33.74	29.4	31.92	25.4125	31.77	29.65	16.11	24.12
A430005L14Rik	ENSMUSG00000047613	1031.76	-0.00310348	0.119232	-0.026029	0.979234	1	133.947	145.76	140.55	116.27	133.21	141.02	126.93	156.05	143.24	137.86
A430018G15Rik	ENSMUSG00000085315	14.0498	-0.11394	0.435894	-0.261395	0.793788	0.903703	1.4825	1.43	1.28	1.88	1.34	1.4475	1.89	1.75	1.53	0.62
A430033K04Rik	ENSMUSG00000056014	2284.7	-0.0459934	0.153908	-0.298837	0.765064	0.884613	105.537	83.51	95.76	128.26	114.62	107.917	137.17	88.39	103.59	102.52
A430093F15Rik	ENSMUSG00000067577	16.2782	0.757274	0.419399	1.80562	0.0709782	0.206596	2.255	2.41	1.37	1.88	3.36	3.6525	4.92	3.68	2.81	3.2
A430103D13Rik	ENSMUSG00000112096	5.99126	0.696107	0.650972	1.06933	0.284919	0.505566	0.5125	0.29	0.67	0.66	0.43	0.885	0.42	1.34	1.09	0.69
A4galt	ENSMUSG00000047878	512.106	0.145031	0.202819	0.715075	0.474563	0.684208	29.7175	17.46	33.72	34.09	33.6	35.05	33.16	36.89	33.33	36.82
A530021J07Rik	ENSMUSG00000053528	73.4586	-0.439802	0.287356	-1.53051	0.125889	0.302299	9.9825	9.99	7.16	10.24	12.54	7.2125	9.58	6.92	7.15	5.2
A530032D15Rik	ENSMUSG00000089844	32.5548	0.318195	0.313177	1.01603	0.309617	0.532029	3.18	4.8	1.69	3.66	2.57	4.0125	4.05	3.39	4.1	4.51
A530040E14Rik	ENSMUSG00000072109	2801.04	-0.15642	0.178539	-0.87611	0.38097	0.599169	326.348	356.16	298.44	377.6	273.19	303.123	243.96	202.05	372.06	394.42
A530046M15Rik	ENSMUSG00000113338	26.6812	-1.94853	0.328765	-5.92683	3.08839e-09	2.05099e-07	4.11	4.96	4.18	4.05	3.25	1.115	1.27	1.26	0.58	1.35
A630010A05Rik	ENSMUSG00000075395	52.263	-0.168804	0.215108	-0.784741	0.432605	0.646912	5.95	5.94	6.23	4.68	6.95	5.6775	6.2	5.05	5.05	6.41
A630089N07Rik	ENSMUSG00000116673	92.2023	-0.221717	0.363482	-0.609982	0.541874	0.741911	5.0325	8.26	5.51	4.52	1.84	4.5725	3.2	6.65	4.12	4.32
A630095N17Rik	ENSMUSG00000096094	0.730868	-2.24977	2.14561	-1.04855	0.294387	NA	0.3875	0.27	0	1.01	0.27	0.0525	0	0	0	0.21
A730017L22Rik	ENSMUSG00000085566	61.7746	0.563682	0.28286	1.99279	0.0462842	0.154701	1.3225	1.51	0.63	1.63	1.52	1.2525	1.07	1.26	1.63	1.05
A730063M14Rik	ENSMUSG00000112639	9.58128	-0.271975	0.972448	-0.27968	0.779723	0.89463	1.2975	0.88	0	0.88	3.43	1.165	0	1.84	1.01	1.81
A730071L15Rik	ENSMUSG00000096923	13.845	-0.272157	0.40998	-0.663831	0.506799	0.712408	1.3775	1.77	0.84	1.28	1.62	1.2	0.96	1.9	0.9	1.04
A730082K24Rik	ENSMUSG00000108379	1403.81	-1.23742	0.239187	-5.17344	2.29826e-07	8.80403e-06	202.778	220.4	282.68	141.02	167.01	98.4875	90.61	133.39	78.06	91.89
A830036E02Rik	ENSMUSG00000084890	9.09768	-1.03867	0.575673	-1.80426	0.0711898	0.206982	1.03	0.69	0.93	0.6	1.9	0.4275	0.63	0.73	0.06	0.29
A930001C03Rik	ENSMUSG00000087132	0.74055	-1.47195	2.06077	-0.714276	0.475057	NA	0.34	1.36	0	0	0	0.12	0	0.09	0.39	0
A930005H10Rik	ENSMUSG00000054426	27.6045	0.273345	0.477553	0.572387	0.56706	0.761767	1.5625	0.97	2	2.39	0.89	2.4875	2.76	1.61	2.52	3.06
A930007A09Rik	ENSMUSG00000118559	30.8364	0.53085	0.399567	1.32856	0.183992	0.384597	0.55	0.31	0.26	0.76	0.87	0.83	0.93	0.7	0.62	1.07
A930015D03Rik	ENSMUSG00000092368	104.866	1.41697	0.729924	1.94125	0.0522277	0.168116	6.235	4.54	4.27	3.73	12.4	17.305	5.57	35.21	5.12	23.32
A930017M01Rik	ENSMUSG00000060530	37.1073	-0.0341735	0.336232	-0.101637	0.919045	0.978334	5.305	3.79	4.82	7.05	5.56	4.6825	5.93	4.5	2.75	5.55
A930018P22Rik	ENSMUSG00000032671	6.40172	-0.410933	0.77042	-0.533389	0.593765	0.781362	1.6425	1.08	2.28	1.54	1.67	1.3125	2.24	0.32	0.49	2.2
A930031H19Rik	ENSMUSG00000086262	19.9123	-0.556564	0.314748	-1.76828	0.0770138	0.218132	5.3075	5.34	5.72	5.21	4.96	3.8125	4.04	3.54	3.84	3.83
A930035D04Rik	ENSMUSG00000052241	1.42119	-1.17745	1.17283	-1.00394	0.315406	NA	0.7975	1.19	1.16	0.55	0.29	0.365	0.57	0.31	0	0.58
A930037H05Rik	ENSMUSG00000109408	25.5877	0.495126	0.417778	1.18514	0.235962	0.449616	0.53	0.56	0.6	0.43	0.53	1.56	1.55	0.77	2.14	1.78
AA536875	ENSMUSG00000115016	38.3561	-1.8967	0.362916	-5.22627	1.72963e-07	6.93734e-06	8.695	10.87	7.46	7.8	8.65	3.1075	2.33	1.66	4.32	4.12
AA545190	ENSMUSG00000107948	477.348	-0.55283	0.280811	-1.96869	0.0489887	0.160756	108.93	116.99	109.15	89.28	120.3	77.7125	84.82	89.35	63.51	73.17
AA619741	ENSMUSG00000104098	47.7783	-0.403254	0.249487	-1.61633	0.106023	0.270887	16.14	14.46	14.21	20.18	15.71	12.9	11.54	9.81	17.24	13.01
AA645442	ENSMUSG00000086669	0.661865	0.533368	1.90683	0.279714	0.779697	NA	0.635	1.31	1.23	0	0	1.035	0	1.38	0	2.76
AA792892	ENSMUSG00000073497	760.856	-0.000573815	0.293706	-0.0019537	0.998441	1	61.5525	70.54	47.27	53.79	74.61	64.54	68.85	97.06	50.67	41.58
Aaas	ENSMUSG00000036678	1210.42	-0.2085	0.10227	-2.03871	0.0414788	0.142853	97.035	98.21	104.06	88.16	97.71	89.225	88.65	88.92	92.74	86.59
Aacs	ENSMUSG00000029482	281.765	0.640678	0.182862	3.50361	0.000458996	0.00495507	4.075	4.87	4.04	4.15	3.24	6.6775	6.14	8.65	6.31	5.61
Aadac	ENSMUSG00000027761	129.552	-0.881389	0.259126	-3.4014	0.000670426	0.00667296	28.4175	32.24	36.39	23.32	21.72	15.3425	16.12	21.92	11.88	11.45
Aadat	ENSMUSG00000057228	6.20252	-1.18058	0.6305	-1.87246	0.0611434	0.186902	0.7075	0.53	0.67	1.11	0.52	0.3275	0.38	0.47	0.21	0.25
Aagab	ENSMUSG00000037257	1227.07	0.0330697	0.134579	0.245728	0.805893	0.910674	25.2875	25.13	31.79	19.97	24.26	29.875	28.97	29.4	34.82	26.31
Aak1	ENSMUSG00000057230	238.217	0.399975	0.239535	1.66979	0.09496	0.252168	3.6325	2.97	2.41	5.65	3.5	5.415	6.26	3.21	6.08	6.11
Aamdc	ENSMUSG00000035642	119.879	0.207443	0.299584	0.692439	0.488662	0.696357	3.9	4.91	3.85	2.38	4.46	4.9075	5.03	4.01	5.94	4.65
Aamp	ENSMUSG00000006299	1569.99	0.0936393	0.0703195	1.33163	0.182983	0.383522	43.7875	45.17	43.96	41.74	44.28	49.4125	48.86	47.53	51.5	49.76
Aanat	ENSMUSG00000020804	4.0868	-2.09984	0.812511	-2.58438	0.00975543	NA	0.8925	1.01	0.77	1.08	0.71	1.0825	1.7	1.93	0.54	0.16
Aar2	ENSMUSG00000027628	489.151	-0.275491	0.115146	-2.39253	0.0167327	0.0756308	10.6775	9.53	11.66	10.15	11.37	9.22	8.87	10.8	8.74	8.47
Aard	ENSMUSG00000068522	868.842	2.18847	0.701138	3.1213	0.00180053	0.0142948	0.2575	0.08	0.37	0.58	0	1.26	2.82	0.41	1.28	0.53
Aars	ENSMUSG00000031960	1980.92	-0.18986	0.116079	-1.63561	0.101921	0.264077	34.0975	36.69	34.63	30.14	34.93	31.56	30.36	31.72	31.45	32.71
Aars2	ENSMUSG00000023938	250.875	1.04627	0.581571	1.79904	0.072013	0.208424	2.6375	1.23	1.12	5.02	3.18	5.5625	6.51	2.04	1.83	11.87
Aarsd1	ENSMUSG00000075528	612.812	-0.0641902	0.114332	-0.561437	0.5745	0.768212	43.07	45.73	42.52	45.61	38.42	43.6475	43.73	40.49	50.45	39.92
Aasdh	ENSMUSG00000055923	338.622	-0.238881	0.0917293	-2.60419	0.00920909	0.0489741	11.49	12.09	10.47	12.57	10.83	10.2225	10.37	8.76	12.15	9.61
Aasdhppt	ENSMUSG00000025894	763.608	-0.165686	0.10471	-1.58233	0.113574	0.282522	18.47	19.09	18.63	18.88	17.28	17.335	15.62	18.31	18.34	17.07
Aass	ENSMUSG00000029695	1483.83	-0.200238	0.251309	-0.796781	0.425578	0.641397	76.9025	73.49	56.46	68.02	109.64	67.2275	47.56	76.39	65.05	79.91
Aatf	ENSMUSG00000018697	702.604	-0.0157254	0.10941	-0.14373	0.885714	0.958533	35.665	38.65	36.18	32.08	35.75	37.145	36.15	34.15	40.99	37.29
Abat	ENSMUSG00000057880	583.191	-0.234861	0.141545	-1.65926	0.0970627	0.255533	4.4725	3.34	3.94	4.92	5.69	4.095	4.66	3.53	4.56	3.63
Abca13	ENSMUSG00000004668	79.4404	-0.310192	0.314782	-0.985418	0.324419	0.547249	0.81	0.56	0.47	1.39	0.82	0.6725	0.55	0.6	0.71	0.83
Abca16	ENSMUSG00000051900	22.4489	0.0658217	0.328692	0.200254	0.841282	0.932576	0.735	0.75	0.91	0.56	0.72	0.83	0.82	1.06	0.66	0.78
Abca2	ENSMUSG00000026944	778.421	0.609957	0.244757	2.49209	0.0126994	0.0617778	5.8325	5.47	3.59	8.39	5.88	9.0425	9.54	4.03	10.02	12.58
Abca3	ENSMUSG00000024130	448.878	0.620217	0.171034	3.62628	0.000287534	0.00342828	4.1625	3.36	3.35	5.71	4.23	6.73	7.18	4.64	7.85	7.25
Abca4	ENSMUSG00000028125	454.918	-0.995852	0.189474	-5.25588	1.47316e-07	6.08958e-06	5.0175	4.12	5.58	5.01	5.36	2.4525	3.16	2.72	1.55	2.38
Abca5	ENSMUSG00000018800	163.036	-0.385382	0.274538	-1.40374	0.160395	0.352221	2.675	2.94	3.24	3.05	1.47	2.18	2.39	1.93	3.01	1.39
Abca7	ENSMUSG00000035722	91.442	-0.0404157	0.324291	-0.124628	0.900818	0.967256	0.88	0.92	0.69	1.15	0.76	0.8975	0.99	0.58	0.91	1.11
Abcb10	ENSMUSG00000031974	262.634	0.270463	0.197112	1.37213	0.170022	0.364954	1.2525	1.07	1.07	1.47	1.4	1.59	1.99	1.14	1.67	1.56
Abcb1a	ENSMUSG00000040584	54.3409	-0.769014	0.354931	-2.16665	0.0302612	0.114197	1.5425	0.84	2.08	1.73	1.52	0.995	1.06	0.92	0.8	1.2
Abcb1b	ENSMUSG00000028970	546.427	-0.728949	0.160765	-4.53425	5.78087e-06	0.000135171	38.9925	39.7	32.81	39.77	43.69	23.2	27.01	20.34	20.81	24.64
Abcb4	ENSMUSG00000042476	87.3832	-0.497344	0.251929	-1.97414	0.0483654	0.159291	3.2525	2.14	4.22	2.5	4.15	2.4475	2.95	2.78	2.18	1.88
Abcb5	ENSMUSG00000072791	31.4217	-1.5954	0.299991	-5.31815	1.04827e-07	4.52964e-06	2.1425	2.3	2.13	1.84	2.3	0.785	0.79	0.45	0.66	1.24
Abcb6	ENSMUSG00000026198	619.87	-0.126194	0.131635	-0.958667	0.337726	0.558192	20.6575	22.78	21.03	16.68	22.14	20.375	22.77	20.36	19.35	19.02
Abcb7	ENSMUSG00000031333	235.417	-0.117478	0.137936	-0.851685	0.394389	0.612251	4.7075	5.02	4.38	5.09	4.34	4.47	4.4	4.04	4.51	4.93
Abcb8	ENSMUSG00000028973	1112.38	0.135701	0.186817	0.726383	0.467604	0.677853	36.91	31.36	38.3	25.98	52	43.065	50.27	41.57	31.94	48.48
Abcb9	ENSMUSG00000029408	922.238	0.267414	0.150102	1.78154	0.0748242	0.213987	30.505	31.65	25.83	31.72	32.82	38.67	35.3	32.63	44.49	42.26
Abcc1	ENSMUSG00000023088	660.147	0.295164	0.13355	2.21014	0.0270954	0.106026	6.955	7.46	5.07	7.92	7.37	9.4	11.16	6.81	9.16	10.47
Abcc10	ENSMUSG00000032842	293.664	-0.0862871	0.249364	-0.346028	0.729321	0.861427	6.88	6.99	4.56	6.72	9.25	6.635	8.98	4.39	7.44	5.73
Abcc3	ENSMUSG00000020865	465.375	-0.885389	0.206216	-4.29349	1.75884e-05	0.000350125	18.1525	17.39	14.99	20.15	20.08	9.9625	11.65	9.53	11.12	7.55
Abcc4	ENSMUSG00000032849	692.251	0.457475	0.236897	1.93111	0.0534693	0.170925	13.1825	13.81	10.29	13.92	14.71	19.3375	27.72	10.33	22.51	16.79
Abcc5	ENSMUSG00000022822	477.545	0.181553	0.108492	1.67341	0.0942459	0.250971	5.365	3.69	5.37	4.4	8	5.9625	5.87	4.73	8.21	5.04
Abcc6	ENSMUSG00000030834	46.6434	-1.04093	0.298452	-3.48776	0.00048708	0.00520623	6.565	6.22	6.61	6.43	7	2.5725	1.48	1.96	3.62	3.23
Abcd1	ENSMUSG00000031378	174.446	0.542412	0.232337	2.33459	0.0195649	0.0842493	3.1325	2.06	2.16	5.36	2.95	4.7825	4.1	4.1	5.82	5.11
Abcd3	ENSMUSG00000028127	2057.17	0.144692	0.0684233	2.11466	0.0344587	0.124943	59.695	54.52	59.69	69.41	55.16	68.95	72.12	64.35	69.61	69.72
Abcd4	ENSMUSG00000021240	277.073	0.149702	0.138627	1.07989	0.28019	0.500904	13.0825	13.9	14.76	11.39	12.28	15.3825	17.28	15.31	15.85	13.09
Abce1	ENSMUSG00000058355	1517.73	-0.134347	0.0856069	-1.56935	0.116567	0.287408	15.67	15.11	15.44	16.23	15.9	14.99	16	14.14	14.54	15.28
Abcf1	ENSMUSG00000038762	774.163	0.0778577	0.157991	0.492797	0.622156	0.801767	21.36	25.75	17.7	21.32	20.67	22.805	19.41	26.21	20.67	24.93
Abcf2	ENSMUSG00000028953	2208.92	-0.18178	0.144218	-1.26045	0.207506	0.414108	99.3925	102.02	119.12	72.04	104.39	92.6475	93.64	102.72	80.91	93.32
Abcf3	ENSMUSG00000003234	4784.34	-0.0291097	0.135154	-0.215382	0.829469	0.925924	257.858	274.96	273.35	244.93	238.19	256.632	230.73	299.02	246.31	250.47
Abcg1	ENSMUSG00000024030	268.554	-0.413984	0.277172	-1.4936	0.135279	0.316387	7.2725	5.65	12.01	4.53	6.9	5.7825	5.4	7.9	5.32	4.51
Abcg2	ENSMUSG00000029802	198.266	0.716534	0.26958	2.65796	0.00786146	0.0436751	0.985	1.1	0.96	0.5	1.38	1.52	1.56	0.94	1.41	2.17
Abhd10	ENSMUSG00000033157	320.848	0.178551	0.14625	1.22087	0.222137	0.433518	8.815	9.9	8.07	9.26	8.03	10.6275	10.96	12.84	9.16	9.55
Abhd11	ENSMUSG00000040532	352.662	0.0310631	0.157666	0.197019	0.843813	0.933678	28.6525	32.48	30.65	22.55	28.93	31.775	33.88	30.45	31.51	31.26
Abhd12	ENSMUSG00000032046	1983.87	0.065437	0.117101	0.558809	0.576292	0.768866	122.625	133.46	125.03	99.79	132.22	138.917	118.64	137.23	160.04	139.76
Abhd13	ENSMUSG00000040396	2214.71	-0.25697	0.100457	-2.558	0.0105275	0.0536944	55.06	53.41	47.46	61.53	57.84	48.4475	53	46.55	46.88	47.36
Abhd14a	ENSMUSG00000042210	117.176	1.16678	0.197166	5.91778	3.26313e-09	2.13208e-07	3.725	4.33	4.14	3.7	2.73	8.9675	7.88	8.1	9.99	9.9
Abhd15	ENSMUSG00000000686	79.9346	-0.0935789	0.244426	-0.382851	0.70183	0.843904	2.1825	2.14	1.79	2.09	2.71	2.16	2.8	1.57	2.04	2.23
Abhd16a	ENSMUSG00000007036	1668.05	0.0561796	0.138825	0.40468	0.685713	0.833125	105.355	114.64	113.65	79.5	113.63	116.682	101.34	136.54	110.83	118.02
Abhd17a	ENSMUSG00000003346	847.052	-0.270922	0.112972	-2.39813	0.0164792	0.074798	42.32	46.06	45.81	35.8	41.61	37.05	33.51	37.33	38.01	39.35
Abhd17b	ENSMUSG00000047368	892.503	-0.0776187	0.0776285	-0.999873	0.317372	0.541279	40.215	41.43	34.87	45.26	39.3	40.09	40.81	36.93	41.94	40.68
Abhd17c	ENSMUSG00000038459	955.443	0.00902083	0.0789871	0.114206	0.909074	0.97203	34.305	37.09	31.51	33.17	35.45	36.3625	37.11	34.28	39	35.06
Abhd18	ENSMUSG00000037818	160.648	0.0208023	0.266008	0.078202	0.937667	0.989311	7.2175	9.15	3.71	7.03	8.98	7.405	9.1	6.55	6.19	7.78
Abhd2	ENSMUSG00000039202	95.5691	0.807667	0.357036	2.26214	0.0236886	0.0965419	0.96	0.67	0.79	1.36	1.02	1.78	2.41	0.79	2.44	1.48
Abhd3	ENSMUSG00000002475	112.04	1.07678	0.188287	5.71882	1.07264e-08	6.03511e-07	3.86	3.63	4.43	3.17	4.21	9.1225	8.53	9.51	9.4	9.05
Abhd4	ENSMUSG00000040997	3532.13	-0.0622028	0.0971154	-0.640504	0.521845	0.725024	161.332	165.07	170.71	149.18	160.37	161.945	159.03	183.5	160.75	144.5
Abhd5	ENSMUSG00000032540	335.594	0.107935	0.0963365	1.1204	0.262543	0.48114	20.13	18.88	21.07	19.47	21.1	23.455	21.85	21.34	24.65	25.98
Abhd6	ENSMUSG00000025277	426.312	-0.334381	0.173217	-1.93042	0.0535542	0.171076	29.43	39.18	29.19	22.63	26.72	25.175	25.07	28.49	25.63	21.51
Abi1	ENSMUSG00000058835	1133.7	0.119373	0.166442	0.717207	0.473246	0.683465	37.1575	35.5	24.85	43.88	44.4	38.56	39.79	39.62	43.33	31.5
Abi2	ENSMUSG00000026782	998.065	0.347986	0.128925	2.69913	0.00695202	0.0397357	12.7025	11.35	12.96	16.9	9.6	18.18	19.67	15.32	17.75	19.98
Abi3bp	ENSMUSG00000035258	142.016	0.919565	0.233846	3.93236	8.4117e-05	0.00127386	2.82	2.48	3	3.37	2.43	6.1525	5.39	6.57	7.72	4.93
Abitram	ENSMUSG00000038827	351.22	0.18949	0.130368	1.4535	0.146085	0.3327	6.49	6.32	5.66	7.42	6.56	7.595	7.47	8.22	8.46	6.23
Abl1	ENSMUSG00000026842	864.016	0.50666	0.185176	2.7361	0.0062173	0.036481	5.47	4.61	4.05	5.64	7.58	7.985	8.13	7.09	8.45	8.27
Abl2	ENSMUSG00000026596	289.019	0.0659717	0.268932	0.24531	0.806217	0.91095	3.545	2.63	2.36	5.77	3.42	3.8475	5.09	2.4	3.92	3.98
Ablim1	ENSMUSG00000025085	3986.6	0.167083	0.139168	1.20058	0.229913	0.442565	36.63	28.96	36.9	38.36	42.3	42.6775	38.66	46.66	36.58	48.81
Ablim2	ENSMUSG00000029095	615.745	0.187994	0.120031	1.56621	0.1173	0.288545	31.635	32.32	29.66	30.04	34.52	40.6275	43.27	35.37	40.19	43.68
Ablim3	ENSMUSG00000032735	53.1405	-0.478016	0.352224	-1.35714	0.174738	0.372077	1.94	1.91	2.28	2.44	1.13	1.4825	1.65	1.3	2.24	0.74
Abr	ENSMUSG00000017631	1973.45	-0.0989505	0.0942673	-1.04968	0.293865	0.516015	47.4125	45.94	45.1	51.4	47.21	45.13	43.69	47.3	48.81	40.72
Abracl	ENSMUSG00000078453	96.6266	1.16121	0.527882	2.19975	0.0278247	0.107967	0.55	0.5	0.41	0.31	0.98	1.22	1	0.61	1.42	1.85
Abraxas1	ENSMUSG00000035234	633.079	-0.306456	0.212389	-1.4429	0.149049	0.336642	51.8675	60.78	70.18	47.09	29.42	44.1525	44.27	49.89	43.8	38.65
Abraxas2	ENSMUSG00000030965	423.898	-0.305416	0.147105	-2.07618	0.0378776	0.133729	10.185	10.19	12.25	8.79	9.51	9.145	10.95	9.19	9.29	7.15
Abt1	ENSMUSG00000036376	621.098	0.0642246	0.10959	0.586041	0.557848	0.754097	14.6125	15.71	15.76	13.18	13.8	16.105	14.52	17.57	16.8	15.53
Abtb1	ENSMUSG00000030083	403.759	0.0560039	0.112974	0.495722	0.62009	0.801596	19.455	21.07	17.37	19.77	19.61	21.6375	20.11	23.84	22.79	19.81
Abtb2	ENSMUSG00000032724	1210.14	0.545069	0.124033	4.39454	1.11006e-05	0.000236677	26.67	22.98	26.75	27.32	29.63	41.0075	45.52	37.73	38.3	42.48
AC109619.1	ENSMUSG00000117901	17.6583	0.727855	0.568862	1.27949	0.200723	0.40545	1.27	1.64	0.58	1.25	1.61	2.195	1.46	3.22	2.67	1.43
AC122792.1	ENSMUSG00000118599	0.393828	0.533733	2.99583	0.178159	0.858598	NA	1.2275	2.5	0	0	2.41	1.77	4.42	2.66	0	0
AC122821.1	ENSMUSG00000118572	1.53826	-0.443216	1.08979	-0.406699	0.684229	NA	0.7	1.2	0.45	0.44	0.71	0.5425	0.69	0.5	0.52	0.46
AC123856.1	ENSMUSG00000118618	0.603748	-0.595398	1.91096	-0.31157	0.755367	NA	1.0075	3.84	0	0.09	0.1	0.0475	0	0	0.1	0.09
AC124742.1	ENSMUSG00000118552	1.79829	-3.60294	1.80948	-1.99115	0.0464647	NA	1.8325	0	0	2.52	4.81	0.1625	0	0	0.65	0
AC137708.1	ENSMUSG00000084530	0.0695936	0.715317	4.32804	0.165275	0.868728	NA	0.33	1.32	0	0	0	0.3975	0	1.59	0	0
AC140267.1	ENSMUSG00000115798	0.798808	1.73708	2.13547	0.813443	0.415964	NA	1.775	7.1	0	0	0	7.265	16.68	0	7.35	5.03
AC142100.1	ENSMUSG00000118094	401.146	-0.359998	0.26629	-1.3519	0.176407	0.374492	40.5175	46.26	45.1	45.31	25.4	33.1525	26.03	37.48	35.63	33.47
AC147806.2	ENSMUSG00000118607	25.6723	-0.312411	0.507112	-0.61606	0.537855	0.739029	1.3575	1.05	2.45	0.5	1.43	1.195	1.04	1.72	1.27	0.75
AC151602.1	ENSMUSG00000118462	354.298	0.0654894	0.220606	0.296861	0.766573	0.885798	22.0975	22	23.93	19	23.46	24.485	28.66	24.22	28.3	16.76
AC161374.3	ENSMUSG00000118624	16.2356	-0.246629	0.882179	-0.279568	0.779809	0.894649	28.73	36.88	8.15	35.66	34.23	25.3075	36.05	30.34	22.19	12.65
AC166256.1	ENSMUSG00000118528	0.0327366	0	4.32804	0	1	NA	0	0	0	0	0	1.355	5.42	0	0	0
AC167036.1	ENSMUSG00000118590	12.4434	-0.0644494	0.387188	-0.166455	0.867799	0.948328	1.99	2.3	1.7	1.72	2.24	2	1.58	2.49	1.91	2.02
AC167036.2	ENSMUSG00000118640	2.1157	-0.774283	1.33203	-0.581282	0.56105	NA	0.6025	0	1.15	0.35	0.91	0.4	0.63	0	0.75	0.22
AC169509.1	ENSMUSG00000115852	8.06285	-0.898604	0.929027	-0.967253	0.333418	0.554009	0.8825	1.16	1.03	0.81	0.53	0.5825	1.66	0.37	0.19	0.11
AC240460.1	ENSMUSG00000118635	2.36965	-1.40897	1.12665	-1.25058	0.211088	NA	1.54	0.93	4.33	0.29	0.61	0.6425	0.3	0.32	1.35	0.6
Acaa1a	ENSMUSG00000036138	436.943	0.316678	0.194506	1.62811	0.103501	0.266634	8.035	9.94	8.43	6.99	6.78	11.245	8.78	8.91	13.15	14.14
Acaa1b	ENSMUSG00000010651	104.198	0.384129	0.215178	1.78517	0.0742339	0.212976	7.52	9.43	7.48	7.71	5.46	10.3225	10.51	9.5	12.79	8.49
Acaa2	ENSMUSG00000036880	1230.53	0.439922	0.1459	3.01523	0.00256785	0.0187684	5.3175	5.67	5.99	4.24	5.37	7.6125	7.08	6.85	8.85	7.67
Acaca	ENSMUSG00000020532	280.111	0.699275	0.289028	2.41941	0.0155459	0.0714627	0.56	0.34	0.34	0.97	0.59	1.6275	2.69	0.98	1.5	1.34
Acacb	ENSMUSG00000042010	878.243	-0.403338	0.29882	-1.34977	0.177089	0.375547	10.6925	8.63	6.13	16.98	11.03	8.5475	7.82	3.64	11.33	11.4
Acad10	ENSMUSG00000029456	109.897	-0.116202	0.250455	-0.463963	0.642674	0.807774	1.925	2.07	1.62	1.63	2.38	1.875	1.44	1.62	1.88	2.56
Acad11	ENSMUSG00000090150	446.175	0.0781306	0.118073	0.661712	0.508155	0.713408	11.7575	11.18	10.63	12.23	12.99	12.81	13.64	10.55	12.76	14.29
Acad12	ENSMUSG00000042647	119.73	0.239236	0.303281	0.788827	0.430213	0.644822	2.105	2.33	2.91	1.66	1.52	2.595	2.9	2.54	1.8	3.14
Acad8	ENSMUSG00000031969	277.59	0.176486	0.292727	0.602904	0.546572	0.745523	1.035	1.52	1.64	0.42	0.56	1.0525	0.7	1.21	0.69	1.61
Acad9	ENSMUSG00000027710	448.009	0.0490648	0.112843	0.434804	0.663705	0.819279	12.3225	11.3	11.17	11.49	15.33	11.545	15.11	10.24	8.83	12
Acadl	ENSMUSG00000026003	598.544	2.99663	0.23258	12.8843	5.51737e-38	2.23509e-34	1.2575	1.73	0.83	0.95	1.52	10.0125	10.72	6.89	10.85	11.59
Acadm	ENSMUSG00000062908	577.403	0.0725523	0.132442	0.547804	0.583826	0.774738	14.4325	13.27	15.98	11.98	16.5	16.095	14.44	19.55	14.94	15.45
Acads	ENSMUSG00000029545	341.36	0.0919674	0.192918	0.476717	0.633564	0.804188	2.1	2.01	2.27	2.34	1.78	2.51	2.82	1.82	2.38	3.02
Acadsb	ENSMUSG00000030861	706.638	-0.0557108	0.0919324	-0.605998	0.544516	0.743883	28.03	25.6	29.84	27.15	29.53	29.355	31.6	29.12	30.01	26.69
Acadvl	ENSMUSG00000018574	974.287	0.240471	0.150519	1.59761	0.11013	0.276931	7.765	8.46	8.76	5.66	8.18	9.7225	8.11	10.75	9.37	10.66
Acap2	ENSMUSG00000049076	773.848	0.152761	0.142091	1.07509	0.282334	0.503205	15.49	12.65	11.99	18.64	18.68	18.2875	20.45	17.52	17.95	17.23
Acap3	ENSMUSG00000029033	292.386	0.722929	0.160135	4.51449	6.34701e-06	0.000146089	5.4025	6.25	5.53	4.77	5.06	9.5325	8.04	8.04	10.69	11.36
Acat1	ENSMUSG00000032047	1849	0.31877	0.090781	3.51142	0.000445717	0.00485376	51.4225	51.1	57.77	48.22	48.6	68.0425	65.36	69.08	69.54	68.19
Acat2	ENSMUSG00000023832	521.732	0.485876	0.219996	2.20857	0.0272048	0.1063	15.7275	14.3	20.03	11.68	16.9	23.4275	18.91	31.66	19.18	23.96
Acbd3	ENSMUSG00000026499	2739.44	0.0304086	0.125144	0.242989	0.808014	0.912418	95.7575	87.84	82.82	111.31	101.06	102.653	110.84	108.26	103.04	88.47
Acbd4	ENSMUSG00000056938	44.083	0.532282	0.703833	0.756262	0.449492	0.661902	0.225	0.16	0.63	0.11	0	0.5625	0.36	0.66	1.18	0.05
Acbd5	ENSMUSG00000026781	720.76	0.0985389	0.114226	0.862663	0.388323	0.606016	19.9725	19.45	17.33	25.35	17.76	22.435	24.91	21.21	22.41	21.21
Acbd6	ENSMUSG00000033701	414.051	-0.0900373	0.118799	-0.757897	0.448513	0.661421	39.3075	41.88	39.2	40.55	35.6	39.4475	38.67	33.37	47.23	38.52
Acbd7	ENSMUSG00000026644	25.0308	1.00198	0.37111	2.69995	0.006935	0.0396733	5.67	8.66	5.43	4.05	4.54	12.015	9.15	16.24	12.47	10.2
Accs	ENSMUSG00000040272	71.2253	-0.266062	0.403427	-0.659505	0.509571	0.714467	0.58	0.39	0.75	0.42	0.76	0.7625	0.27	1.12	0.84	0.82
Accsl	ENSMUSG00000075023	3814.95	-0.0919756	0.145253	-0.63321	0.526597	0.728951	314.335	320.66	260.09	334.77	341.82	302.835	352.02	252.29	326.91	280.12
Acd	ENSMUSG00000038000	920.015	-0.531614	0.175693	-3.02581	0.0024797	0.0182724	90.575	90.95	111.06	72	88.29	64.11	65.77	78.45	48.12	64.1
Acer2	ENSMUSG00000038007	50.5515	2.73679	0.589778	4.64037	3.47784e-06	8.76437e-05	0.29	0.02	0.12	0.56	0.46	2.0225	1.16	1.09	4.83	1.01
Acer3	ENSMUSG00000030760	206.321	-0.0290253	0.186059	-0.156001	0.876032	0.953532	1.425	2.64	0.91	1.33	0.82	3.365	3.9	2.19	3.69	3.68
Acin1	ENSMUSG00000022185	321.162	0.899824	0.178933	5.02884	4.93462e-07	1.70856e-05	2.26	2.38	2.05	2.15	2.46	4.05	4.03	3.54	4.9	3.73
Ackr3	ENSMUSG00000044337	451.704	-0.904685	0.211912	-4.26916	1.96209e-05	0.000383057	4.5775	6.82	3.65	3.75	4.09	2.8025	3.62	2.61	2.98	2
Acly	ENSMUSG00000020917	2565.19	0.234143	0.095135	2.46117	0.0138485	0.0658456	25.4675	26.05	23.46	24.81	27.55	31.3925	33.05	34.16	27.07	31.29
Aco1	ENSMUSG00000028405	1443.06	0.142232	0.0899224	1.58172	0.113714	0.28261	31.615	32.91	34.73	30	28.82	37.7225	38.67	36.57	39.82	35.83
Aco2	ENSMUSG00000022477	2141.4	0.461763	0.0930267	4.96377	6.91383e-07	2.2097e-05	40.28	41.08	35.09	45.36	39.59	57.73	57.86	49.02	62.84	61.2
Acot1	ENSMUSG00000072949	293.612	-0.106178	0.599757	-0.177035	0.859481	0.943821	0.3825	0	0.63	0.59	0.31	0.54	0.61	1.07	0.44	0.04
Acot11	ENSMUSG00000034853	56.4749	-0.565381	0.31968	-1.76858	0.0769636	0.218079	1.9825	2.1	2.68	1.4	1.75	1.3725	1.6	1.38	1.1	1.41
Acot13	ENSMUSG00000006717	283.7	0.193602	0.136531	1.418	0.156189	0.346745	38.64	32.79	41.58	35.15	45.04	43.25	42.42	35.52	53.58	41.48
Acot3	ENSMUSG00000021228	303.219	-0.839822	0.160036	-5.2477	1.54008e-07	6.28602e-06	23.0825	25.03	21.58	22.71	23.01	14.47	11.92	14.49	17.1	14.37
Acot4	ENSMUSG00000052392	32.3211	-0.156988	0.317745	-0.494069	0.621257	0.801767	0.955	1.03	1.2	0.87	0.72	0.97	0.54	0.36	1.51	1.47
Acot5	ENSMUSG00000042540	16.098	-0.343021	0.406095	-0.84468	0.398289	0.616593	1.895	1.64	2.09	1.48	2.37	1.5675	1.41	2.35	1.59	0.92
Acot7	ENSMUSG00000028937	620.125	0.313065	0.147057	2.12887	0.033265	0.121896	49.83	50.2	52.44	46.68	50	65.3225	54.68	77.33	65.81	63.47
Acot8	ENSMUSG00000017307	131.699	0.210719	0.199158	1.05805	0.290032	0.511334	13.8925	18.84	15.19	9.67	11.87	16.8525	15.61	20.3	15.17	16.33
Acot9	ENSMUSG00000025287	516.836	-0.365534	0.100038	-3.65396	0.000258221	0.00315552	38.115	41.93	38.34	34.4	37.79	31.215	33.02	29.06	29.61	33.17
Acox1	ENSMUSG00000020777	596.866	-0.147465	0.15015	-0.982118	0.326042	0.54856	10.8525	10.43	11.9	10.15	10.93	9.9325	9.13	11.67	10.05	8.88
Acox3	ENSMUSG00000029098	2026.45	-0.0407492	0.119959	-0.339693	0.734088	0.864474	83.3775	76.13	76.44	102.89	78.05	81.1925	81.78	73.13	91.35	78.51
Acoxl	ENSMUSG00000027380	41.0927	-1.43897	0.357669	-4.02318	5.74164e-05	0.000929447	3.7875	3.07	3.54	3.99	4.55	1.5525	1.16	1.16	2.27	1.62
Acp1	ENSMUSG00000044573	636.881	-0.0127339	0.121991	-0.104384	0.916865	0.97686	28.895	32.82	33.54	27.5	21.72	28.46	32.69	30.85	22.83	27.47
Acp2	ENSMUSG00000002103	476.474	-0.126412	0.225571	-0.560409	0.5752	0.768673	1.6	1.73	1.96	0.91	1.8	1.94	2.07	1.79	2.09	1.81
Acp4	ENSMUSG00000012777	36.8433	-0.632357	0.774929	-0.816019	0.414489	0.631714	4.6075	0.96	6.51	0.85	10.11	3.1225	5.46	2.88	2.04	2.11
Acp5	ENSMUSG00000001348	204.491	0.381744	0.146088	2.61311	0.00897232	0.0480779	19.09	19.85	21.83	17.74	16.94	26.3125	23.15	26.76	28.32	27.02
Acp6	ENSMUSG00000028093	982.433	0.0815653	0.145972	0.558772	0.576317	0.768866	68.8025	76.34	76.06	54.81	68	76.7525	87	87.19	69.55	63.27
Acpp	ENSMUSG00000032561	349.524	-0.34908	0.107198	-3.25641	0.00112831	0.00988815	14.5625	14.15	15.32	14.92	13.86	12.1225	13.38	11.54	10.17	13.4
Acsbg1	ENSMUSG00000032281	2814.62	0.86821	0.28756	3.01923	0.00253419	0.0185834	0.695	0.71	0.96	0.51	0.6	1.1975	1.91	0.89	0.95	1.04
Acsf3	ENSMUSG00000015016	104.832	0.158991	0.220382	0.721436	0.470641	0.680674	2.4575	1.93	2.44	2.83	2.63	2.8825	3.19	2.78	2.04	3.52
Acsl1	ENSMUSG00000018796	1049.44	-0.0305722	0.123968	-0.246613	0.805207	0.910209	37.2625	34.58	37.69	40.33	36.45	38.1	37.62	37.92	39.04	37.82
Acsl3	ENSMUSG00000032883	1559.04	-0.104018	0.158059	-0.658096	0.510477	0.715489	56.3025	60.03	48.95	65.39	50.84	53.185	61.05	64.82	44.85	42.02
Acsl4	ENSMUSG00000031278	726.39	0.480397	0.143625	3.34479	0.000823441	0.00785347	11.26	12.65	9.18	13.63	9.58	16.435	17.09	16.51	15.48	16.66
Acsl6	ENSMUSG00000020333	21.8437	-0.507393	0.516077	-0.983174	0.325522	0.548198	1.5225	0.98	1.2	1.88	2.03	1.0075	1.29	1.13	0.69	0.92
Acsm2	ENSMUSG00000030945	2.00538	-1.2601	1.34181	-0.93911	0.347674	NA	0.35	0.31	0	0.04	1.05	0.19	0.47	0.24	0.05	0
Acsm3	ENSMUSG00000030935	41.745	-0.520778	0.755925	-0.688928	0.490869	0.698458	0.6775	0	2.45	0.08	0.18	0.07	0.09	0.11	0.03	0.05
Acsm4	ENSMUSG00000047026	8.38545	-0.672939	0.55004	-1.22344	0.221165	0.432351	0.7025	0.75	0.3	1.03	0.73	0.46	0.41	0.62	0.24	0.57
Acss2	ENSMUSG00000027605	166.081	0.439184	0.243034	1.80709	0.0707479	0.20615	3.3025	3.71	4.74	2.77	1.99	4.475	3.49	5.23	4.19	4.99
Acta2	ENSMUSG00000035783	124.316	-2.98893	0.612408	-4.88061	1.05756e-06	3.18526e-05	1.995	1.94	3.15	1.15	1.74	0.29	0.24	0.45	0.33	0.14
Actb	ENSMUSG00000029580	6173.29	0.416162	0.408395	1.01902	0.308194	0.530935	72.485	38.98	33.33	162.13	55.5	108.888	105.18	41.46	150.31	138.6
Acte1	ENSMUSG00000031085	15.6445	-0.387979	0.429152	-0.904059	0.365964	0.584363	2.025	2.41	1.69	1.52	2.48	1.6075	1.97	0.62	1.55	2.29
Actg1	ENSMUSG00000062825	12038.2	0.268178	0.152606	1.75732	0.0788641	0.221833	301.565	298.35	316.52	349.12	242.27	383.255	330.36	304.86	451.77	446.03
Actg2	ENSMUSG00000059430	16.5661	-1.29438	0.598849	-2.16145	0.0306603	0.115186	2.5575	1.64	2.56	3.79	2.24	1.1975	1.99	0.56	0.78	1.46
Actl6a	ENSMUSG00000027671	1495.45	-0.0686167	0.119232	-0.575487	0.564962	0.760037	74.8425	81.49	74.82	62.17	80.89	74.245	75.82	74.75	76.95	69.46
Actn1	ENSMUSG00000015143	225.309	0.23919	0.197475	1.21124	0.225802	0.438243	7.78	6.47	5.12	10.46	9.07	9.71	8.02	8.89	11.15	10.78
Actn3	ENSMUSG00000006457	586.208	-0.122248	0.14025	-0.871643	0.383403	0.600946	34.0525	31.19	38.66	29.87	36.49	32.78	29.05	31.58	35.48	35.01
Actn4	ENSMUSG00000054808	3344.28	-0.120441	0.0859604	-1.40113	0.161176	0.353075	130.745	129.98	138.5	120.32	134.18	128.053	123.68	127.49	130.09	130.95
Actr10	ENSMUSG00000021076	800.531	0.0673496	0.094306	0.714161	0.475128	0.684596	35.185	41.26	30.76	34.57	34.15	35.1425	40.31	32.17	31.44	36.65
Actr1a	ENSMUSG00000025228	1940.51	0.11166	0.0675079	1.65403	0.0981206	0.257106	69.5	72.55	65.21	72.96	67.28	78.8675	76.74	76.61	83.71	78.41
Actr1b	ENSMUSG00000037351	919.024	0.714681	0.101961	7.00934	2.39442e-12	3.65237e-10	11.7025	12.44	9.45	11.94	12.98	18.8825	21.23	15.73	18.08	20.49
Actr2	ENSMUSG00000020152	328.24	0.155646	0.267403	0.582066	0.560522	0.756388	5.165	3.83	3.4	7.75	5.68	6.08	8.88	3.26	6.35	5.83
Actr3	ENSMUSG00000026341	2931.02	0.0809776	0.0627517	1.29045	0.196896	0.400314	98.5425	95.12	102.44	104.09	92.52	111.745	107.27	108.34	114.71	116.66
Actr3b	ENSMUSG00000056367	141.091	-0.379661	0.188822	-2.01068	0.0443588	0.149935	8.785	9.04	9.87	8.43	7.8	7.0825	6.23	6.91	6.78	8.41
Actr5	ENSMUSG00000037761	292.382	-0.253761	0.159589	-1.59009	0.111815	0.279589	12.3875	13.83	13.82	8.8	13.1	10.55	9.88	12.42	9.73	10.17
Actr6	ENSMUSG00000019948	273.303	-0.0461906	0.190588	-0.242358	0.808503	0.912567	7.32	7.68	8.86	5.91	6.83	7.8225	6.46	11.05	6.71	7.07
Actr8	ENSMUSG00000015971	1341.16	0.417068	0.0829712	5.02666	4.99093e-07	1.7207e-05	59.7225	63.68	54.86	59.34	61.01	83.655	86.01	80.24	85.82	82.55
Acvr1	ENSMUSG00000026836	73.3704	-0.0652194	0.311546	-0.209341	0.834182	0.92871	1.7375	0.87	0.99	2.44	2.65	1.745	2.29	1.3	1.92	1.47
Acvr1b	ENSMUSG00000000532	67.2445	-0.226982	0.525067	-0.432291	0.66553	0.820094	1.64	0.66	0.63	3.82	1.45	1.4525	1.45	1.02	2.23	1.11
Acvr2a	ENSMUSG00000052155	456.533	0.239305	0.16523	1.44832	0.147528	0.334763	6.67	5.32	7.25	7.79	6.32	8.275	10	7.12	6.4	9.58
Acvr2b	ENSMUSG00000061393	200.253	0.0940847	0.16018	0.587369	0.556956	0.753269	9.5975	8.45	7.92	12.52	9.5	10.845	10.75	12.01	10.57	10.05
Acy1	ENSMUSG00000023262	123.665	1.10732	0.259245	4.27133	1.94313e-05	0.000380732	3.01	5.33	2.43	2.19	2.09	7.1925	6.46	5.4	9.47	7.44
Acy3	ENSMUSG00000024866	73.5142	0.689007	0.266473	2.58565	0.00971952	0.0508705	4.7	6.2	4.02	5.46	3.12	8.2325	6.5	8.64	10.29	7.5
Acyp1	ENSMUSG00000008822	98.6504	0.267992	0.224311	1.19474	0.23219	0.44515	12.685	13.28	16.39	12.17	8.9	16.1975	13.12	20.67	13.81	17.19
Ada	ENSMUSG00000017697	211.693	0.810872	0.166099	4.88186	1.0509e-06	3.17111e-05	12.6325	14.49	15.03	10.53	10.48	23.3925	23.21	27.78	20.43	22.15
Adad1	ENSMUSG00000027719	2.92432	3.2175	1.23928	2.59627	0.00942415	NA	0.0325	0	0.03	0.1	0	0.6175	0.51	0	1.11	0.85
Adad2	ENSMUSG00000024266	260.485	0.14238	0.185872	0.766011	0.44367	0.657328	17.82	21.17	13.14	18.24	18.73	20.68	17.56	18.98	25.07	21.11
Adal	ENSMUSG00000027259	227.039	0.456061	0.161901	2.81692	0.00484873	0.0302537	3.6275	4.81	3.14	2.78	3.78	5.6025	5.84	4.74	6.34	5.49
Adam10	ENSMUSG00000054693	2656.99	0.117533	0.169413	0.693763	0.487831	0.695662	21.8125	16.99	15.12	32.22	22.92	24.6425	25.85	21.95	24.86	25.91
Adam12	ENSMUSG00000054555	367.118	0.573021	0.191164	2.99753	0.00272176	0.0196452	9.005	10.88	7.95	8.29	8.9	12.6075	12.86	10.71	13.29	13.57
Adam17	ENSMUSG00000052593	2034.72	-0.07767	0.0979461	-0.792988	0.427785	0.643027	46.4375	44.58	42.61	47.6	50.96	46.1225	52.11	46.65	43.32	42.41
Adam22	ENSMUSG00000040537	54.4965	-1.10242	0.250743	-4.39659	1.09962e-05	0.00023538	0.9075	0.7	0.95	1.07	0.91	0.455	0.46	0.58	0.39	0.39
Adam32	ENSMUSG00000037437	25.7963	-0.888307	0.334757	-2.65359	0.00796411	0.0440746	2.8375	2.37	4.06	2.84	2.08	1.425	1.55	1.15	1.02	1.98
Adam7	ENSMUSG00000022056	46.6145	0.0324744	0.306764	0.105862	0.915692	0.976457	1.9625	2.15	1.56	2.32	1.82	2.0425	2.45	2.53	1.5	1.69
Adam8	ENSMUSG00000025473	50.6797	0.269602	0.41406	0.651117	0.514971	0.719237	1.6	0.9	0.86	1.15	3.49	2.625	5.75	1.43	1.46	1.86
Adam9	ENSMUSG00000031555	521.42	0.355618	0.144629	2.45883	0.0139392	0.066091	3.8025	2.87	3.96	5.12	3.26	5.05	5.34	4.93	5.76	4.17
Adamts12	ENSMUSG00000047497	82.6128	-0.551307	0.208782	-2.64058	0.00827632	0.0453686	0.8425	1.07	0.69	0.71	0.9	0.6025	0.66	0.59	0.43	0.73
Adamts17	ENSMUSG00000058145	176.593	-0.105463	0.302208	-0.348975	0.727108	0.859879	2.855	2.75	2.53	3.66	2.48	3.58	2.26	3.02	4.29	4.75
Adamts3	ENSMUSG00000043635	92.605	-0.963333	0.235725	-4.08667	4.37605e-05	0.000747991	6.4075	5.52	3.71	8.01	8.39	4.4625	6.15	3.65	3.74	4.31
Adamts4	ENSMUSG00000006403	51.26	-1.45481	0.603554	-2.4104	0.0159349	0.072817	1.3725	1.29	1.67	1.36	1.17	0.545	0.69	0.24	0.85	0.4
Adamtsl1	ENSMUSG00000066113	654.127	0.0429165	0.120504	0.356141	0.721735	0.855979	14.34	14.19	12.54	15.52	15.11	16.75	19.07	14.06	17.31	16.56
Adap1	ENSMUSG00000056413	14.7503	0.497119	0.395367	1.25736	0.208623	0.415672	0.9225	0.57	0.96	0.81	1.35	1.225	1.53	1.57	0.89	0.91
Adar	ENSMUSG00000027951	1391.38	-0.0528279	0.0902287	-0.585489	0.558219	0.75441	43.3875	44.69	46.8	43.28	38.78	43.49	43.87	42.51	43.21	44.37
Adarb1	ENSMUSG00000020262	162.733	-0.0157746	0.162154	-0.0972821	0.922502	0.980147	6.2375	7.65	6.28	4.04	6.98	5.56	5.51	5.19	5.76	5.78
Adarb2	ENSMUSG00000052551	170.702	-0.371208	1.03589	-0.358347	0.720084	0.855128	6.2525	5.52	6.8	7.77	4.92	5.5125	0.02	13.52	4	4.51
Adat1	ENSMUSG00000031949	155.222	0.330931	0.161902	2.04402	0.0409514	0.141518	4.115	4.34	4.18	3.63	4.31	5.4525	4.46	6.03	5.74	5.58
Adat3	ENSMUSG00000113640	25.21	0.683003	0.409712	1.66703	0.0955085	0.25307	0.9425	1.16	1.53	0.48	0.6	1.5725	1.59	1	1.49	2.21
Adck1	ENSMUSG00000021044	299.24	-0.328626	0.239535	-1.37193	0.170085	0.365019	12.8775	13.01	14.1	12.83	11.57	10.81	13.03	11.89	11.34	6.98
Adck2	ENSMUSG00000046947	651.118	-0.236404	0.0894252	-2.6436	0.00820303	0.0451042	39.9675	36.37	38.45	38.15	46.9	35.855	38.87	34.7	34.11	35.74
Adck5	ENSMUSG00000022550	551.362	0.471923	0.150867	3.12808	0.0017595	0.0141143	5.8225	5.28	6.97	4.12	6.92	8.16	8.3	9.5	7.78	7.06
Adcy1	ENSMUSG00000020431	435.829	-0.0859652	0.365997	-0.234879	0.814303	0.91638	8.0875	6.72	11.09	9.49	5.05	7.9225	9.62	2.51	8.78	10.78
Adcy5	ENSMUSG00000022840	451.437	-0.000928879	0.176635	-0.00525874	0.995804	1	8.125	6.22	6.23	9.36	10.69	8.5275	8.99	7.1	10.56	7.46
Adcy6	ENSMUSG00000022994	215.951	0.664117	0.248196	2.67577	0.00745576	0.0420293	2.2225	1.52	0.83	3.02	3.52	2.84	3.26	2.57	2.65	2.88
Adcy8	ENSMUSG00000022376	35.557	-0.000113047	0.304509	-0.000371243	0.999704	1	0.8875	0.6	0.68	1.06	1.21	0.835	1.06	0.89	0.45	0.94
Adcy9	ENSMUSG00000005580	122.313	0.347467	0.218125	1.59297	0.111167	0.278545	1.1775	0.94	0.85	1.72	1.2	1.5775	1.41	1.33	2.02	1.55
Add1	ENSMUSG00000029106	3492.68	-0.0450763	0.0703475	-0.640767	0.521674	0.724851	90.3975	94.22	94.77	87.99	84.61	91.035	94.66	93.8	84.25	91.43
Add2	ENSMUSG00000030000	141.338	-0.132828	0.214824	-0.618313	0.536369	0.737929	6.55	5.91	3.93	8.53	7.83	6.2925	5.74	4.83	6.85	7.75
Add3	ENSMUSG00000025026	2393.26	0.0892716	0.114645	0.778681	0.436168	0.650139	61.4825	64.76	54.47	65	61.7	69.375	78.03	77	60.15	62.32
Adgra3	ENSMUSG00000029090	3515.22	0.114795	0.107952	1.06339	0.287607	0.50883	65.0575	67.31	62.79	68.11	62.02	72.9525	86.72	75.1	72.13	57.86
Adgrb2	ENSMUSG00000028782	4.22809	0.550011	1.05911	0.519313	0.603542	NA	0.0525	0.15	0.02	0	0.04	0.4025	0.14	0	0.09	1.38
Adgrd2-ps	ENSMUSG00000083722	26.1755	0.157535	0.35029	0.449726	0.652908	0.813298	1.695	1.9	1.2	2.44	1.24	1.82	1.34	1.91	2.22	1.81
Adgre4	ENSMUSG00000032915	51.2023	-0.983368	0.388871	-2.52878	0.011446	0.0572263	2.655	2.79	1.74	3.29	2.8	1.4075	1.55	1.73	1.61	0.74
Adgrg1	ENSMUSG00000031785	6646.69	-0.140945	0.0866494	-1.62661	0.10382	0.267201	83.245	80.38	87.88	82.55	82.17	80.3175	83.19	79.84	81.35	76.89
Adgrg4	ENSMUSG00000053852	4.31292	-1.09906	0.828619	-1.32638	0.184715	NA	0.7	0.3	0.96	0.4	1.14	0.375	0.55	0.4	0.11	0.44
Adgrl1	ENSMUSG00000013033	376.927	0.376615	0.317336	1.1868	0.235306	0.449	1.1875	1.56	0.67	1.99	0.53	1.9275	1.86	0.39	2.86	2.6
Adgrl4	ENSMUSG00000039167	40.6595	-1.0456	0.427163	-2.44776	0.0143745	0.0675596	17.56	21.04	27.42	10.4	11.38	5.0325	6.26	7.79	2.61	3.47
Adgrv1	ENSMUSG00000069170	278.408	-1.74613	0.40555	-4.30557	1.66553e-05	0.000333188	1.34	0.83	2.16	1.06	1.31	0.395	0.25	0.55	0.32	0.46
Adh4	ENSMUSG00000037797	3.79012	0.368844	0.780575	0.472529	0.63655	NA	0.6025	0.67	0.23	0.54	0.97	0.9675	0.4	2.66	0.18	0.63
Adh5	ENSMUSG00000028138	2130.3	-0.0567093	0.105057	-0.539797	0.589337	0.778544	105.4	111.1	108	99.99	102.51	106.72	95.04	95.33	120.78	115.73
Adhfe1	ENSMUSG00000025911	51.1665	-0.880156	0.383602	-2.29445	0.0217644	0.0908944	1.9975	1.95	2.3	1.33	2.41	1.23	1.84	1.02	0.89	1.17
Adi1	ENSMUSG00000020629	322.411	-0.344047	0.219306	-1.5688	0.116695	0.287636	3.145	2.71	3.79	2.72	3.36	2.235	2.13	2.19	2.06	2.56
Adig	ENSMUSG00000044405	0.892067	-1.99734	1.72184	-1.16	0.246048	NA	0.695	0	0.34	1.02	1.42	0.1775	0.35	0	0	0.36
Adipor1	ENSMUSG00000026457	1565.83	0.285389	0.100087	2.85139	0.0043528	0.0280078	31.425	33.52	32.41	27.39	32.38	40.3125	36.63	40.4	39.85	44.37
Adipor2	ENSMUSG00000030168	237.689	-0.00729124	0.193519	-0.037677	0.969945	1	7.6225	9.56	6.96	6.06	7.91	7.89	7.36	6.57	7.9	9.73
Adk	ENSMUSG00000039197	1287.92	0.051126	0.132106	0.387006	0.698752	0.842162	78.46	84.97	81.76	67.39	79.72	82.6	89.06	87.71	74.88	78.75
Adm	ENSMUSG00000030790	4.88797	-0.193353	0.73504	-0.263051	0.792511	NA	1.2425	0.87	1.2	1.51	1.39	1.6275	2.47	2.05	0	1.99
Adm2	ENSMUSG00000054136	272.108	0.179131	0.117362	1.52631	0.126934	0.303637	29.975	27.56	32.23	30.29	29.82	35.855	35.54	30.19	37.29	40.4
Adnp2	ENSMUSG00000053950	625.772	-0.0261064	0.129168	-0.202111	0.83983	0.931458	8.135	8.43	5.6	9.1	9.41	8.385	8.48	7.36	8.19	9.51
Ado	ENSMUSG00000057134	443.051	-0.257443	0.145983	-1.76352	0.077813	0.219551	6.725	5.94	8.1	6.7	6.16	5.9275	5.83	7.32	4.85	5.71
Adora2b	ENSMUSG00000018500	319.063	0.0761038	0.120006	0.634168	0.525971	0.728386	23.6975	25.63	23.22	20.75	25.19	26.3125	24.94	28.78	24.66	26.87
Adpgk	ENSMUSG00000025236	1527.66	-0.164817	0.0797015	-2.06792	0.0386474	0.135962	65.9325	61.05	63.17	67.42	72.09	61.855	63.03	60.94	57.71	65.74
Adprh	ENSMUSG00000002844	1246.54	0.0741878	0.0926461	0.800766	0.423267	0.639742	40.885	42.45	39.19	41.07	40.83	45.3925	42.9	38.49	53.09	47.09
Adprhl2	ENSMUSG00000042558	541.477	0.110518	0.137001	0.806694	0.419843	0.636951	18.6975	21.39	21.44	13.59	18.37	21.4625	19.89	21.79	20.46	23.71
Adprm	ENSMUSG00000020910	132.967	-0.412106	0.185206	-2.22512	0.0260732	0.103374	11.1825	12.74	10.25	10.62	11.12	9.4425	7.98	7.08	9.53	13.18
Adra1b	ENSMUSG00000050541	7.76615	6.45347	1.66224	3.88239	0.000103435	0.00150997	0	0	0	0	0	0.7025	1.91	0.9	0	0
Adra2b	ENSMUSG00000058620	41.7703	-0.455365	0.38483	-1.18329	0.236694	0.45048	1.635	1.35	2.48	1.34	1.37	1.255	1.15	1.79	0.96	1.12
Adra2c	ENSMUSG00000045318	67.2866	-0.329466	0.258935	-1.27239	0.203235	0.408335	2.4	2.67	2.04	2.16	2.73	2.0125	1.3	1.56	2.24	2.95
Adrb3	ENSMUSG00000031489	22.3868	-0.144638	0.403309	-0.358629	0.719873	0.855128	2.845	3.05	3.7	2.87	1.76	2.4325	3.02	1.83	2.68	2.2
Adrm1	ENSMUSG00000039041	2068.06	-0.103059	0.172512	-0.597399	0.550241	0.748122	159.752	175.57	199.84	114.52	149.08	156.558	135.01	198.14	146.9	146.18
Adsl	ENSMUSG00000022407	731.314	0.207128	0.152533	1.35792	0.174489	0.371833	30.165	33.55	36.09	23.84	27.18	37.345	31.44	40.2	39.36	38.38
Adss	ENSMUSG00000015961	9560.62	-0.453522	0.158272	-2.86546	0.00416404	0.0271198	559.58	533.58	644.84	492.2	567.7	430.278	409.8	547.96	388.72	374.63
Adssl1	ENSMUSG00000011148	23.8528	-1.19718	0.750661	-1.59483	0.110751	0.277889	1.5125	1.97	1.17	0.88	2.03	0.7025	1.24	0	0	1.57
Adtrp	ENSMUSG00000058022	63.7967	-0.88447	0.221771	-3.98821	6.65735e-05	0.00104938	13.935	16.78	11	10.75	17.21	7.765	7.08	8.01	8.43	7.54
Aebp2	ENSMUSG00000030232	430.312	0.185678	0.185471	1.00112	0.31677	0.540651	12.5975	10.83	7.87	16.98	14.71	14.1375	12.75	16.25	14.97	12.58
Aen	ENSMUSG00000030609	363.851	0.419777	0.172674	2.43104	0.0150556	0.0698527	16.0475	15.55	18.19	13.16	17.29	22.8575	22.6	23.79	20.77	24.27
AF067063	ENSMUSG00000094237	1.68937	2.27239	1.28136	1.77342	0.0761589	NA	0.155	0	0	0.35	0.27	0.8625	0.69	0.63	1.54	0.59
Afap1	ENSMUSG00000029094	777.235	0.0646757	0.146568	0.441268	0.659019	0.816796	17.1275	16.02	13.45	22.98	16.06	19.565	22.18	17.34	16.92	21.82
Afap1l2	ENSMUSG00000025083	2197.82	-0.0368357	0.119092	-0.309305	0.75709	0.879714	95.12	91.35	82.88	97.12	109.13	98.6925	103.78	96.55	99.97	94.47
Afdn	ENSMUSG00000068036	1537.75	-0.0125059	0.13901	-0.0899639	0.928316	0.983704	55.67	53.33	50.09	68.27	50.99	63.365	62.7	66.01	63.96	60.79
Aff1	ENSMUSG00000029313	1494.65	0.067374	0.160813	0.418958	0.675247	0.825826	21.295	19.34	17.04	27.14	21.66	23.32	23.77	23.42	22.13	23.96
Aff3	ENSMUSG00000037138	696.099	0.512704	0.159793	3.20856	0.00133402	0.0113029	3.125	3.13	2.43	2.7	4.24	6.0075	6.71	4.77	6.8	5.75
Aff4	ENSMUSG00000049470	1152.46	0.0564416	0.155722	0.36245	0.717016	0.853487	26.3875	34.49	24.85	26.43	19.78	26.1975	32.79	22.57	25.08	24.35
Afg1l	ENSMUSG00000038302	144.131	-0.662069	0.19093	-3.46759	0.000525143	0.0055256	8.4475	7.56	9.07	6.19	10.97	5.8275	5.79	5.88	6.74	4.9
Afg3l1	ENSMUSG00000031967	512.649	0.042704	0.133979	0.318737	0.749926	0.874545	4.4675	2.93	5.32	5.62	4	4.51	4.21	5.29	3.55	4.99
Afg3l2	ENSMUSG00000024527	1939.56	-0.1993	0.103865	-1.91884	0.055005	0.174355	67.555	73	67.07	63.75	66.4	61.955	58.43	65.54	56.65	67.2
Afmid	ENSMUSG00000017718	89.0999	-0.366687	0.164813	-2.22486	0.0260904	0.103392	5.975	6.12	5.74	6.86	5.18	5.2975	6.7	4.93	4.01	5.55
Afp	ENSMUSG00000054932	4.0875	-1.86225	0.862034	-2.1603	0.0307493	NA	1.4925	1.01	1.67	2.06	1.23	0.4175	0.19	0.62	0	0.86
Aftph	ENSMUSG00000049659	1051.39	-0.156643	0.130698	-1.1985	0.230721	0.443483	11.23	10.06	9.26	13.23	12.37	10.6575	12.39	10.67	8.42	11.15
Agap1	ENSMUSG00000055013	1524.35	0.153005	0.0949289	1.61178	0.107009	0.272611	24.0375	25.83	18.32	25.82	26.18	29.1775	32.13	27.46	27.68	29.44
Agap3	ENSMUSG00000023353	1416.74	0.221818	0.100427	2.20875	0.0271919	0.106275	60.7125	67.51	54.97	58.64	61.73	77.0775	77.38	72.11	85.31	73.51
Agbl2	ENSMUSG00000040812	217.557	0.549212	0.692535	0.793046	0.427751	0.643027	8.9375	7.18	7.99	10.32	10.26	13.145	1.18	16.43	19.15	15.82
Agbl3	ENSMUSG00000038836	108.75	-0.0871674	0.177917	-0.489933	0.624181	0.802062	10.47	12.69	12.16	8.18	8.85	11.06	10.91	9.58	11.27	12.48
Agbl4	ENSMUSG00000061298	2.35222	-0.0277225	1.19874	-0.0231264	0.981549	NA	0.0925	0.15	0	0	0.22	0.37	0.11	1.11	0	0.26
Agbl5	ENSMUSG00000029165	316.132	-0.0301118	0.140588	-0.214184	0.830404	0.926457	10.64	8.81	8.82	12.19	12.74	11.0825	12.45	7.45	12.53	11.9
Agfg1	ENSMUSG00000026159	1459.37	-0.173401	0.0902131	-1.92212	0.0545902	0.173447	59.3325	57.78	62.27	55.95	61.33	54.6625	50.65	55.76	54.6	57.64
Agfg2	ENSMUSG00000029722	570.955	0.448212	0.162567	2.7571	0.00583171	0.0347706	19.8625	21.19	20.93	15.83	21.5	28.7125	25.02	33.81	34.85	21.17
Aggf1	ENSMUSG00000021681	685.07	-0.190641	0.145691	-1.30853	0.190695	0.392933	13.915	14.98	9.19	17.7	13.79	12.7825	12.06	11.9	13.17	14
Agk	ENSMUSG00000029916	562.296	0.505584	0.094245	5.36458	8.11385e-08	3.57143e-06	16.9275	16.93	18.38	15.73	16.67	24.7075	25.69	21.46	25.77	25.91
Agl	ENSMUSG00000033400	327.6	-0.0655057	0.11486	-0.570311	0.568467	0.762753	6.125	5.92	5.35	7.27	5.96	6.135	6.56	5.19	5.4	7.39
Ago2	ENSMUSG00000036698	561.641	-0.0792721	0.139752	-0.567233	0.570556	0.764579	30.3575	39.2	28.6	28.46	25.17	25.5725	29.33	28.06	23.96	20.94
Ago3	ENSMUSG00000028842	342.154	0.0640411	0.19741	0.324407	0.74563	0.871417	24.895	26.76	25.96	20.74	26.12	24.76	22.76	28.25	19.92	28.11
Agpat1	ENSMUSG00000034254	302.422	-0.162459	0.279269	-0.581728	0.56075	0.756569	13.005	10.01	9.76	16.87	15.38	11.95	9.99	6.96	13.8	17.05
Agpat2	ENSMUSG00000026922	561.409	0.144061	0.113345	1.271	0.203729	0.409019	45.8375	49.85	44.56	36.58	52.36	52.6275	49.35	54.12	53.55	53.49
Agpat3	ENSMUSG00000001211	688.506	0.472675	0.12356	3.82548	0.000130518	0.0018317	23.125	26.98	24.28	16.32	24.92	30.01	25.84	30.61	34.7	28.89
Agpat5	ENSMUSG00000031467	540.526	-0.122566	0.107395	-1.14126	0.253762	0.47127	15.785	13.63	16.3	17.52	15.69	15.29	15.89	15.94	14.43	14.9
Agps	ENSMUSG00000042410	1082.39	0.0237612	0.0911425	0.260704	0.794321	0.904002	25.235	26.04	18.33	32.36	24.21	29.535	33.42	33.15	22.44	29.13
Agr3	ENSMUSG00000036231	222.095	-0.340199	0.154686	-2.19929	0.0278577	0.108001	53.26	52.2	49.09	51.4	60.35	45.9925	43.12	48.43	46.08	46.34
Agrn	ENSMUSG00000041936	488.751	0.569606	0.270506	2.10571	0.0352299	0.126813	1.305	1.25	0.78	1.77	1.42	2.315	1.83	1.72	1.96	3.75
Agtpbp1	ENSMUSG00000021557	810.199	-0.165718	0.349845	-0.473689	0.635722	0.805101	61.915	32.14	29.21	41.48	144.83	52.45	27.16	27.1	119.46	36.08
Agtrap	ENSMUSG00000029007	184.049	0.379434	0.152342	2.49067	0.0127501	0.0619497	7.6875	8.46	11.17	5.01	6.11	10.3775	9.95	10.42	9.9	11.24
Ahctf1	ENSMUSG00000026491	1448.58	-0.281236	0.15351	-1.83203	0.0669466	0.198937	19.3	18.14	16.25	24.44	18.37	15.9	20.5	10.89	16.02	16.19
Ahcy	ENSMUSG00000027597	85.7307	-0.198554	0.247944	-0.800803	0.423246	0.639742	2.1425	3.11	1.46	2.15	1.85	1.955	1.83	1.99	1.92	2.08
Ahcyl1	ENSMUSG00000027893	1970.65	0.253169	0.088342	2.86579	0.00415975	0.0271027	29.265	29.82	24.25	33.64	29.35	36.385	40.59	34.75	35.76	34.44
Ahcyl2	ENSMUSG00000029772	712.097	0.365213	0.101098	3.61246	0.000303308	0.00358483	20.6175	18.51	21.31	17.56	25.09	24.6075	21.76	23.59	27.32	25.76
Ahdc1	ENSMUSG00000037692	247.148	0.141031	0.323892	0.435427	0.663253	0.819148	11.5275	9.54	8.17	17.78	10.62	13.075	12.63	9.83	18.15	11.69
Ahr	ENSMUSG00000019256	808.96	-0.250832	0.159534	-1.57228	0.115886	0.286233	19.0025	16.89	16.85	21.8	20.47	17.05	18.41	18.34	13.87	17.58
Ahsa1	ENSMUSG00000021037	1779.77	0.233794	0.101731	2.29817	0.0215522	0.0903575	128.733	131.61	142.4	124.99	115.93	159.17	143.69	166.09	170.24	156.66
Ahsa2	ENSMUSG00000020288	1251.45	-0.343956	0.141488	-2.43099	0.0150577	0.0698527	77.1125	82.21	87.05	61.01	78.18	61.4	64.05	64.91	60.16	56.48
AI413582	ENSMUSG00000062753	80.6353	0.459915	0.195706	2.35003	0.0187718	0.0819005	9.6425	8.44	13.1	7.13	9.9	13.945	10.53	18.09	14.51	12.65
AI429214	ENSMUSG00000074384	80.4379	-0.883269	0.226283	-3.90338	9.48588e-05	0.00141018	6.8075	6.81	9.22	5.39	5.81	3.905	3.85	4.79	3.33	3.65
AI463170	ENSMUSG00000112388	35.8255	0.415671	0.270435	1.53705	0.124282	0.299905	9.86	8.04	12	10.08	9.32	15.6375	14.21	16.16	14.71	17.47
AI467606	ENSMUSG00000045165	197.503	0.765288	0.648712	1.1797	0.238118	0.452182	0.48	0.72	0	0.47	0.73	0.7975	1.03	0.86	0.34	0.96
AI506816	ENSMUSG00000105987	230.691	-0.991702	1.08628	-0.912935	0.361277	0.579387	9.61	7.82	6.23	8.82	15.57	5.185	13.35	0.64	0.22	6.53
AI597479	ENSMUSG00000010290	851.562	0.0840105	0.120251	0.698627	0.484785	0.69321	23.705	22.8	21.79	25.45	24.78	26.4225	28.33	27.55	22.33	27.48
AI837181	ENSMUSG00000047423	109.635	-0.137723	0.254122	-0.541958	0.587848	0.77744	1.89	1.32	2.36	2.04	1.84	1.81	1.82	1.84	1.24	2.34
AI838599	ENSMUSG00000085180	6.5031	0.606464	0.75899	0.79904	0.424267	0.640671	1.515	2.22	1.54	0.06	2.24	3.265	2.91	2.37	3.98	3.8
AI854703	ENSMUSG00000053297	145.218	0.466927	0.205152	2.27601	0.0228455	0.094028	2.9175	3.07	3.12	2.38	3.1	4.25	3.68	4.31	4.1	4.91
AI987944	ENSMUSG00000056383	1418.66	-0.264786	0.0932471	-2.83961	0.00451682	0.0288152	95.84	98.97	92.13	93.98	98.28	86.4275	90.4	81.1	85.43	88.78
Aida	ENSMUSG00000042901	222.567	0.0317995	0.145693	0.218264	0.827224	0.924166	9.8525	9.48	10.79	10.02	9.12	12.275	10	10.5	15.47	13.13
Aif1l	ENSMUSG00000001864	362.608	1.16712	0.477684	2.4433	0.0145536	0.0681777	0.6675	0.15	0.31	2.18	0.03	0.8175	0.39	0.33	2.14	0.41
Aifm1	ENSMUSG00000036932	1197.62	-0.116809	0.0902174	-1.29475	0.195405	0.398432	43.9075	43.8	50.79	42.85	38.19	43.8375	44.68	46.13	43.23	41.31
Aifm2	ENSMUSG00000020085	159.364	1.4101	0.218886	6.44216	1.17785e-10	1.14975e-08	1.79	1.6	2.88	1.89	0.79	4.775	4.53	4.59	4.85	5.13
Aig1	ENSMUSG00000019806	330.523	-0.692763	0.242171	-2.86063	0.00422795	0.0274588	34.6175	34.83	48.26	21.1	34.28	22.375	19.25	32.09	17.67	20.49
Aimp1	ENSMUSG00000028029	269.528	-0.114964	0.136992	-0.839204	0.401355	0.619681	15.3325	14.66	14.53	15.69	16.45	14.885	13.33	18.16	14.35	13.7
Aimp2	ENSMUSG00000029610	553.968	0.0497997	0.128958	0.386169	0.699372	0.84235	46.4625	52.82	47.35	38.57	47.11	50.7	47.81	51.08	55.72	48.19
Aip	ENSMUSG00000024847	608.483	0.312235	0.111449	2.80161	0.00508486	0.0314485	49.6175	51.72	52.46	44.34	49.95	65.1725	57.83	67.92	72.05	62.89
Aire	ENSMUSG00000000731	35.9201	-0.976055	0.259157	-3.76627	0.000165705	0.0022027	3.775	3.6	3.55	3.63	4.32	1.9325	2.72	1.92	1.52	1.57
Airn	ENSMUSG00000078247	13.5283	-0.128235	0.520927	-0.246167	0.805553	0.910517	1.2375	0.57	1.6	0.6	2.18	1.0675	0.47	1.31	1.02	1.47
Ak1	ENSMUSG00000026817	14.4618	0.117096	0.690077	0.169686	0.865257	0.947084	0.54	0.71	0.05	1.05	0.35	0.1575	0.24	0.2	0	0.19
Ak2	ENSMUSG00000028792	2978.24	-0.259718	0.107679	-2.41196	0.0158668	0.0725673	229.075	247.89	240.86	195.26	232.29	201.39	194.99	226.53	196.77	187.27
Ak3l2-ps	ENSMUSG00000081957	3.6877	1.19452	1.02344	1.16716	0.243147	NA	0.7675	0	0	0.76	2.31	1.7875	2.2	2.09	1.8	1.06
Ak4	ENSMUSG00000028527	2292.65	0.088872	0.179934	0.493914	0.621367	0.801767	75.585	56.35	62.05	102.92	81.02	83.32	96.11	66.85	86.18	84.14
Ak5	ENSMUSG00000039058	1.96721	-0.443634	1.11057	-0.399463	0.689552	NA	0.4925	0.17	0.03	0.15	1.62	0.23	0.74	0.03	0	0.15
Ak6	ENSMUSG00000078941	1644.69	-0.0123229	0.128191	-0.0961294	0.923418	0.980468	145.447	165.13	161.71	118.25	136.7	152.542	134.02	168.99	140.43	166.73
Ak7	ENSMUSG00000041323	45.1806	1.20591	0.325362	3.70638	0.00021024	0.00267615	0.61	0.51	0.52	0.36	1.05	1.6425	2.16	1.63	1.47	1.31
Ak8	ENSMUSG00000026807	25.1316	0.236191	0.368332	0.641246	0.521363	0.724614	2.2175	2.69	1.86	2.34	1.98	2.7475	1.5	2.95	3.26	3.28
Ak9	ENSMUSG00000091415	51.3732	-0.363308	0.248146	-1.46409	0.143169	0.328088	1.095	1.08	1.01	1.06	1.23	0.8975	0.79	1.04	0.81	0.95
Akap1	ENSMUSG00000018428	2499.11	-0.0372359	0.102261	-0.364127	0.715763	0.85256	90.875	93.9	73.34	96.57	99.69	94.0025	97.58	90.46	94.88	93.09
Akap10	ENSMUSG00000047804	1011.24	-0.183319	0.093571	-1.95914	0.0500964	0.163497	32.17	29.15	32.21	34.54	32.78	30.07	28.63	30.24	31.17	30.24
Akap11	ENSMUSG00000022016	522.36	0.515439	0.260332	1.97993	0.0477118	0.158006	4.3625	3.15	2.81	7.81	3.68	6.075	6	4.54	6.59	7.17
Akap12	ENSMUSG00000038587	2246.64	-0.000163789	0.231788	-0.000706632	0.999436	1	49.195	38.97	42.29	72.76	42.76	51.175	47.83	36.74	50.94	69.19
Akap13	ENSMUSG00000066406	1639.54	0.717112	0.208008	3.44752	0.000565751	0.00586942	25.925	34.45	19.52	32.13	17.6	41.43	53.78	26.75	41.4	43.79
Akap17b	ENSMUSG00000059708	423.941	-0.766282	0.205412	-3.73047	0.000191124	0.00247164	17.06	15.52	16.4	19.53	16.79	10.8875	13.64	11.01	9.4	9.5
Akap7	ENSMUSG00000039166	505.259	-0.139802	0.155262	-0.900427	0.367893	0.586112	46.2325	40.12	40.85	49.86	54.1	43.175	47.65	42.93	40.17	41.95
Akap8	ENSMUSG00000024045	946.991	-0.305845	0.100189	-3.05267	0.00226816	0.0170707	18.45	16.89	20.34	19.87	16.7	14.82	12.18	14.81	16.07	16.22
Akap8l	ENSMUSG00000002625	815.179	-0.30305	0.161388	-1.87778	0.0604116	0.1854	16.9225	18.13	18.78	14.71	16.07	13.695	14.23	17.01	12.87	10.67
Akap9	ENSMUSG00000040407	589.052	0.424232	0.138179	3.07017	0.0021394	0.0163755	8.8725	10.5	7.83	7.07	10.09	11.47	9.69	15.71	11.9	8.58
Akip1	ENSMUSG00000031023	217.897	-0.189368	0.134864	-1.40414	0.160278	0.35206	25.555	26.08	28.48	23.9	23.76	23.51	21.31	27.3	23.7	21.73
Akirin1	ENSMUSG00000023075	1378.86	-0.0996092	0.114985	-0.866276	0.386339	0.603803	30.6775	33.01	34.61	28.9	26.19	30.0875	27.32	33.93	28.8	30.3
Akirin2	ENSMUSG00000028291	2930.67	-0.138627	0.0797345	-1.7386	0.0821051	0.228014	301.652	296.71	291.95	302.78	315.17	288.845	277.77	282.86	288.96	305.79
Akna	ENSMUSG00000039158	84.1581	0.436904	0.25973	1.68215	0.09254	0.247731	0.8775	1.14	0.59	0.88	0.9	1.2475	1.38	1.02	1.55	1.04
Aknad1	ENSMUSG00000049565	378.937	-0.341924	0.172363	-1.98375	0.0472842	0.157098	21.895	24.85	20.78	17.13	24.82	17.515	19.14	18.25	16.05	16.62
Aknaos	ENSMUSG00000086953	20.2656	0.973194	0.6746	1.44262	0.149127	0.336693	1.99	4.87	0.67	0.28	2.14	4.1225	5.13	4.45	2.52	4.39
Akr1a1	ENSMUSG00000028692	4311.91	-0.452766	0.0870266	-5.20262	1.96494e-07	7.74693e-06	214.067	224.24	229.54	189.59	212.9	165.145	163.6	176.74	159.58	160.66
Akr1b10	ENSMUSG00000061758	66.6885	1.99192	0.5149	3.86856	0.000109479	0.00157836	0.2375	0.17	0.21	0.31	0.26	0.9175	1.43	0.73	0.62	0.89
Akr1b3	ENSMUSG00000001642	5756.72	-0.136563	0.0721094	-1.89384	0.0582468	0.181157	599.89	594.82	617.67	585.51	601.56	575.73	571.52	520.4	635.81	575.19
Akr1b8	ENSMUSG00000029762	112.216	-0.397411	0.179222	-2.21742	0.0265946	0.104698	6.8375	8.48	5.96	6	6.91	5.4375	6.21	4.89	4.72	5.93
Akr1c13	ENSMUSG00000021213	247.918	3.49095	1.53823	2.26946	0.0232406	0.0952187	0.02	0	0	0.08	0	0.64	0	0.4	1.21	0.95
Akr1c14	ENSMUSG00000033715	2259.94	0.804459	0.372326	2.16063	0.0307239	0.11535	0.4775	0.24	0.74	0.65	0.28	1.0975	1.58	0.79	0.72	1.3
Akr1c19	ENSMUSG00000071551	20.5863	0.333793	1.59093	0.20981	0.833816	0.92869	1.0625	0.98	2.14	1.04	0.09	1.3475	2.39	3	0	0
Akr1c21	ENSMUSG00000021207	107.157	-1.21508	1.54789	-0.784993	0.432458	0.646761	19.4675	33.04	34.53	9.94	0.36	8.9	14.55	20.4	0.44	0.21
Akr1cl	ENSMUSG00000025955	7269.75	0.719784	0.209927	3.42873	0.000606419	0.00620355	2.9625	3.35	3.7	2.49	2.31	5.22	7.49	4.01	4.14	5.24
Akr1e1	ENSMUSG00000045410	252.888	0.0513885	0.252871	0.20322	0.838963	0.931036	6.185	8.32	8.9	5.16	2.36	5.8475	5.08	6.44	5.48	6.39
Akr7a5	ENSMUSG00000028743	885.088	0.0287817	0.121151	0.23757	0.812215	0.91492	55.2075	63.79	57.95	49.35	49.74	59.5525	54.16	52.95	61.61	69.49
Akt1	ENSMUSG00000001729	2279.75	0.00411194	0.0893022	0.0460452	0.963274	1	68.4325	73.24	64.6	62.91	72.98	77	81.26	80.3	73.27	73.17
Akt1s1	ENSMUSG00000011096	541.536	-0.364804	0.091836	-3.97234	7.11693e-05	0.00111269	33.32	32.71	28.18	36.1	36.29	25.985	27.84	23.99	23.85	28.26
Akt2	ENSMUSG00000004056	1196.58	0.052786	0.0955114	0.552667	0.580491	0.772519	14.46	14.38	15.2	14.48	13.78	16.105	15.46	14.02	18.35	16.59
Akt3	ENSMUSG00000019699	249.084	-0.0847209	0.155678	-0.544206	0.5863	0.77643	6.7825	5.46	7.37	8.79	5.51	6.3475	6.47	6.57	5.75	6.6
Aktip	ENSMUSG00000031667	656.879	-0.0265455	0.123677	-0.214635	0.830052	0.926344	42.12	46.96	46.73	39.5	35.29	45.0775	47.32	40.48	45.8	46.71
AL731706.1	ENSMUSG00000115423	229.128	0.262603	0.189752	1.38392	0.166382	0.359906	27.295	33.35	29.78	18.08	27.97	34.6025	29.17	40.55	36.02	32.67
AL731706.2	ENSMUSG00000116563	3.58858	1.30925	1.06234	1.23242	0.217791	NA	13.725	33.89	0	21.01	0	39.5625	18.12	7.4	77	55.73
AL732295.1	ENSMUSG00000118511	0.123638	1.41248	4.32573	0.32653	0.744023	NA	0	0	0	0	0	0.5425	1.01	0	0	1.16
Alad	ENSMUSG00000028393	2550.85	0.587873	0.183078	3.21105	0.00132252	0.0112317	60.3075	64.67	68.87	48.9	58.79	95.915	85.42	95.44	120.52	82.28
Alas1	ENSMUSG00000032786	1254.2	-0.145314	0.129025	-1.12625	0.26006	0.478376	123.515	130.03	136.84	104.14	123.05	116.518	118.61	129.74	107.74	109.98
Aldh16a1	ENSMUSG00000007833	396.102	0.157208	0.196301	0.800853	0.423217	0.639742	7.725	6.95	7.92	8.43	7.6	9.575	8.18	7.51	11.71	10.9
Aldh18a1	ENSMUSG00000025007	445.832	-0.114361	0.160321	-0.713328	0.475643	0.684973	5.2475	5.81	5.11	5.35	4.72	5.045	6	4.92	4.01	5.25
Aldh1a2	ENSMUSG00000013584	171.344	-0.403568	0.380847	-1.05966	0.289299	0.51071	8	5.59	6.48	6.25	13.68	6.3725	11.28	5.74	4.85	3.62
Aldh1l1	ENSMUSG00000030088	129.088	0.288219	0.189475	1.52115	0.128223	0.305728	4.745	5.38	3.77	4.69	5.14	6.185	4.6	4.04	11.05	5.05
Aldh2	ENSMUSG00000029455	3229.63	0.276278	0.200873	1.37539	0.169011	0.363796	143.93	128.01	99.71	202.15	145.85	182.145	164.63	115.53	243.41	205.01
Aldh3a2	ENSMUSG00000010025	936.251	0.0749507	0.100263	0.747539	0.454739	0.666305	16.825	17.9	15.11	17.71	16.58	19.2175	20.34	21	17.74	17.79
Aldh4a1	ENSMUSG00000028737	867.149	0.195086	0.0956163	2.0403	0.0413202	0.142519	26.7825	26.05	26.89	27.61	26.58	32.3375	34.4	28.82	33.02	33.11
Aldh5a1	ENSMUSG00000035936	140.146	1.0712	0.2353	4.5525	5.30132e-06	0.000125589	0.815	0.66	0.73	1.17	0.7	1.795	1.28	2.13	1.33	2.44
Aldh6a1	ENSMUSG00000021238	1146.93	-0.0462848	0.0976261	-0.474103	0.635426	0.805101	19.2825	20.86	17.69	19.23	19.35	20.1	19.88	22.24	18.71	19.57
Aldh7a1	ENSMUSG00000053644	1565.68	0.30601	0.0981001	3.11937	0.00181239	0.0143538	92.185	101.31	95.57	81.12	90.74	119.93	113.54	122.23	127.24	116.71
Aldh9a1	ENSMUSG00000026687	4070.35	0.132887	0.0925944	1.43515	0.151245	0.339819	161.567	174.91	154.94	148.11	168.31	187.243	177.5	194.58	190.25	186.64
Aldoa	ENSMUSG00000030695	3024.18	-0.0375204	0.138262	-0.271372	0.786105	0.898172	83.6425	91.56	103.42	63.1	76.49	86.6675	76.19	84.71	95.58	90.19
Aldoc	ENSMUSG00000017390	37.8505	-0.106443	0.462346	-0.230224	0.817918	0.918598	1.0975	1.32	1.07	1.58	0.42	1.34	0.71	0.47	3.09	1.09
Alg1	ENSMUSG00000039427	476.265	0.32846	0.183951	1.78558	0.0741674	0.212822	26.5025	24.34	19.51	30.67	31.49	34.8325	33.87	24.92	38.22	42.32
Alg10b	ENSMUSG00000075470	289.244	-0.0251431	0.270288	-0.0930236	0.925885	0.982582	4.6525	2.88	3.3	8.08	4.35	4.7375	4.53	3.38	6.29	4.75
Alg11	ENSMUSG00000063362	683.12	-0.3933	0.20368	-1.93097	0.0534865	0.170946	17.065	16.26	22.86	12.74	16.4	14.2	14.88	18.96	12.2	10.76
Alg12	ENSMUSG00000035845	142.431	0.426119	0.168196	2.53347	0.0112941	0.0566619	6.1825	5.21	5.83	8.17	5.52	8.9375	10.68	6.42	8.07	10.58
Alg13	ENSMUSG00000041718	4681.52	-0.0685503	0.135101	-0.507399	0.611875	0.795461	279.18	293.35	315.86	258.12	249.39	258.192	240.44	289.95	247.47	254.91
Alg14	ENSMUSG00000039887	129.315	-0.235948	0.195676	-1.20581	0.227891	0.440561	3.5875	4.7	3.29	3.33	3.03	3.6525	4.02	2.58	2.61	5.4
Alg2	ENSMUSG00000039740	975.742	-0.128571	0.119263	-1.07804	0.281015	0.501826	25.3175	24.65	22.19	31.35	23.08	24.9775	28.71	25.89	20.9	24.41
Alg3	ENSMUSG00000033809	197.365	-0.051466	0.167151	-0.307901	0.758158	0.880015	12.6425	13.1	15.26	11.37	10.84	12.9375	12.12	14.47	11.3	13.86
Alg5	ENSMUSG00000036632	256.447	-0.325348	0.182357	-1.78413	0.0744027	0.213233	6.67	7.51	7.48	4.4	7.29	5.5425	4.8	6.37	4.59	6.41
Alg6	ENSMUSG00000073792	104.444	0.193762	0.325572	0.595144	0.551747	0.749226	0.48	0.87	0.43	0.5	0.12	1.0175	0.52	1.32	1.16	1.07
Alg8	ENSMUSG00000035704	202.968	0.350831	0.164594	2.13149	0.0330487	0.121323	8.9375	8.97	10.58	8.28	7.92	11.79	10.82	12.07	12.24	12.03
Alg9	ENSMUSG00000032059	580.177	-0.0313484	0.0770165	-0.407034	0.683983	0.832264	25.5375	22.66	27.8	26.14	25.55	25.945	25.53	25.63	25.83	26.79
Alkbh1	ENSMUSG00000079036	268.382	-0.0124783	0.121916	-0.102351	0.918478	0.978116	5.4575	5.32	5.18	4.62	6.71	5.9025	5.47	6.1	5.71	6.33
Alkbh2	ENSMUSG00000044339	174.363	0.397613	0.147191	2.70134	0.00690601	0.0395957	21.9425	21.22	22.98	18.09	25.48	32.8125	37.53	31.59	34.38	27.75
Alkbh3	ENSMUSG00000040174	96.8523	-0.426958	0.22677	-1.88278	0.0597305	0.183866	9.17	10.37	14.23	5.7	6.38	8.0625	7.88	9.29	6.05	9.03
Alkbh4	ENSMUSG00000039754	163.919	0.295159	0.168409	1.75263	0.0796656	0.223417	8.075	7.64	8.04	8.6	8.02	9.895	9.95	11.31	10.05	8.27
Alkbh5	ENSMUSG00000042650	4294.51	-0.0386752	0.132634	-0.291594	0.770597	0.887852	96.6425	99.25	82.09	92.64	112.59	98.9275	124.39	87.29	91.75	92.28
Alkbh6	ENSMUSG00000042831	239.881	-0.0406383	0.189598	-0.21434	0.830282	0.926393	14.385	15.8	16.35	12.07	13.32	14.97	13.96	14.04	11.06	20.82
Alkbh7	ENSMUSG00000002661	490.807	0.13735	0.117239	1.17154	0.241382	0.456188	64.72	66.57	71.61	55.04	65.66	75.32	67.58	72.54	83.25	77.91
Alkbh8	ENSMUSG00000025899	239.495	0.640764	0.202195	3.16904	0.00152943	0.0126121	1.425	1.15	1.15	2.22	1.18	2.435	2.82	2.62	2.28	2.02
Alms1-ps2	ENSMUSG00000090098	29.1394	-1.55941	0.762511	-2.0451	0.040845	0.141361	2.8425	2.89	1.81	1.86	4.81	1.1025	2.04	1.32	0.07	0.98
Alms1	ENSMUSG00000063810	445.24	0.211628	0.294542	0.718498	0.47245	0.682681	2.9625	2.4	1.49	5.3	2.66	3.545	3.8	1.98	4.45	3.95
Alox12	ENSMUSG00000000320	96.757	-0.763481	0.243683	-3.1331	0.00172973	0.0139376	6.2075	4.93	6.79	3.96	9.15	3.82	3.02	4.25	4.08	3.93
Alpk2	ENSMUSG00000032845	14.4573	-0.787655	0.489449	-1.60927	0.107557	0.273338	0.91	1.08	0.82	0.56	1.18	0.6275	1.03	0.84	0.08	0.56
Alppl2	ENSMUSG00000026246	6.7806	-1.42503	0.629736	-2.2629	0.0236419	0.0963998	0.7225	0.6	0.42	0.54	1.33	0.2875	0.29	0.26	0.32	0.28
Als2	ENSMUSG00000026024	433.327	0.0450911	0.112891	0.399421	0.689583	0.83619	7.055	7.13	7.15	6.57	7.37	7.8	7.9	7.14	6.61	9.55
Als2cl	ENSMUSG00000044037	90.522	3.34903	0.410761	8.15322	3.54352e-16	1.14839e-13	0.17	0.11	0.25	0.12	0.2	1.8	1.26	1.47	1.67	2.8
Alyref	ENSMUSG00000025134	1300.74	-0.23491	0.124919	-1.8805	0.06004	0.184504	119.098	132.46	124.59	105.04	114.3	100.525	91.5	111.28	94.25	105.07
Alyref2	ENSMUSG00000060244	55.8438	-0.776594	0.281365	-2.76009	0.00577847	0.0345897	4.7475	4.66	6.63	4.07	3.63	2.9575	3.06	2.49	2.55	3.73
Amacr	ENSMUSG00000022244	199.664	0.0522742	0.158609	0.329578	0.741719	0.86931	7.335	7.93	7.96	7.23	6.22	9.1675	8.41	10.62	8.08	9.56
Ambra1	ENSMUSG00000040506	1162.03	-0.134065	0.229739	-0.583554	0.55952	0.755602	24.7325	18.44	19.38	32.57	28.54	23.4525	28.46	11.96	27.36	26.03
Amd-ps3	ENSMUSG00000060096	8.31489	-1.48593	0.834546	-1.78053	0.0749899	0.21431	0.8925	1.2	0.76	0.17	1.44	0.3625	0	0.19	0.77	0.49
Amd1	ENSMUSG00000075232	1001.75	-0.210762	0.139147	-1.51467	0.129857	0.308217	29.645	25.58	33.09	33.7	26.21	26.05	31.47	20.77	25.71	26.25
Amdhd2	ENSMUSG00000036820	143.437	0.248402	0.17812	1.39457	0.163144	0.355848	7.8825	7.12	8.68	7.29	8.44	9.265	8.27	7.34	12.17	9.28
Amer1	ENSMUSG00000050332	219.143	-1.29142	0.238713	-5.40992	6.30521e-08	2.88615e-06	3.31	2.46	2.85	5.34	2.59	1.42	1.7	1	1.83	1.15
Amfr	ENSMUSG00000031751	6682.17	0.0766071	0.100386	0.763123	0.44539	0.658634	181.543	176.87	161.21	173.18	214.91	200.59	216.55	197.22	189.38	199.21
Amhr2	ENSMUSG00000023047	2570.09	1.99178	0.440229	4.52442	6.05608e-06	0.000140591	0.17	0	0.63	0	0.05	0.745	1.02	0.44	0.69	0.83
Amigo1	ENSMUSG00000050947	136.266	0.295482	0.25633	1.15274	0.249016	0.465834	0.845	0.44	0.57	1.3	1.07	1.1075	1.78	0.68	1.04	0.93
Ammecr1	ENSMUSG00000042225	375.576	-0.0267879	0.242688	-0.11038	0.912108	0.97415	5.4475	4.55	4.34	7.6	5.3	5.625	6.28	4.04	4.46	7.72
Ammecr1l	ENSMUSG00000041915	1215.66	-0.216978	0.104823	-2.06994	0.0384578	0.135459	38.4	32.8	32.01	48.25	40.54	34.8325	37.9	31.66	35.06	34.71
Amn1	ENSMUSG00000068250	653.742	-0.039651	0.129623	-0.305895	0.759685	0.880862	61.2975	66.58	59.13	61.7	57.78	59.7175	59.65	58.09	61.51	59.62
Amot	ENSMUSG00000041688	118.245	-0.696195	0.328131	-2.1217	0.0338633	0.123475	2.2675	2.56	2.03	2.01	2.47	1.4475	1.96	0.35	1.18	2.3
Amotl1	ENSMUSG00000013076	411.506	0.212034	0.116219	1.82443	0.0680874	0.201122	6.2875	7.17	4.86	6.07	7.05	6.74	7.9	6.04	5.75	7.27
Amotl2	ENSMUSG00000032531	309.193	0.00816986	0.468493	0.0174386	0.986087	1	0.41	0.33	0.24	1.04	0.03	0.3625	0.16	0.3	0.76	0.23
Ampd1	ENSMUSG00000070385	3.45695	-1.8605	0.93275	-1.99464	0.0460819	NA	0.535	0.38	1.05	0.36	0.35	0.2175	0.1	0.58	0.19	0
Ampd2	ENSMUSG00000027889	525.409	-0.426694	0.212889	-2.0043	0.0450375	0.151597	6.88	6.92	3.98	5.94	10.68	5.245	6.81	3.94	4.71	5.52
Ampd3	ENSMUSG00000005686	1172.25	0.160054	0.129073	1.24002	0.214966	0.42438	40.24	34.89	36.88	46.96	42.23	46.9475	51.24	47.04	42.49	47.02
Amz1	ENSMUSG00000050022	30.5619	0.529341	0.26762	1.97796	0.0479334	0.158481	1.23	1.28	1.04	1.21	1.39	2.2	2.79	1.93	2.58	1.5
Amz2	ENSMUSG00000020610	460	-0.173379	0.127035	-1.36482	0.172311	0.368164	24.405	27.31	26.75	21.06	22.5	22.74	18.64	21.72	27.02	23.58
Anapc1	ENSMUSG00000014355	2616.16	0.012466	0.127009	0.0981503	0.921813	0.979929	26.6775	25.47	27.64	26.59	27.01	26.885	31.49	21.07	27.14	27.84
Anapc10	ENSMUSG00000036977	409.318	-0.169198	0.126675	-1.33568	0.181654	0.381583	20.22	25.87	21.16	15.1	18.75	19.2925	20.76	18.7	20.51	17.2
Anapc11	ENSMUSG00000025135	416.984	0.201431	0.122497	1.64437	0.100101	0.260911	39.75	40.64	44.39	36.14	37.83	49.1575	43.36	52.73	51.28	49.26
Anapc13	ENSMUSG00000035048	146.395	0.00562569	0.20634	0.0272642	0.978249	1	34.3225	42.91	40.07	21.5	32.81	36.1675	34.45	30.1	40.97	39.15
Anapc15	ENSMUSG00000030649	838.318	-0.159138	0.150173	-1.0597	0.289281	0.51071	162.537	161.01	191.48	150.12	147.54	154.49	129.71	174.06	167.49	146.7
Anapc16	ENSMUSG00000020107	899.046	0.0159767	0.0947563	0.168608	0.866105	0.947691	90.5075	97.41	89.05	85.21	90.36	100.583	103.13	94.54	105.79	98.87
Anapc2	ENSMUSG00000026965	1421.9	0.0569163	0.0868944	0.655005	0.512465	0.717034	32.1425	33.02	32.96	31.66	30.93	35.0675	32.3	31.77	38.41	37.79
Anapc4	ENSMUSG00000029176	2402.92	0.133086	0.0694219	1.91706	0.0552304	0.174967	87.6325	92.01	85.68	91.09	81.75	103.138	107.69	104.04	101.5	99.32
Anapc5	ENSMUSG00000029472	4820.09	-0.17637	0.109415	-1.61193	0.106976	0.272597	185.982	185.93	204.59	153.14	200.27	167.125	153.78	181.21	170.14	163.37
Anapc7	ENSMUSG00000029466	1896.72	0.388453	0.189592	2.04889	0.0404726	0.140553	57.5225	63.49	62.61	58.56	45.43	79.6925	59.33	88.2	93.22	78.02
Angel1	ENSMUSG00000021257	1204.35	0.210431	0.127063	1.65612	0.0976984	0.256633	44.565	41.68	32.57	48.44	55.57	47.8225	47.02	46.53	48.8	48.94
Angel2	ENSMUSG00000026634	1553.83	-0.472308	0.106479	-4.4357	9.17721e-06	0.000201774	71.795	70.62	75.84	65.51	75.21	58.05	58.01	61.78	48.91	63.5
Angptl2	ENSMUSG00000004105	851.301	0.556059	0.154771	3.59278	0.000327174	0.0038168	22.225	19.7	22.76	25.2	21.24	34.3175	40.5	31.17	33.1	32.5
Angptl6	ENSMUSG00000038742	106.355	-0.0333023	0.281281	-0.118395	0.905755	0.970242	2.4075	2.53	3.37	1.24	2.49	2.49	1.94	2.1	2.87	3.05
Ank	ENSMUSG00000022265	139.104	1.08785	0.192748	5.6439	1.66239e-08	8.86096e-07	3.6075	3.27	3.48	4.21	3.47	8.1525	8.9	7.08	9.93	6.7
Ank3	ENSMUSG00000069601	222.737	-0.65486	0.283788	-2.30757	0.021023	0.0886895	6.6675	5.31	4.21	5.4	11.75	4.19	6.22	4.32	2.95	3.27
Ankfy1	ENSMUSG00000020790	1266.54	-0.247076	0.0974119	-2.53641	0.0111996	0.056329	22.7	22.14	24.52	23.24	20.9	19.7675	22.17	20.63	17.18	19.09
Ankhd1	ENSMUSG00000024483	735.436	0.250612	0.143484	1.74662	0.0807032	0.225429	15.14	11.13	16.91	19.03	13.49	18.8175	18.98	15.63	19.83	20.83
Ankib1	ENSMUSG00000040351	482.725	0.341527	0.173473	1.96876	0.0489803	0.160756	3.735	4.25	2.39	4.37	3.93	4.8425	5.49	4.87	3.93	5.08
Ankle1	ENSMUSG00000046295	48.1075	1.10009	0.412333	2.66797	0.007631	0.0426978	0.365	0.19	0.6	0.2	0.47	0.9025	0.66	1.22	0.94	0.79
Ankle2	ENSMUSG00000029501	1990.38	0.0859402	0.072861	1.17951	0.238195	0.452222	55.3925	52.82	56.98	59.18	52.59	60.5825	59.43	50.7	67.2	65
Ankmy1	ENSMUSG00000034212	22.0413	0.182316	0.308427	0.591117	0.554442	0.751405	0.845	0.8	0.81	0.81	0.96	1.065	1.2	1	1.05	1.01
Ankmy2	ENSMUSG00000036188	223.065	1.95704	0.182211	10.7405	6.56973e-27	8.87132e-24	1.35	1.49	0.85	1.48	1.58	5.4025	5.96	5.24	5.27	5.14
Ankra2	ENSMUSG00000021661	222.433	0.0769453	0.183073	0.420297	0.674268	0.825459	10.0675	8.11	10.14	11.29	10.73	11.0875	11.58	14.05	9.14	9.58
Ankrd10	ENSMUSG00000031508	344.496	0.245255	0.188377	1.30193	0.192939	0.395345	1.4775	1.36	1.58	1.53	1.44	1.895	2.13	1.77	2.31	1.37
Ankrd11	ENSMUSG00000035569	1170.2	-0.193801	0.117343	-1.65157	0.0986213	0.257793	26.7775	26.27	30.51	21.99	28.34	23.6525	24.37	26.22	19.4	24.62
Ankrd12	ENSMUSG00000034647	408.696	0.325992	0.124695	2.61432	0.00894054	0.0479869	32.405	30.21	35.19	32.97	31.25	43.2775	43.45	45.31	43.88	40.47
Ankrd13a	ENSMUSG00000041870	3225.51	0.0998631	0.117939	0.846737	0.397142	0.615463	112.625	113.35	114.92	110.34	111.89	126.24	120	148.29	121.78	114.89
Ankrd13b	ENSMUSG00000037907	49.6053	-0.544329	0.294262	-1.84981	0.0643413	0.193825	1.3425	1.14	1.68	1.37	1.18	1.0075	0.89	0.93	1.34	0.87
Ankrd13c	ENSMUSG00000039988	891.998	-0.52902	0.123531	-4.2825	1.84809e-05	0.000365646	33.2275	33.34	33.38	36.13	30.06	24.2525	22.87	18.17	29.25	26.72
Ankrd13d	ENSMUSG00000005986	55.1759	0.640036	0.231326	2.76681	0.0056608	0.0341375	1.395	1.17	1.04	1.63	1.74	2.2975	2.11	2.3	2.32	2.46
Ankrd16	ENSMUSG00000047909	100.51	-0.313789	0.254536	-1.23279	0.217656	0.427917	3.175	3.54	3.27	3.31	2.58	2.48	1.97	1.37	3.19	3.39
Ankrd17	ENSMUSG00000055204	1259.94	-0.186588	0.138665	-1.3456	0.178433	0.377507	14.0525	10.38	13.48	19.41	12.94	12.885	10.87	12.81	15.19	12.67
Ankrd22	ENSMUSG00000024774	20.5666	-0.443583	0.453889	-0.977295	0.328423	0.550585	3.175	3.06	3.91	1.91	3.82	2.3975	3.41	2.41	0.99	2.78
Ankrd24	ENSMUSG00000054708	134.221	0.0307971	0.232794	0.132294	0.894752	0.96343	2.32	2.98	2.19	2.68	1.43	3.455	3.54	2.38	3.93	3.97
Ankrd26	ENSMUSG00000007827	344.039	0.0547334	0.187341	0.292159	0.770165	0.887544	4.2575	3.71	3.17	4.27	5.88	4.6825	3.78	5.72	5.28	3.95
Ankrd27	ENSMUSG00000034867	2479.38	-0.212754	0.11524	-1.84618	0.0648666	0.194828	87.7575	88.31	100.9	78.33	83.49	82.6075	87.18	92.76	75.63	74.86
Ankrd28	ENSMUSG00000014496	864.424	0.223603	0.203768	1.09734	0.272494	0.492415	8.3475	6.26	6.67	12.59	7.87	10.6075	11.1	7.94	9.9	13.49
Ankrd33b	ENSMUSG00000022237	34.3919	-1.74391	0.349226	-4.99363	5.92558e-07	1.96437e-05	4.5975	3.4	5.35	3.74	5.9	1.43	1.09	1.36	2.04	1.23
Ankrd36	ENSMUSG00000020481	40.3489	0.20994	0.285909	0.73429	0.462772	0.673795	3.2575	4.28	3.97	2.82	1.96	3.8475	2.82	3.91	4.59	4.07
Ankrd37	ENSMUSG00000050914	52.5557	0.605552	0.203457	2.97632	0.0029173	0.0205995	8.49	6.27	8.88	8.63	10.18	10.885	10.55	11.97	10.55	10.47
Ankrd39	ENSMUSG00000079610	183.331	-0.401032	0.299589	-1.33861	0.180699	0.380562	2.1125	2.56	2.58	0.6	2.71	1.1925	0.84	1.66	1.11	1.16
Ankrd40	ENSMUSG00000020864	1031.16	-0.124227	0.0986106	-1.25977	0.207751	0.414479	34.5275	33.49	31.03	34.37	39.22	34.2325	33.13	31.86	46.1	25.84
Ankrd42	ENSMUSG00000041343	256.699	0.141603	0.127541	1.11026	0.266888	0.485879	9.185	10.38	8.93	9.94	7.49	11.075	10.12	9.69	13.12	11.37
Ankrd44	ENSMUSG00000052331	2192.41	0.299386	0.159593	1.87593	0.0606649	0.185868	84.3725	79.17	65.87	112.22	80.23	108.88	126.9	93.67	97.74	117.21
Ankrd46	ENSMUSG00000048307	633.205	0.029995	0.120831	0.248239	0.80395	0.909464	9.62	9.95	8.79	8.35	11.39	10.115	10.04	10.96	9.68	9.78
Ankrd49	ENSMUSG00000031931	499.629	-0.144342	0.131886	-1.09444	0.273761	0.494069	36.6625	32.25	39.79	42.49	32.12	36.7325	40.13	41.44	34.64	30.72
Ankrd50	ENSMUSG00000044864	1085.08	0.204401	0.165475	1.23524	0.216742	0.426846	15.5475	12.22	11.62	20.42	17.93	18.6125	22.6	15.81	18.85	17.19
Ankrd52	ENSMUSG00000014498	199.308	-0.68752	0.270973	-2.53723	0.0111733	0.0562449	3.5575	3.22	2.7	5.22	3.09	2.375	2.85	1.13	2.87	2.65
Ankrd54	ENSMUSG00000033055	525.374	0.591336	0.116671	5.0684	4.01165e-07	1.41623e-05	20.5775	21.33	21.34	20.4	19.24	32.02	30.95	25.99	34.99	36.15
Ankrd6	ENSMUSG00000040183	789.191	-0.309174	0.133661	-2.31312	0.0207158	0.0878243	27.01	26.56	27.78	25.98	27.72	23.1925	21.93	26.34	21.43	23.07
Ankrd66	ENSMUSG00000096140	4.08916	-0.426997	1.82962	-0.233381	0.815466	NA	0.5125	0	0	0.9	1.15	0.3975	0.57	0	0	1.02
Ankrd9	ENSMUSG00000037904	73.3241	-0.135718	0.219774	-0.617535	0.536882	0.738321	2.58	2.75	1.86	2.22	3.49	2.67	2.46	2.14	3.36	2.72
Anks1	ENSMUSG00000024219	429.513	0.566928	0.219807	2.57921	0.00990266	0.0515791	4.2725	3	3.31	6.87	3.91	6.3975	6.09	5.24	7.31	6.95
Anks1b	ENSMUSG00000058589	50.9821	-0.719312	0.273071	-2.63416	0.00843453	0.0459251	3.32	2.82	3.44	5.1	1.92	2.085	2.68	2.77	1.05	1.84
Anks3	ENSMUSG00000022515	187.103	0.250344	0.167891	1.49111	0.135933	0.317295	4.3925	4.58	6.14	3.75	3.1	5.24	4.53	5.2	5.31	5.92
Anks4b	ENSMUSG00000030909	141.724	-0.325838	0.161215	-2.02114	0.0432656	0.147337	5.6025	6.3	5.52	5.93	4.66	4.72	5.29	3.84	5.27	4.48
Anks6	ENSMUSG00000066191	336.601	0.492788	0.101169	4.87094	1.11068e-06	3.29022e-05	10.0675	10.54	10.33	9.34	10.06	15.3475	14.98	13.51	15.25	17.65
Ankzf1	ENSMUSG00000026199	284.113	-0.185711	0.165955	-1.11904	0.263122	0.481721	9.555	9.73	7.43	10.11	10.95	9.485	10.74	8.44	8.27	10.49
Anln	ENSMUSG00000036777	1338.25	-0.155966	0.0928767	-1.67928	0.0930974	0.248648	36.1125	32.52	39.44	35.47	37.02	33.5925	35.91	35.03	31.11	32.32
Ano1	ENSMUSG00000031075	1254.3	0.154613	0.258831	0.597348	0.550275	0.748122	1.435	1.49	0.89	1.6	1.76	1.8175	2.54	1.63	1.43	1.67
Ano10	ENSMUSG00000037949	946.968	0.139234	0.130385	1.06787	0.285579	0.506183	38.805	39.86	39.48	40.27	35.61	45.0925	39.39	36.53	49.7	54.75
Ano2	ENSMUSG00000038115	31.5117	-0.70158	0.339976	-2.06362	0.0390542	0.136951	1.765	1.41	1.64	1.84	2.17	1.125	0.94	1.29	0.72	1.55
Ano6	ENSMUSG00000064210	1129.51	0.144463	0.144027	1.00302	0.31585	0.53981	10.605	11.07	11.01	9.92	10.42	11.705	12.87	12.66	10.63	10.66
Ano8	ENSMUSG00000034863	141.349	0.736286	0.266866	2.75901	0.00579771	0.0346281	0.5725	0.52	0.25	0.62	0.9	1.0175	0.64	1.3	1.23	0.9
Anp32a	ENSMUSG00000032249	119.627	0.224181	0.391985	0.571913	0.567381	0.761923	4.405	5.79	3.45	7.06	1.32	5.355	5.69	3.17	6.66	5.9
Anp32b	ENSMUSG00000028333	3452.52	-0.0311183	0.117241	-0.265422	0.790684	0.901255	223.982	229.18	216.6	206.06	244.09	230.67	207.18	266.21	237.06	212.23
Anp32e	ENSMUSG00000015749	780.875	0.286716	0.188046	1.52471	0.12733	0.304361	8.5075	7.61	7.12	10.61	8.69	10.18	10.02	7.3	11.12	12.28
Antxr2	ENSMUSG00000029338	224.481	-1.41417	0.207048	-6.83018	8.48091e-12	1.07363e-09	3.54	4.71	3.44	3.67	2.34	2.0025	3.84	0.84	1.57	1.76
Anxa11	ENSMUSG00000021866	92.476	0.469678	0.336068	1.39757	0.162242	0.354596	0.7075	0.87	0.68	0.71	0.57	1.1	0.75	0.59	1.68	1.38
Anxa2	ENSMUSG00000032231	987.836	-1.13728	0.172445	-6.59503	4.2518e-11	4.53265e-09	11.0325	10.31	10.29	10.5	13.03	4.61	6.12	4.95	2.33	5.04
Anxa3	ENSMUSG00000029484	368.851	0.532174	0.583622	0.911847	0.361849	0.580018	0.63	0.19	1.54	0	0.79	0.4125	0.51	0.46	0.33	0.35
Anxa4	ENSMUSG00000029994	658.827	0.64474	0.318919	2.02164	0.0432134	0.1472	0.64	0.3	1.15	0.66	0.45	0.8375	1.19	0.41	0.63	1.12
Anxa5	ENSMUSG00000027712	546.108	0.398187	0.299403	1.32994	0.18354	0.384198	12.59	17.04	16.48	13.96	2.88	15.2375	6.08	5.26	18.65	30.96
Anxa6	ENSMUSG00000018340	1155.96	0.209652	0.111899	1.87358	0.0609885	0.186604	35.8275	37.07	35.85	33.38	37.01	43.73	46.28	40.09	50.17	38.38
Anxa7	ENSMUSG00000021814	8701.9	-0.296539	0.143345	-2.06871	0.0385729	0.135818	487.622	577.52	498.84	411.74	462.39	416.608	398.29	484.14	392.71	391.29
Aopep	ENSMUSG00000021458	448.762	-0.214599	0.112521	-1.9072	0.0564947	0.177681	48.2025	52.3	55.94	42.91	41.66	42.225	42.31	37.76	43.91	44.92
Aox4	ENSMUSG00000038242	42.0395	-0.847517	0.499906	-1.69535	0.0900083	0.242961	1.425	0.43	0.74	2.07	2.46	0.825	1.36	0.62	0.37	0.95
Ap1ar	ENSMUSG00000074238	1237.27	-0.282265	0.0941722	-2.99733	0.00272356	0.0196494	29.9225	31.11	30.81	30.27	27.5	25.715	24.8	27.33	24.29	26.44
Ap1b1	ENSMUSG00000009090	2559.25	0.162447	0.116925	1.38933	0.164733	0.357836	69.0625	79.6	61.48	69.22	65.95	81.7025	92.83	69.35	78.11	86.52
Ap1g1	ENSMUSG00000031731	1574.2	-0.00525273	0.10514	-0.0499593	0.960155	1	27.2525	24.99	27.69	31.41	24.92	28.28	29.63	23.91	27.59	31.99
Ap1m1	ENSMUSG00000003033	1652.94	-0.0888306	0.116846	-0.760239	0.447112	0.660077	86.41	84.73	102.23	79.29	79.39	85.65	75.7	97.61	85.56	83.73
Ap1m2	ENSMUSG00000003309	837.596	0.19447	0.128606	1.51214	0.130499	0.30938	68.6675	73.76	68.33	58.58	74	82.3325	80.81	87.3	85.2	76.02
Ap1s1	ENSMUSG00000004849	533.821	-0.28013	0.160037	-1.7504	0.0800485	0.224103	40.7225	45.31	45.69	30.29	41.6	37.235	37.05	38.25	40.23	33.41
Ap1s2	ENSMUSG00000031367	171.892	0.0492952	0.165493	0.297869	0.765803	0.885224	5.99	4.92	5.66	7.76	5.62	6.585	7.74	4.54	7	7.06
Ap2a1	ENSMUSG00000060279	591.775	0.310099	0.168411	1.84132	0.0655746	0.196336	11.9625	13.78	9.6	14.89	9.58	15.755	14.87	10.51	18.69	18.95
Ap2a2	ENSMUSG00000002957	673.966	0.140707	0.1055	1.33371	0.182298	0.382588	4.9375	4.99	4.47	5.21	5.08	5.725	6.13	5.28	5.05	6.44
Ap2b1	ENSMUSG00000035152	898.574	0.236239	0.0930107	2.53991	0.0110882	0.0559206	22.5625	21.35	21.21	23.36	24.33	29.76	33.86	24.81	31.31	29.06
Ap2m1-ps	ENSMUSG00000081272	86.799	-0.0152146	0.223598	-0.0680447	0.94575	0.994028	5.66	4.92	7.13	4.98	5.61	5.905	6.12	7.84	4.25	5.41
Ap2m1	ENSMUSG00000022841	2564.8	-0.0950275	0.152428	-0.623424	0.533006	0.734924	151.248	168.82	184.05	112.04	140.08	151.72	136.14	183.85	149.84	137.05
Ap2s1	ENSMUSG00000008036	461.277	0.0871641	0.120734	0.721951	0.470325	0.680337	63.4175	67.35	70.37	60.36	55.59	69.7875	68.05	63.12	75.69	72.29
Ap3b1	ENSMUSG00000021686	1350.82	0.160385	0.177361	0.904286	0.365844	0.584363	27.0225	29.43	18.97	31.01	28.68	32.0475	39.69	35.7	28.52	24.28
Ap3b2	ENSMUSG00000062444	89.8079	0.0630156	0.252099	0.249964	0.802615	0.909039	5.035	3.83	5.22	4.87	6.22	4.9125	5.1	4.43	4.93	5.19
Ap3d1	ENSMUSG00000020198	1464.55	0.112925	0.0844061	1.33788	0.180935	0.380798	24.7625	26.94	23.26	24.47	24.38	27.4575	27.95	24.93	29.27	27.68
Ap3m1-ps	ENSMUSG00000094683	7.17733	-0.313666	0.614959	-0.51006	0.61001	0.793816	0.8825	0.98	0.49	1.03	1.03	0.7625	0.96	0.8	0.93	0.36
Ap3m1	ENSMUSG00000021824	2736.39	-0.30675	0.109197	-2.80915	0.00496721	0.0308622	165.137	169.97	173.54	158.88	158.16	135.42	135.48	146.73	130.53	128.94
Ap3m2	ENSMUSG00000031539	730.857	-0.16994	0.161798	-1.05032	0.293571	0.515671	33.735	35.58	36.86	32.89	29.61	31.8075	32.66	38.02	28.84	27.71
Ap3s1-ps1	ENSMUSG00000085611	1.81239	0.784437	1.62947	0.481405	0.630229	NA	0.2775	1.11	0	0	0	0.6175	0	1.09	0.95	0.43
Ap3s1	ENSMUSG00000024480	810.415	0.139355	0.120828	1.15333	0.248775	0.465545	35.9225	39.4	34.86	34.58	34.85	41.64	35.07	46.69	42.17	42.63
Ap3s2	ENSMUSG00000063801	583.006	-0.122032	0.113823	-1.07212	0.283668	0.504617	14.1225	13.88	18.13	10.39	14.09	11.1725	13.01	12.75	8.83	10.1
Ap4b1	ENSMUSG00000032952	177.17	0.314254	0.231407	1.35801	0.174459	0.371819	3.69	5.52	3.11	2.64	3.49	4.8875	4.07	5.85	3.71	5.92
Ap4e1	ENSMUSG00000001998	352.073	-0.030459	0.138703	-0.219598	0.826184	0.923619	5.4475	6.15	5.45	5.65	4.54	5.4825	5.42	5.31	4.55	6.65
Ap4m1	ENSMUSG00000019518	115.174	0.506766	0.277545	1.82589	0.0678668	0.20068	1.3575	1.42	1.53	1.72	0.76	2.18	2.3	2.06	1.44	2.92
Ap4s1	ENSMUSG00000020955	71.2853	-0.703085	0.301638	-2.33089	0.0197591	0.0847251	2.705	2.37	1.97	3.54	2.94	1.73	0.99	1.15	1.91	2.87
Ap5b1	ENSMUSG00000049562	93.2211	0.56569	0.228778	2.47265	0.0134114	0.0644613	2.585	2.07	3.43	3.19	1.65	3.9825	3.62	3.49	4.51	4.31
Ap5m1	ENSMUSG00000036291	704.245	-0.1347	0.144845	-0.929962	0.352391	0.570443	27.88	25.79	29.09	28.01	28.63	27.365	38.46	22.41	26.19	22.4
Ap5s1	ENSMUSG00000068264	235.374	-0.124641	0.123832	-1.00653	0.31416	0.537725	18.985	21.49	18.98	16.89	18.58	17.9025	15.68	17.65	21.7	16.58
Ap5z1	ENSMUSG00000039623	177.739	0.283363	0.175994	1.61007	0.107382	0.273201	3.215	3.62	2.71	4.28	2.25	4.5125	4.33	4.29	4.39	5.04
Apaf1	ENSMUSG00000019979	204.661	0.0731094	0.151483	0.482626	0.629361	0.802974	2.0525	1.73	2.03	2.51	1.94	1.965	2.29	1.6	1.8	2.17
Apba1	ENSMUSG00000024897	238.009	0.672192	0.338229	1.98738	0.0468798	0.156144	3.6375	4.23	3.13	4.18	3.01	6.97	8.72	8.36	3.33	7.47
Apba2	ENSMUSG00000030519	246.683	-0.263337	0.139026	-1.89416	0.0582036	0.181127	15.52	13.25	16.19	15.13	17.51	13.8475	15.34	12.52	17.1	10.43
Apba3	ENSMUSG00000004931	213.092	0.648388	0.163353	3.96925	7.21003e-05	0.00112015	4.0275	4.46	4.66	3.13	3.86	6.8225	6.81	6.28	6.39	7.81
Apbb1	ENSMUSG00000037032	504.594	0.146663	0.156106	0.939506	0.347471	0.56558	26.91	22.15	31.51	20.55	33.43	30.875	32.23	32.64	28.53	30.1
Apbb2	ENSMUSG00000029207	514.583	-0.0517528	0.116176	-0.445468	0.655982	0.814718	18.65	15.3	17.42	19.88	22	18.0775	18.39	19.34	14.86	19.72
Apbb3	ENSMUSG00000117679	55.5501	0.837736	0.32938	2.54337	0.0109788	0.0554725	2.5075	0.85	7.4	0.95	0.83	1.5425	1.34	1.53	2.1	1.2
Apc	ENSMUSG00000005871	741.705	0.485784	0.224756	2.16138	0.030666	0.115186	11.845	13.62	8.61	17.38	7.77	18.4225	27.16	11.89	13.56	21.08
Apc2	ENSMUSG00000020135	53.9709	1.27372	0.520647	2.44642	0.0144283	0.0677422	0.315	0.26	0.04	0.57	0.39	0.8925	0.82	0.23	1.08	1.44
Apeh	ENSMUSG00000032590	2769.42	-0.0435551	0.13887	-0.313641	0.753794	0.877698	152.243	175.28	169.34	121.66	142.69	153.553	137.22	171.15	157.82	148.02
Apex1	ENSMUSG00000035960	1021.71	-0.305977	0.120796	-2.53302	0.0113086	0.0566619	41.0675	43.27	42.22	33.53	45.25	35.785	34.56	34.27	39.37	34.94
Apex2	ENSMUSG00000025269	392.92	-0.553878	0.128374	-4.31458	1.59907e-05	0.000322	28.555	27.32	28.56	29.72	28.62	20.6025	19.79	17.39	19.8	25.43
Aph1a	ENSMUSG00000015750	454.004	0.0433771	0.185325	0.234059	0.814939	0.916651	14.23	10.44	10.56	20.25	15.67	16.5825	13.15	12.18	22.32	18.68
Aph1b	ENSMUSG00000032375	347.392	0.318931	0.145618	2.19019	0.0285103	0.109726	6.76	6.22	5.63	7.91	7.28	8.845	11.54	7.16	8.97	7.71
Aph1c	ENSMUSG00000053040	696.262	0.0603894	0.112438	0.537089	0.591206	0.779932	47.1975	53.06	41.82	45.1	48.81	59.7875	60.93	53.94	65.12	59.16
Api5	ENSMUSG00000027193	2617.83	-0.109578	0.0733896	-1.49309	0.135413	0.31649	63.725	62.53	57.23	67.01	68.13	62.115	65.53	65.96	59.22	57.75
Apip	ENSMUSG00000010911	230.385	0.0433811	0.165173	0.262641	0.792827	0.903032	27.385	31.07	29.69	21.69	27.09	29.705	25.38	34.33	30.48	28.63
Aplf	ENSMUSG00000030051	723.772	-0.0731203	0.12352	-0.591971	0.55387	0.75099	56.415	58.75	55.1	52.09	59.72	56.2875	55.99	59.47	53.89	55.8
Aplp2	ENSMUSG00000031996	6398.24	0.0804166	0.0892762	0.900763	0.367715	0.585942	114.167	110.18	118.39	119.6	108.5	127.63	117.69	137.84	124.58	130.41
Apmap	ENSMUSG00000033096	204.714	-0.245665	0.283974	-0.865095	0.386987	0.604583	2.695	3.32	2.81	1.27	3.38	2.205	2.92	2.47	0.84	2.59
Apobec2	ENSMUSG00000040694	8.00625	0.713025	0.57119	1.24832	0.211915	0.420252	0.6	1.06	0.7	0.34	0.3	1.0375	0.52	1.08	1.2	1.35
Apobec3	ENSMUSG00000009585	182.53	-1.58057	0.689808	-2.29133	0.0219445	0.0914581	1.3775	0.8	0.65	0.95	3.11	0.445	1.19	0	0.06	0.53
Apoc2	ENSMUSG00000002992	7.18298	-0.124981	0.789791	-0.158246	0.874263	0.95263	2.285	5.5	1.78	0.51	1.35	2.2575	0	2.83	3.28	2.92
Apoc3	ENSMUSG00000032081	30.0643	1.71862	1.2818	1.34079	0.179988	0.379806	0.1	0	0.4	0	0	0.475	0	0	1.9	0
Apoe	ENSMUSG00000002985	651.033	-0.6618	0.203103	-3.25845	0.00112023	0.00983858	21.9575	20.37	23.69	19.87	23.9	14.28	13.23	18.71	11.12	14.06
Apol6	ENSMUSG00000033576	43.3939	-0.575373	0.340307	-1.69075	0.0908852	0.244513	7.0075	9.31	6.82	4.85	7.05	5.6875	6.08	3.43	8.66	4.58
Apoo-ps	ENSMUSG00000049233	22.3849	-0.749264	0.478727	-1.56512	0.117555	0.288922	9.0875	8.67	13.27	6.11	8.3	5.9225	3.15	6.17	8.74	5.63
Apoo	ENSMUSG00000079508	1384.84	-0.200644	0.114035	-1.75949	0.0784937	0.221087	243.27	257	265.47	218.25	232.36	223.707	196.83	245.59	217.85	234.56
Apool	ENSMUSG00000025525	373.212	-0.212898	0.163766	-1.30001	0.193597	0.395943	18.145	21.73	21.85	15.62	13.38	16.31	15.54	18.26	16.09	15.35
Apopt1	ENSMUSG00000037787	198.596	0.0841054	0.183895	0.457356	0.647415	0.810282	7.2875	9.67	7.73	5	6.75	8.1575	7.08	8.65	7.36	9.54
App	ENSMUSG00000022892	2140.92	-0.137779	0.248597	-0.554226	0.579424	0.771852	1.07	1.15	0.82	1.08	1.23	0.865	1.22	0.68	0.41	1.15
Appbp2	ENSMUSG00000018481	2059.96	0.634731	0.122881	5.16541	2.39913e-07	9.14718e-06	14.145	13.38	13.41	17.58	12.21	23.0975	23.21	22.18	24.64	22.36
Appbp2os	ENSMUSG00000085628	3.58429	1.15441	0.772425	1.49453	0.135038	NA	0.5575	0.69	0.64	0	0.9	1.3	1.54	0.94	0.74	1.98
Appl1	ENSMUSG00000040760	1801.06	-0.196162	0.158081	-1.24089	0.214646	0.423902	28.1525	25.77	24.16	36.89	25.79	26.78	25.8	23.15	24.04	34.13
Appl2	ENSMUSG00000020263	516.122	1.41703	0.202192	7.00833	2.41177e-12	3.65237e-10	1.145	0.74	2.05	0.78	1.01	2.7575	3.07	2.45	1.51	4
Aprt	ENSMUSG00000006589	245.595	0.495354	0.192437	2.57411	0.0100497	0.0520397	12.3675	12.77	14.84	9.6	12.26	18.5525	18.08	17.22	20.5	18.41
Aptx	ENSMUSG00000028411	388.291	-0.0290534	0.140451	-0.206858	0.836121	0.929607	26.1625	29.64	27.13	20.83	27.05	26.77	25.97	29.74	25.93	25.44
Aqp11	ENSMUSG00000042797	16.207	1.56021	0.678161	2.30064	0.0214118	0.0899784	0.1825	0	0.13	0.24	0.36	0.66	1.33	0.14	0.42	0.75
Aqp9	ENSMUSG00000032204	42.1075	-0.668948	0.35001	-1.91123	0.0559753	0.176584	2.92	3.75	1.89	2.5	3.54	1.93	2.2	1.85	1.94	1.73
Aqr	ENSMUSG00000040383	993.005	0.224504	0.0868409	2.58523	0.0097313	0.0508993	13.8525	12.25	12.62	15.66	14.88	16.87	18.04	15.08	16.03	18.33
Araf	ENSMUSG00000001127	664.108	0.445084	0.129199	3.44495	0.000571159	0.00591933	17.1725	19.27	18.25	14.18	16.99	24.7325	19.82	27.48	25.61	26.02
Arap1	ENSMUSG00000032812	390.689	1.95041	0.244776	7.96816	1.61057e-15	4.83291e-13	1.125	1.5	0.37	1.16	1.47	4.365	4.11	4.88	2.84	5.63
Arap2	ENSMUSG00000037999	1007.13	0.438841	0.204533	2.14558	0.0319064	0.118526	10.23	6.66	8.95	14.53	10.78	10.88	13.09	9.81	9.43	11.19
Arcn1	ENSMUSG00000032096	6502.16	-0.249031	0.127389	-1.95488	0.0505968	0.164501	223.14	223.45	234.72	208.11	226.28	199.397	194.52	242.19	182.32	178.56
Arel1	ENSMUSG00000042350	1153.79	-0.0500891	0.183006	-0.273702	0.784314	0.896925	23.525	22.14	16.75	34.2	21.01	23.685	26.08	17.96	28.67	22.03
Arf1	ENSMUSG00000048076	5381.35	-0.0262234	0.0573518	-0.457237	0.6475	0.81032	295.525	280.71	271.12	316.05	314.22	306.812	315.74	281.98	319.35	310.18
Arf2	ENSMUSG00000062421	396.936	-0.0829058	0.119822	-0.691911	0.488993	0.696719	10.5475	10.88	10.48	11.1	9.73	10.5325	9.5	10.34	12.48	9.81
Arf3	ENSMUSG00000051853	2893.14	0.107085	0.142301	0.752527	0.451734	0.663706	48.835	43.58	36.73	67.58	47.45	54.7975	55.27	41.66	61.4	60.86
Arf4	ENSMUSG00000021877	1850.52	0.324239	0.11005	2.9463	0.00321598	0.022213	33.0525	30.73	40.4	27.76	33.32	42.7175	40.59	42.52	39.22	48.54
Arf5	ENSMUSG00000020440	1308.07	0.0730945	0.103565	0.705784	0.480323	0.689445	119.665	120.52	125.07	103.24	129.83	130.755	114.42	136.03	140.83	131.74
Arf6	ENSMUSG00000044147	1415.89	-0.400037	0.109687	-3.64708	0.000265233	0.00322419	118.435	135.04	102.6	111.33	124.77	94.565	98.84	91.79	103.44	84.19
Arfgap1	ENSMUSG00000027575	809.108	-0.125786	0.137599	-0.914155	0.360636	0.578817	24.7025	26.65	25.31	27.38	19.47	23.61	25.07	22.13	20.64	26.6
Arfgap2	ENSMUSG00000027255	1420.59	-0.208259	0.107798	-1.93193	0.0533678	0.17075	13.6775	15.21	14.75	12.06	12.69	12.485	12.99	14	11.52	11.43
Arfgap3	ENSMUSG00000054277	368.64	0.408425	0.101122	4.03892	5.36985e-05	0.000881908	7.735	8.17	7.73	8.06	6.98	10.8725	11.41	11.98	10.09	10.01
Arfgef1	ENSMUSG00000067851	2234.81	0.129581	0.138517	0.93549	0.349536	0.567267	44.215	48.36	32.19	53.93	42.38	51.8975	59.92	37.9	53.42	56.35
Arfgef2	ENSMUSG00000074582	994.345	0.31486	0.191269	1.64617	0.0997296	0.260103	12.85	10.25	10.49	16.75	13.91	14.8275	17.32	10.83	14.27	16.89
Arfgef3	ENSMUSG00000019852	732.341	0.245429	0.234254	1.04771	0.294774	0.516993	10.05	8.71	7.55	14.26	9.68	12.2275	16.68	6.98	10.8	14.45
Arfip1	ENSMUSG00000074513	2052.44	-0.164338	0.136032	-1.20809	0.227015	0.439859	98.1625	92.89	76.64	119.69	103.43	92.965	100.18	88.62	92.84	90.22
Arfip2	ENSMUSG00000030881	389.195	-0.206846	0.111058	-1.8625	0.0625329	0.189835	14.25	13.78	14.86	13.61	14.75	13.5425	12.84	13.65	13.09	14.59
Arfrp1	ENSMUSG00000038671	273.473	-0.136342	0.159801	-0.853197	0.39355	0.611418	12.9975	14.58	13.33	12.23	11.85	12.93	10.37	15.63	13.67	12.05
Arg2	ENSMUSG00000021125	1562.91	-0.0931118	0.145292	-0.64086	0.521614	0.724829	171.822	179.71	181.19	143.08	183.31	169.93	166.37	188.69	175.46	149.2
Arglu1	ENSMUSG00000040459	428.473	-0.27539	0.195481	-1.40879	0.158899	0.350312	5.22	3.26	5.7	6.09	5.83	4.845	3.89	5.25	6.38	3.86
Arhgap1	ENSMUSG00000027247	1993.44	-0.106604	0.109651	-0.972214	0.330944	0.552392	24.2875	24.88	27.55	21.58	23.14	23.9925	24.52	27.07	19.91	24.47
Arhgap10	ENSMUSG00000037148	685.729	0.317824	0.112099	2.8352	0.00457964	0.0290832	25.6625	26.61	21.86	29.7	24.48	34.4675	37.23	36.29	33.88	30.47
Arhgap11a	ENSMUSG00000041219	1158.59	-0.0997964	0.0934245	-1.0682	0.285429	0.506083	29.04	27.66	26.61	34.1	27.79	28.285	31.17	28.47	25.42	28.08
Arhgap12	ENSMUSG00000041225	3078.78	-0.261083	0.101899	-2.56217	0.0104022	0.0532397	95.1425	86.45	90.72	108.78	94.62	84.01	77.46	88.04	81.01	89.53
Arhgap15	ENSMUSG00000049744	10.0664	-1.32187	0.612794	-2.15713	0.0309959	0.116049	1.4475	0.38	0.44	1.79	3.18	0.3725	0.63	0.35	0.12	0.39
Arhgap17	ENSMUSG00000030766	592.475	-0.0794185	0.1506	-0.527346	0.597954	0.785126	17.265	13.34	13.13	20.01	22.58	16.9575	20.22	13.57	18.16	15.88
Arhgap18	ENSMUSG00000039031	464.567	-0.144988	0.176439	-0.821744	0.411223	0.628509	5.99	5.91	6.97	5.71	5.37	6.5025	6.18	8.95	5.82	5.06
Arhgap19	ENSMUSG00000025154	523.34	0.204313	0.160754	1.27097	0.203739	0.409019	9.315	9.98	6.82	9.55	10.91	11.0275	14.15	11.22	7.97	10.77
Arhgap20	ENSMUSG00000053199	88.4077	-0.254236	0.238624	-1.06542	0.286685	0.507754	6.9975	6.68	5.6	7.82	7.89	6.0425	6.38	7.77	4.02	6
Arhgap20os	ENSMUSG00000074354	1728.07	-0.155962	0.140398	-1.11085	0.266631	0.485612	207.917	210.19	220.68	201.51	199.29	192.85	179.14	190.15	237.81	164.3
Arhgap21	ENSMUSG00000036591	1378.76	0.37666	0.167665	2.24651	0.0246717	0.0992502	24.315	17.66	17.99	37.16	24.45	33.0025	40.07	23.51	34.65	33.78
Arhgap22	ENSMUSG00000063506	47.6422	0.19075	0.457996	0.416488	0.677053	0.82685	1.125	0.76	2.36	0.91	0.47	0.7675	0.42	0.76	0.79	1.1
Arhgap23	ENSMUSG00000049807	160.032	-0.995385	0.825638	-1.20559	0.227974	0.440665	0.4625	0	0.33	0.11	1.41	0.145	0.12	0.08	0.13	0.25
Arhgap24	ENSMUSG00000057315	72.7703	-1.14804	0.385325	-2.97941	0.00288808	0.0204897	4.0175	4.38	2.19	5.95	3.55	1.9625	3.73	2.36	0.79	0.97
Arhgap26	ENSMUSG00000036452	477.935	0.319158	0.174758	1.82628	0.0678074	0.200575	14.5525	16.85	14.61	14.67	12.08	18.65	21.19	20.66	18.34	14.41
Arhgap28	ENSMUSG00000024043	2051.68	-0.250693	0.135425	-1.85115	0.0641474	0.193313	40.2625	39.28	32.97	48.33	40.47	35.65	43.21	32.96	30.39	36.04
Arhgap29	ENSMUSG00000039831	7615.97	-0.484858	0.222071	-2.18335	0.0290102	0.111133	11.0075	10.49	7.24	12.95	13.35	8.8625	14.84	5.44	6.61	8.56
Arhgap32	ENSMUSG00000041444	187.816	0.213643	0.341859	0.624946	0.532007	0.734073	1.6725	1.47	0.52	3.59	1.11	2.9725	2.93	2.93	2.73	3.3
Arhgap33	ENSMUSG00000036882	43.7174	1.14563	0.414645	2.76292	0.0057286	0.0344184	0.4625	0.29	0.14	0.9	0.52	1.095	1.01	0.65	1.55	1.17
Arhgap33os	ENSMUSG00000062132	11.3071	-0.407057	0.540005	-0.753802	0.450968	0.663088	0.82	0.66	0.84	0.85	0.93	0.625	0.25	0.3	1.01	0.94
Arhgap35	ENSMUSG00000058230	780.375	0.109486	0.254875	0.429566	0.667511	0.821412	3.335	2.06	2.11	5.42	3.75	4	3.58	2.91	4.48	5.03
Arhgap39	ENSMUSG00000033697	469.781	0.476869	0.239703	1.98942	0.0466549	0.155587	12.41	10.43	11.17	18.31	9.73	17.64	16.29	16.68	19.32	18.27
Arhgap42	ENSMUSG00000050730	1211.53	0.336209	0.119661	2.80969	0.00495896	0.0308346	22.5675	22.22	19.71	25.71	22.63	30.2825	27.29	31.41	29.86	32.57
Arhgap44	ENSMUSG00000033389	178.722	0.0589326	0.155276	0.379534	0.704291	0.846047	5.035	4.21	5.07	5.38	5.48	5.6975	5.45	6.81	4.24	6.29
Arhgap5	ENSMUSG00000035133	1518.87	0.394032	0.183863	2.14307	0.0321076	0.11901	5.6375	6.46	3.33	8.04	4.72	7.67	7.31	6.12	7.73	9.52
Arhgap8	ENSMUSG00000078954	15.1583	-0.126136	0.515317	-0.244773	0.806632	0.911229	1.7625	3.44	0.74	0.98	1.89	2.0475	0.85	4.53	1.3	1.51
Arhgap9	ENSMUSG00000040345	76.3055	-0.634394	0.353099	-1.79665	0.0723916	0.209321	7.2425	6.64	6.41	6.05	9.87	4.9725	7.22	4.19	3.1	5.38
Arhgdia	ENSMUSG00000025132	2097.07	0.0939022	0.0920595	1.02002	0.307721	0.530627	92.7275	95.8	95.56	84.24	95.31	104.498	100.14	101.84	108.87	107.14
Arhgef1	ENSMUSG00000040940	1076.2	0.0805171	0.0828995	0.971262	0.331418	0.552804	33.745	33.18	33.85	33.47	34.48	38.7525	36.69	41.52	42.67	34.13
Arhgef10l	ENSMUSG00000040964	116.041	-0.306891	0.217724	-1.40954	0.158675	0.35001	2.99	3.17	2.06	3	3.73	2.4675	4.66	2.16	1.37	1.68
Arhgef11	ENSMUSG00000041977	1009.17	0.305015	0.183491	1.66229	0.0964552	0.254651	13.0825	10.12	9.47	18.58	14.16	18.12	18.43	14.38	20.29	19.38
Arhgef12	ENSMUSG00000059495	354.771	0.166628	0.170727	0.975986	0.329071	0.551196	2.84	2.59	2.32	3.35	3.1	3.5275	4.87	2.7	3.34	3.2
Arhgef16	ENSMUSG00000029032	2043.5	0.0304851	0.143354	0.212657	0.831595	0.926892	123.15	122.12	151.12	121.37	97.99	124.643	108.79	136.35	145.34	108.09
Arhgef17	ENSMUSG00000032875	788.598	1.99894	0.48152	4.15132	3.30563e-05	0.000593841	0.2175	0.02	0.15	0.39	0.31	0.765	0.77	0.25	0.98	1.06
Arhgef18	ENSMUSG00000004568	732.619	-0.134886	0.0981065	-1.37489	0.169165	0.364031	12.8875	11.94	11.08	14.85	13.68	12.275	13.3	12.2	10.74	12.86
Arhgef26	ENSMUSG00000036885	211.871	0.463144	0.145164	3.19049	0.00142032	0.0119001	4.5425	3.31	5.38	4.63	4.85	6.9	6.7	8.19	5.32	7.39
Arhgef28	ENSMUSG00000021662	1003.75	-0.100507	0.196454	-0.511608	0.608925	0.792659	2.5975	2.33	1.67	3.68	2.71	2.585	3.58	2.24	2.37	2.15
Arhgef3	ENSMUSG00000021895	503.971	-0.020565	0.20283	-0.101391	0.91924	0.978414	3.8675	3.27	3.03	4.87	4.3	4	4.19	3.38	4.08	4.35
Arhgef33	ENSMUSG00000054901	23.475	-0.271082	0.457452	-0.592592	0.553454	0.750789	5.7825	7.47	5.55	6.68	3.43	5.2775	6.54	1.49	5.03	8.05
Arhgef37	ENSMUSG00000045094	150.209	-0.95284	0.899601	-1.05918	0.289517	0.510984	6.7575	4.75	12.98	6.13	3.17	4.7675	3.49	7.86	7.41	0.31
Arhgef39	ENSMUSG00000051517	2028.36	-0.177013	0.126496	-1.39935	0.161708	0.353631	218.792	225.19	259.9	183.08	207	200.262	188.57	199.9	223.54	189.04
Arhgef4	ENSMUSG00000037509	281.292	-1.20496	0.135975	-8.86163	7.88536e-19	3.45336e-16	20.1725	19.62	21.26	18.63	21.18	8.5025	7.04	7.26	10.16	9.55
Arhgef5	ENSMUSG00000033542	266.134	1.41968	0.21087	6.73246	1.66816e-11	1.93077e-09	1.17	0.92	0.99	1.76	1.01	3.22	2.58	2.49	3.83	3.98
Arhgef7	ENSMUSG00000031511	691.681	0.321225	0.134101	2.39539	0.0166026	0.0752317	18.95	22.02	16.91	21.95	14.92	19.5525	22.83	17.7	19.41	18.27
Arid1a	ENSMUSG00000007880	931.202	0.00744109	0.21063	0.0353278	0.971818	1	12.54	8.34	8.54	20.89	12.39	13.4375	13.38	11.87	15.06	13.44
Arid1b	ENSMUSG00000069729	2184.48	0.115417	0.205242	0.562346	0.573881	0.767701	33.295	31.09	28.33	47.76	26	35.485	34.61	27.55	37.59	42.19
Arid2	ENSMUSG00000033237	1218.37	0.170812	0.199866	0.854631	0.392755	0.610651	8.01	5.73	5.46	12.36	8.49	9.49	9.11	7.56	10.59	10.7
Arid3a	ENSMUSG00000019564	151.506	0.819105	0.284601	2.87808	0.00400108	0.0263551	3.735	3.71	2.59	6.01	2.63	7.5325	6.74	4.81	11.95	6.63
Arid3b	ENSMUSG00000004661	576.837	0.101996	0.168765	0.604371	0.545597	0.744681	20.78	19.44	18.26	23.79	21.63	23.795	25.19	24.12	22.74	23.13
Arid4a	ENSMUSG00000048118	272.03	0.073067	0.11749	0.621898	0.534009	0.735994	10.5375	11.8	9.51	10.32	10.52	12.0225	13.02	12.33	10.06	12.68
Arid4b	ENSMUSG00000039219	541.473	0.195855	0.123104	1.59098	0.111614	0.279364	11.1675	12.84	11.01	10.51	10.31	13.855	12.89	15.62	13.92	12.99
Arid5a	ENSMUSG00000037447	486.175	-0.164295	0.216401	-0.759214	0.447724	0.66074	39.1125	44.62	46.71	26.75	38.37	36.43	39.54	43.58	32.1	30.5
Arih1	ENSMUSG00000025234	1865.57	-0.110932	0.218545	-0.507594	0.611738	0.795379	48.5575	37.83	35.05	72.63	48.72	46.4225	51.25	35.02	46.92	52.5
Arih2	ENSMUSG00000064145	792.83	-0.0782467	0.123134	-0.635462	0.525127	0.727651	22.1375	27.95	22.08	18.78	19.74	21.8475	19.23	20.71	21.01	26.44
Arl1	ENSMUSG00000060904	1708.76	-0.0840428	0.110178	-0.762792	0.445587	0.658634	81.605	91.36	87.98	71.36	75.72	81.605	83.9	87.74	81.42	73.36
Arl10	ENSMUSG00000025870	59.5669	-0.177409	0.243773	-0.727762	0.466759	0.677114	3.8025	3.34	2.97	5.19	3.71	3.5175	3.66	3.41	3.65	3.35
Arl13b	ENSMUSG00000022911	225.298	0.490873	0.178195	2.7547	0.0058746	0.0349713	7.515	9.02	4.74	9.4	6.9	15.1525	17.09	10.96	16.73	15.83
Arl14ep	ENSMUSG00000027122	384.769	-0.563913	0.173473	-3.25073	0.00115109	0.0100281	15.8125	14.88	18.17	13.84	16.36	10.9125	11.13	13.68	8.59	10.25
Arl14epl	ENSMUSG00000073568	114.159	-0.0355871	0.239938	-0.148318	0.882092	0.956721	7.3625	6.33	5.61	10.29	7.22	7.4875	9.22	6.44	6.36	7.93
Arl15	ENSMUSG00000042348	230.592	-0.414953	0.27711	-1.49743	0.134281	0.315361	9.9925	5.04	8.34	12	14.59	8.08	7.51	5.49	6.52	12.8
Arl16	ENSMUSG00000057594	93.2304	0.284537	0.235964	1.20585	0.227875	0.440561	4.215	4.26	5.25	3.76	3.59	5.835	6.55	7.1	4.62	5.07
Arl2	ENSMUSG00000024944	763.519	-0.11543	0.140186	-0.823411	0.410275	0.627711	99.715	106.96	116.08	84.94	90.88	98.02	88.63	114.62	97.92	90.91
Arl2bp	ENSMUSG00000031776	692.702	0.411164	0.127733	3.21893	0.00128671	0.0109678	11.5125	11.74	13.81	7.78	12.72	14.34	15.34	12.06	15.8	14.16
Arl3	ENSMUSG00000025035	179.134	0.226957	0.145672	1.55799	0.119235	0.291503	17.3525	17.78	17.94	16.93	16.76	21.82	20.21	18.03	26.05	22.99
Arl4a	ENSMUSG00000047446	933.448	-0.597124	0.114664	-5.2076	1.913e-07	7.59762e-06	85.01	90.23	86.62	70.41	92.78	59.1675	60.68	65.82	51.5	58.67
Arl4d	ENSMUSG00000034936	61.7443	0.0580628	0.34851	0.166603	0.867682	0.948328	5.025	7.36	5.26	2.79	4.69	5.54	5.4	5.99	6.36	4.41
Arl5a	ENSMUSG00000036093	553.882	-0.116137	0.106649	-1.08897	0.276166	0.496504	8.2025	7.81	9.62	7.71	7.67	7.8375	8.34	8.4	7.33	7.28
Arl5b	ENSMUSG00000017418	213.205	0.308914	0.215379	1.43428	0.151492	0.340138	3.95	4.12	2.53	5.87	3.28	4.135	4.9	3.11	4.49	4.04
Arl5c	ENSMUSG00000038352	43.765	-0.238192	0.300071	-0.793785	0.42732	0.642702	3.005	4.01	2.99	2.23	2.79	2.595	1.54	2.28	3.95	2.61
Arl6	ENSMUSG00000022722	329.101	0.332772	0.115741	2.87515	0.00403838	0.026536	16.9775	18.37	17.86	13.42	18.26	21.025	19.19	20.54	22.98	21.39
Arl6ip1	ENSMUSG00000030654	4021.5	-0.173214	0.1184	-1.46295	0.14348	0.328422	209.082	196.06	195.09	225.42	219.76	196.062	194.9	206.28	208.55	174.52
Arl6ip4	ENSMUSG00000029404	263.862	-0.489742	0.194058	-2.52369	0.011613	0.0579898	20.3925	22.21	27.97	14.58	16.81	15.4375	14.02	17.8	15.43	14.5
Arl6ip5	ENSMUSG00000035199	128.452	1.70201	0.300471	5.66448	1.47474e-08	8.046e-07	0.695	0.45	0.68	0.99	0.66	2.405	1.88	3.11	2.12	2.51
Arl6ip6	ENSMUSG00000026960	319.882	0.0285515	0.120678	0.236593	0.812973	0.915278	13.045	16.12	11.24	12.55	12.27	12.77	15.74	12.69	10.74	11.91
Arl8a	ENSMUSG00000026426	231.266	0.881109	0.129078	6.82617	8.7211e-12	1.09548e-09	6.55	5.58	6.3	7.6	6.72	12.4825	12.61	11.55	12.56	13.21
Arl8b	ENSMUSG00000030105	1942.07	0.0502787	0.0907783	0.553863	0.579673	0.771852	72.2775	69.34	62.4	87.77	69.6	79.7475	73.33	67.28	94.16	84.22
Arl9	ENSMUSG00000063820	0.724595	1.22965	1.90369	0.645928	0.518326	NA	0.28	0	0	0.52	0.6	0.8275	1.53	0.63	0.61	0.54
Armc1	ENSMUSG00000027599	1899.35	0.0775661	0.11951	0.649033	0.516317	0.720372	58.3925	59.63	60.94	64.83	48.17	64.915	63.53	64.38	63.51	68.24
Armc10	ENSMUSG00000038525	518.033	-0.0602519	0.142432	-0.423022	0.672279	0.824274	21.265	20.86	21.9	18.04	24.26	21.5525	23.32	21.8	22.54	18.55
Armc2	ENSMUSG00000071324	57.1345	-0.524201	0.203877	-2.57116	0.010136	0.0523237	2.7125	2.9	3.04	2.37	2.54	2.935	3.22	3.45	2.25	2.82
Armc4	ENSMUSG00000061802	73.9583	-1.0145	0.171982	-5.8989	3.65923e-09	2.32526e-07	6.91	8.36	7.24	5.66	6.38	2.9025	2.5	2.63	2.68	3.8
Armc5	ENSMUSG00000042178	431.535	-0.112606	0.140031	-0.80415	0.42131	0.638029	7.2025	7.51	6.93	6.47	7.9	7.17	8.16	5.64	6.95	7.93
Armc6	ENSMUSG00000002343	126.75	0.251836	0.174394	1.44406	0.148722	0.336301	3.26	2.72	3.28	3.66	3.38	4.46	5.45	4.6	4.36	3.43
Armc7	ENSMUSG00000057219	325.522	-0.148269	0.130777	-1.13375	0.2569	0.474774	18.8125	16.11	21.18	17.48	20.48	17.8675	19.84	19.03	16.67	15.93
Armc8	ENSMUSG00000032468	991.961	-0.101309	0.105933	-0.956349	0.338896	0.558758	31.505	32.88	31.22	26.21	35.71	31.67	35.44	24.89	31.26	35.09
Armc9	ENSMUSG00000062590	298.399	0.309498	0.160531	1.92796	0.0538602	0.1719	4.235	5.16	4.13	3.3	4.35	5.2475	5.51	5.38	5.66	4.44
Armcx5	ENSMUSG00000072969	746.533	-0.583338	0.124596	-4.68183	2.84323e-06	7.40703e-05	17.325	16.68	18.74	17.18	16.7	12.17	12.66	14.82	10.16	11.04
Armh3	ENSMUSG00000039901	613.93	0.0711101	0.0923933	0.769645	0.44151	0.65551	21.6125	21.87	22.31	22.26	20.01	24.1675	24.43	24.7	23.61	23.93
Armt1	ENSMUSG00000061759	116.879	-0.654814	0.26701	-2.45239	0.0141909	0.066943	1.7175	1.63	2.61	0.97	1.66	1.215	1.56	1.08	0.85	1.37
Arnt	ENSMUSG00000015522	984.255	0.137216	0.108121	1.2691	0.204406	0.409991	22.48	19.9	19.88	27.36	22.78	26.6	28.38	29.07	24.95	24
Arntl	ENSMUSG00000055116	687.724	0.260494	0.147335	1.76803	0.0770551	0.218172	28.1475	24.53	29.28	28.58	30.2	35.24	38.23	37.45	33.93	31.35
Arntl2	ENSMUSG00000040187	61.057	0.421442	0.226098	1.86398	0.0623243	0.189511	5.0325	5.49	5.5	3.65	5.49	7.0875	7.28	5.56	8.64	6.87
Arpc1a	ENSMUSG00000029621	704.291	-0.0755274	0.110971	-0.680605	0.496122	0.703264	31.215	35.67	31.68	25.76	31.75	31.1575	30.21	31.2	32.66	30.56
Arpc1b	ENSMUSG00000029622	2088.52	0.0288263	0.169628	0.169938	0.865059	0.947078	223.977	258.69	255.47	166.48	215.27	238.067	209.2	300.83	229.82	212.42
Arpc2	ENSMUSG00000006304	1944.84	-0.119754	0.123778	-0.967486	0.333301	0.554009	113.62	106.81	134.38	105.55	107.74	110.382	100.89	124.62	112.51	103.51
Arpc3	ENSMUSG00000029465	508.252	0.385464	0.230844	1.66981	0.0949577	0.252168	59.515	42.48	43.77	70.95	80.86	83.17	107.52	46.62	80.33	98.21
Arpc4	ENSMUSG00000079426	909.053	-0.248868	0.106494	-2.33692	0.0194433	0.0839485	84.9725	107.3	72.03	84.94	75.62	71.7325	70.58	67.27	76.33	72.75
Arpc5	ENSMUSG00000008475	949.1	-0.111973	0.116966	-0.957313	0.338409	0.558741	24.005	22.81	29.01	21.31	22.89	23.4025	23.22	25.31	22.99	22.09
Arpc5l	ENSMUSG00000026755	2391.51	-0.181206	0.127169	-1.42493	0.154179	0.343969	310.697	327.13	361.06	263.56	291.04	290.252	264.84	319.07	296.69	280.41
Arpp19	ENSMUSG00000007656	2087.03	-0.0497539	0.112521	-0.442175	0.658363	0.816416	155.767	156.36	175.66	129.44	161.61	141.532	129.03	184.97	133.95	118.18
Arrb2	ENSMUSG00000060216	214.896	-0.246756	0.187091	-1.31891	0.1872	0.388181	22.015	23.7	23.02	20.4	20.94	19.13	16.93	18.55	24.97	16.07
Arrdc1	ENSMUSG00000026972	2864.57	-0.0975899	0.0926596	-1.05321	0.292246	0.514119	281.118	302.16	285.59	252.43	284.29	276.132	253.56	284.54	267.39	299.04
Arrdc2	ENSMUSG00000002910	1428.22	0.179637	0.110652	1.62343	0.104497	0.26856	74.65	84.73	70.18	70.05	73.64	88.895	85.11	84.51	91.93	94.03
Arrdc3	ENSMUSG00000074794	1022.53	1.01057	0.293482	3.44338	0.000574499	0.00594456	1.5375	1.52	1.73	1.69	1.21	3.25	2.52	2.57	3.64	4.27
Arrdc4	ENSMUSG00000042659	114.935	0.204644	0.362484	0.56456	0.572373	0.766253	1.545	1.87	0.83	1.06	2.42	1.535	2.36	1.2	1.08	1.5
Arrdc5	ENSMUSG00000073380	5.28615	-1.30479	0.671847	-1.9421	0.0521254	0.167954	1.5375	1.21	1.94	1.25	1.75	0.6275	1.25	0.38	0.47	0.41
Arsb	ENSMUSG00000042082	366.233	2.12416	0.647699	3.27955	0.00103974	0.0093613	0.3275	0.14	0.41	0.25	0.51	1.5075	3.89	1.38	0.22	0.54
Arsk	ENSMUSG00000021592	151.365	0.363738	0.204849	1.77564	0.0757923	0.215841	1.9375	1.48	1.63	2.72	1.92	2.455	3.23	2.32	2.09	2.18
Art1	ENSMUSG00000030996	24.4898	-1.6292	0.321215	-5.072	3.93658e-07	1.39581e-05	3.7575	4.75	3.49	3.97	2.82	1.2975	1.03	1.22	1.35	1.59
Arv1	ENSMUSG00000031982	99.2166	0.272827	0.202915	1.34454	0.178775	0.378033	10.5375	12.37	10.42	9.97	9.39	13.5875	13.24	17.18	10.21	13.72
Arvcf	ENSMUSG00000000325	571.225	0.472085	0.114485	4.12357	3.73042e-05	0.000656327	12.805	13.69	14.53	10.78	12.22	20.2375	15.14	19.85	26.33	19.63
Arx	ENSMUSG00000035277	70.118	0.196702	0.345995	0.568512	0.569688	0.763887	1.8325	1.55	1.05	2.3	2.43	2.2225	3.51	1.74	1.91	1.73
Arxes1	ENSMUSG00000048355	307.798	-0.163975	0.135759	-1.20784	0.227109	0.43999	24.8925	25.91	24.14	23.87	25.65	23.3875	24.6	25.73	18.56	24.66
Arxes2	ENSMUSG00000048040	2161.81	0.769492	0.126863	6.06555	1.31507e-09	9.68606e-08	6.7225	6.04	6.64	6.71	7.5	12.065	11.78	10.75	13.43	12.3
As3mt	ENSMUSG00000003559	377.566	0.974857	0.214614	4.54237	5.56262e-06	0.000130633	1.53	1.56	1.4	1.97	1.19	3.0875	3.42	3.55	3.11	2.27
Asah1	ENSMUSG00000031591	781.161	0.181191	0.136884	1.32369	0.185607	0.386272	6.91	8.36	5.52	8.69	5.07	6.98	5.68	8.9	5.31	8.03
Asap1	ENSMUSG00000022377	646.514	0.103256	0.132134	0.781445	0.434541	0.648788	12.65	12.22	11.85	13.35	13.18	14.6475	14.17	14.26	15.08	15.08
Asap2	ENSMUSG00000052632	198.076	0.289145	0.218772	1.32167	0.186277	0.386978	3.8525	3.22	2.57	4.91	4.71	4.915	4.52	4	5.64	5.5
Asap3	ENSMUSG00000036995	61.8145	1.00476	0.265167	3.78917	0.000151151	0.00206166	0.735	0.87	0.53	0.99	0.55	1.5475	1.11	1.7	1.61	1.77
Asb1	ENSMUSG00000026311	84.4137	0.451479	0.346664	1.30235	0.192796	0.395339	1.1925	1.67	0.36	2.15	0.59	1.81	2.46	0.52	1.87	2.39
Asb12	ENSMUSG00000031204	7.3714	-0.665199	0.688619	-0.96599	0.334049	0.55466	1.3975	0.85	0.49	1.92	2.33	1.05	1.42	0.87	0.74	1.17
Asb13	ENSMUSG00000033781	308.816	-0.930613	0.244117	-3.81216	0.000137758	0.00191444	1.1525	1.35	1.14	0.63	1.49	0.795	0.62	0.6	1.29	0.67
Asb17os	ENSMUSG00000086438	0.942455	-1.70938	1.95977	-0.872235	0.38308	NA	0.8575	0.35	0.33	0.33	2.42	0.28	0	0.73	0.39	0
Asb3	ENSMUSG00000020305	268.605	0.275375	0.152006	1.81161	0.0700464	0.204859	3.375	3.8	3.71	3.08	2.91	4.2975	4.47	3.41	3.45	5.86
Asb4	ENSMUSG00000042607	147.379	-1.47859	0.200529	-7.37341	1.66319e-13	3.69182e-11	8.615	9.5	9.02	8.94	7	3.125	3.21	3.33	3.25	2.71
Asb6	ENSMUSG00000039483	276.219	0.052628	0.140728	0.37397	0.708427	0.848596	7.65	7.38	8.58	5.22	9.42	8.235	7.9	8.61	8.59	7.84
Asb8	ENSMUSG00000048175	1721.91	-0.209171	0.0728771	-2.87019	0.00410229	0.0267714	123.548	120.64	119.97	130.05	123.53	111.91	105.08	104.65	123.86	114.05
Ascc1	ENSMUSG00000044475	393.419	-0.329795	0.13651	-2.4159	0.0156962	0.0719697	22.27	22.86	23.32	17.3	25.6	18.73	17.03	21.39	19.03	17.47
Ascc2	ENSMUSG00000020412	610.162	-0.0538529	0.133994	-0.401906	0.687753	0.834408	14.495	14.44	12.74	13.32	17.48	14.8875	13.97	16.91	15.22	13.45
Ascc3	ENSMUSG00000038774	563.109	0.591513	0.14769	4.00509	6.19927e-05	0.000993599	7.49	7.95	4.2	10.12	7.69	10.53	11.87	7.2	11.46	11.59
Asf1a	ENSMUSG00000019857	2060.06	-0.361177	0.118031	-3.06	0.00221335	0.0167751	295.967	305.1	315.15	239	324.62	249	244.77	284	234.03	233.2
Asf1b	ENSMUSG00000005470	1774.21	-0.247664	0.157968	-1.56781	0.116924	0.288071	155.118	167.1	186.67	114.37	152.33	138.13	130.52	163.72	127.82	130.46
Asgr2	ENSMUSG00000040963	306.916	-1.13995	0.21707	-5.25151	1.50856e-07	6.22003e-06	107.165	92.07	132.9	82.34	121.35	52.43	47.35	74.33	40.35	47.69
Ash1l	ENSMUSG00000028053	473.443	0.335521	0.158635	2.11505	0.0344255	0.12485	1.2575	1.14	0.98	1.71	1.2	1.655	1.79	1.53	1.65	1.65
Ash2l	ENSMUSG00000031575	1380.27	-0.287744	0.120772	-2.38254	0.0171935	0.0770902	57.4325	57.61	65.41	51.27	55.44	49.595	50.66	58.86	45.08	43.78
Asl	ENSMUSG00000025533	283.056	0.33162	0.305873	1.08418	0.278286	0.499211	1.355	1.82	1.56	1.17	0.87	1.8775	1.17	1.49	1.46	3.39
Asna1	ENSMUSG00000052456	411.353	0.0693474	0.141298	0.490788	0.623576	0.801767	27.9575	28.55	31.1	27.99	24.19	30.9825	27.03	26.63	35.8	34.47
Asns	ENSMUSG00000029752	296.123	0.48721	0.200779	2.4266	0.015241	0.0703803	4.165	4.05	4.78	3.33	4.5	6.535	9.22	3.93	6.6	6.39
Asnsd1	ENSMUSG00000026095	895.569	-0.134826	0.0766788	-1.75832	0.0786937	0.221534	39.17	40.27	37.36	39.93	39.12	37.565	37.18	33.92	41.56	37.6
Aspg	ENSMUSG00000037686	163.198	-0.266862	0.244381	-1.09199	0.274836	0.495157	10.9475	10.71	14.67	8.45	9.96	10.5075	9.2	11.14	10.1	11.59
Asph	ENSMUSG00000028207	1679.28	-0.243455	0.108551	-2.24278	0.0249113	0.0998141	45.8	47.17	45.07	46.89	44.07	40.84	43.41	48.46	37.91	33.58
Asphd2	ENSMUSG00000029348	45.9381	-0.602627	0.373903	-1.61172	0.107023	0.272611	5.6125	5.14	6.97	6.81	3.53	3.4725	2.62	3.84	1.53	5.9
Aspm	ENSMUSG00000033952	4445.93	-0.47298	0.124299	-3.8052	0.000141692	0.00195569	330.99	332.22	273.05	406.47	312.22	245.54	223.55	187.62	266.2	304.79
Aspscr1	ENSMUSG00000025142	1572.02	-0.114512	0.111641	-1.02572	0.305025	0.52779	113.78	126.14	114.25	98.12	116.61	115.755	97.52	127.82	123.43	114.25
Asrgl1	ENSMUSG00000024654	94.338	4.80071	0.675511	7.10679	1.18775e-12	1.98416e-10	0.03	0.02	0.06	0.02	0.02	1.06	1.1	1.51	0.87	0.76
Ass1	ENSMUSG00000076441	27.7879	1.89957	0.607051	3.12918	0.00175295	0.0140757	0.3975	0.31	0.34	0.33	0.61	1.7775	1.95	1.44	2.46	1.26
Aste1	ENSMUSG00000032567	132.838	-0.416517	0.225222	-1.84936	0.0644057	0.193915	7.2175	10.21	9.2	4.51	4.95	6.6425	7.5	8.24	4.03	6.8
Astl	ENSMUSG00000050468	20713.7	-0.104041	0.137789	-0.755079	0.450201	0.66243	1345.98	1435.83	1506.41	1147.29	1294.39	1326.51	1191.04	1326.46	1355.28	1433.27
Asxl1	ENSMUSG00000042548	1760.62	-0.0669383	0.179217	-0.373504	0.708773	0.848596	27.03	17.89	21.61	40.85	27.77	26.735	27.28	19.16	28.7	31.8
Asxl2	ENSMUSG00000037486	227.909	0.153678	0.218688	0.702725	0.482227	0.691077	2.41	2.2	1.82	3.02	2.6	2.4	3.3	1.29	2.11	2.9
Asz1	ENSMUSG00000010796	664.95	-0.267846	0.162431	-1.64898	0.0991519	0.258763	59.81	72.34	54.31	50.6	61.99	52.7525	52.33	55.78	53.17	49.73
Atad1	ENSMUSG00000013662	2911.9	-0.241746	0.0606005	-3.98917	6.6304e-05	0.00104614	121.755	124.29	109.56	132.65	120.52	108.612	106.81	101.89	114.32	111.43
Atad2	ENSMUSG00000022360	1422.38	0.113909	0.124415	0.915558	0.359899	0.57838	22.1125	19.43	21.48	27.08	20.46	25.4475	27.97	23.87	24.58	25.37
Atad2b	ENSMUSG00000052812	776.527	0.0687613	0.173725	0.395805	0.692249	0.837667	16.495	17.63	14.65	18.87	14.83	16.7525	20.51	13.29	15.49	17.72
Atad3a	ENSMUSG00000029036	659.264	0.186202	0.115732	1.60891	0.107636	0.273415	13.9275	13.78	14.68	12.47	14.78	16.4275	15.62	17.67	16.35	16.07
Atad5	ENSMUSG00000017550	376.708	0.0396213	0.175113	0.226262	0.820998	0.920472	5.035	5.07	4.21	6.56	4.3	5.4325	5.92	5.57	5.4	4.84
Atat1	ENSMUSG00000024426	279.854	1.05592	0.179352	5.88742	3.92265e-09	2.44472e-07	9.385	10	8.18	9.83	9.53	20.6075	18.43	23.25	26.88	13.87
Ate1	ENSMUSG00000030850	662.467	0.168172	0.0970526	1.73279	0.0831328	0.229917	14.2775	13.48	14.96	14.97	13.7	15.8575	14.91	14.4	16.27	17.85
Atf1	ENSMUSG00000023027	525.353	0.396237	0.140373	2.82273	0.00476161	0.0298827	19.94	17.21	18.6	25.29	18.66	28.115	29.61	27	31.74	24.11
Atf2	ENSMUSG00000027104	1423.43	-0.203072	0.104417	-1.94482	0.051797	0.167303	27.9525	31.7	21.23	33.17	25.71	25.5625	29.84	24.66	21.96	25.79
Atf3	ENSMUSG00000026628	37.1688	1.47909	0.565882	2.61378	0.00895467	0.0480171	0.315	0.56	0.1	0.1	0.5	0.91	1.19	0.68	1.24	0.53
Atf4	ENSMUSG00000042406	1038.7	-0.00741337	0.130695	-0.0567226	0.954766	0.999937	64.065	62.61	53.8	81.63	58.22	66.8325	74.64	54.1	66.64	71.95
Atf6	ENSMUSG00000026663	768.987	0.35362	0.125622	2.81494	0.00487864	0.0304052	7.795	6.58	7.13	9.83	7.64	10.49	11.68	7.9	10.77	11.61
Atf6b	ENSMUSG00000015461	932.767	0.0492983	0.1199	0.411161	0.680955	0.830387	23.3	26.09	20.74	24.15	22.22	25.535	25.42	19.94	24.9	31.88
Atf7	ENSMUSG00000099083	507.426	-0.0303942	0.153365	-0.198182	0.842902	0.933205	15.0825	18.52	18.04	11.53	12.24	12.435	15.35	11.48	11.47	11.44
Atf7ip	ENSMUSG00000030213	1803.05	-0.103321	0.128395	-0.804711	0.420987	0.637764	33.005	32.53	28.18	40.12	31.19	29.66	33.51	26.57	29.74	28.82
Atf7ip2	ENSMUSG00000039200	95.3193	-0.420765	0.157098	-2.67837	0.0073982	0.0417848	6.46	5.61	5.69	8.76	5.78	5.34	4.63	4.1	6.22	6.41
Atg10	ENSMUSG00000021619	98.7399	-0.236158	0.268913	-0.878194	0.379838	0.598027	1.9975	1.49	2.36	3.03	1.11	1.9875	1.53	2.41	2.68	1.33
Atg101	ENSMUSG00000037204	975.304	-0.303576	0.172435	-1.76053	0.0783185	0.220708	91.125	102.58	103.7	63.27	94.95	77.83	68.12	98.28	67.75	77.17
Atg12	ENSMUSG00000032905	1828.37	0.161282	0.117585	1.37162	0.170181	0.36511	33.73	29.11	29.13	42.66	34.02	39.72	41.63	35.9	40.8	40.55
Atg13	ENSMUSG00000027244	933.548	0.264608	0.110795	2.38826	0.0169282	0.0762591	11	11.32	12.48	11	9.2	14.525	14.45	13.95	14.49	15.21
Atg14	ENSMUSG00000037526	1825.57	-0.319305	0.10505	-3.03954	0.00236939	0.0176603	70.0875	69.58	65.29	71.84	73.64	59.475	59.91	62.77	56.36	58.86
Atg16l1	ENSMUSG00000026289	1943.78	-0.168477	0.0957456	-1.75963	0.0784706	0.22106	83.3275	81.59	87.39	83.46	80.87	78.1825	76.5	79.05	78.5	78.68
Atg16l2	ENSMUSG00000047767	127.063	-0.0917912	0.260319	-0.352611	0.72438	0.857842	4.3125	5.02	2.92	4.39	4.92	3.9525	4.24	4.58	2.13	4.86
Atg2a	ENSMUSG00000024773	1126.86	0.523052	0.187094	2.79567	0.00517926	0.0318742	14.8525	13.08	9.64	20.81	15.88	22.4975	22.5	16.92	24.76	25.81
Atg2b	ENSMUSG00000041341	790.313	0.468277	0.17042	2.74778	0.00600001	0.0355222	8.96	7.29	6.68	13.2	8.67	12.895	14.13	9.72	13.25	14.48
Atg3	ENSMUSG00000022663	551.902	-0.165547	0.13235	-1.25082	0.210999	0.418845	22.86	24.89	26.72	20.48	19.35	21.505	19.5	25.11	20.1	21.31
Atg4a	ENSMUSG00000079418	150.372	-0.488144	0.165204	-2.9548	0.00312868	0.0217678	7.9675	8.77	8.64	8.35	6.11	6.2125	5.44	6.86	5.57	6.98
Atg4b	ENSMUSG00000026280	1284.93	0.0239416	0.0872993	0.274247	0.783895	0.89686	60.015	59.46	61.96	53.77	64.87	60.895	53.32	63.02	68.99	58.25
Atg4d	ENSMUSG00000002820	107.199	1.01802	0.319864	3.18265	0.00145934	0.0121682	0.5325	0.66	1.08	0.21	0.18	0.9925	1	1.02	0.69	1.26
Atg5	ENSMUSG00000038160	3047.05	-0.189108	0.0871077	-2.17097	0.0299338	0.113428	175.995	180.08	158	182.5	183.4	162.805	171.24	155.67	167.88	156.43
Atg7	ENSMUSG00000030314	467.985	-0.207439	0.120854	-1.71645	0.0860803	0.235926	22.68	24.29	22.94	21.6	21.89	18.6825	17.73	22.82	19.1	15.08
Atg9a	ENSMUSG00000033124	1044.3	-0.14504	0.112465	-1.28965	0.197174	0.400654	35.455	35.17	38.72	32.88	35.05	33.065	33.04	38.79	26.89	33.54
Atg9b	ENSMUSG00000038295	17.5471	-0.439707	0.36723	-1.19736	0.231166	0.443951	0.8225	1.17	0.67	0.79	0.66	0.825	0.65	0.74	1.29	0.62
Atic	ENSMUSG00000026192	210.953	0.761554	0.240711	3.16377	0.0015574	0.0127843	3.475	4.43	2.95	3.26	3.26	5.9375	6.87	5.11	6.41	5.36
Atl1	ENSMUSG00000021066	836.91	-0.0206801	0.124602	-0.165969	0.868181	0.948554	52.7225	65.52	54.12	41.65	49.6	55.7625	49.71	63.53	53.43	56.38
Atl2	ENSMUSG00000059811	2878.02	0.0547693	0.146917	0.372791	0.709304	0.848631	86.5075	83.79	79.56	89.28	93.4	93.7325	104.14	110.38	83.48	76.93
Atl3	ENSMUSG00000024759	247.002	-0.0473444	0.221558	-0.213689	0.83079	0.926633	3.385	3.18	2.14	5.07	3.15	3.4475	3.48	2.85	4	3.46
Atm	ENSMUSG00000034218	283.893	0.66594	0.296781	2.24388	0.0248401	0.0997142	1.61	1.49	2.7	1.37	0.88	1.7	2.45	0.89	1.56	1.9
Atmin	ENSMUSG00000047388	1578.37	0.283875	0.133074	2.13321	0.0329076	0.12086	33.375	29.58	26.35	42	35.57	42.6925	47.76	34.54	48.07	40.4
Atn1	ENSMUSG00000004263	57.1515	-0.2173	0.49719	-0.437057	0.66207	0.818633	1.5775	3.06	1.35	1.36	0.54	0.95	3.02	0.41	0.37	0
Atox1	ENSMUSG00000018585	178.457	-0.0778034	0.171582	-0.453448	0.650226	0.811793	38.6525	41.12	47.98	29.88	35.63	39.2025	36.89	34.96	47.72	37.24
Atp10a	ENSMUSG00000025324	204.222	-0.731052	0.243987	-2.99627	0.00273303	0.0196914	1.82	1.39	1.75	2.4	1.74	1.1525	1.48	0.8	0.93	1.4
Atp10b	ENSMUSG00000055415	452.868	0.0710546	0.220784	0.321828	0.747583	0.872858	8.5125	8.73	6.14	11	8.18	9.37	8.36	9.66	9.36	10.1
Atp11a	ENSMUSG00000031441	1667.82	0.00706881	0.092039	0.0768023	0.938781	0.989785	62.0325	72.25	56.45	63.12	56.31	58.07	56.7	54.08	60.64	60.86
Atp11b	ENSMUSG00000037400	883.705	-0.0464132	0.0936682	-0.495506	0.620243	0.801596	11.5725	11.46	10.55	13.73	10.55	11.6775	11.85	10.2	11.96	12.7
Atp11c	ENSMUSG00000062949	690.135	-0.0305072	0.115552	-0.264013	0.79177	0.902239	12.885	12.02	13.13	14.87	11.52	13.2625	13.52	13.97	11.35	14.21
Atp13a1	ENSMUSG00000031862	1286.39	0.00354193	0.0908282	0.0389959	0.968894	1	27.7	26.59	28.64	29.06	26.51	29.3025	28	29.45	27.6	32.16
Atp13a2	ENSMUSG00000036622	779.141	0.144343	0.103743	1.39135	0.164118	0.356946	12.9375	12.71	11.65	13.65	13.74	14.815	15.27	12.19	16.36	15.44
Atp13a3	ENSMUSG00000022533	1142.12	0.269402	0.210913	1.27731	0.201492	0.406243	18.61	15.08	13.33	26.58	19.45	22.3175	26.39	13.59	20.72	28.57
Atp1a1	ENSMUSG00000033161	1670.59	0.286542	0.338657	0.846114	0.397489	0.615649	37.435	19.63	20.67	66.36	43.08	47.51	27.64	35.76	66.43	60.21
Atp1a3	ENSMUSG00000040907	49.9244	0.00318023	0.348794	0.00911779	0.992725	1	1.845	1.74	1.33	1.95	2.36	1.935	1.49	2.04	1.39	2.82
Atp1b1	ENSMUSG00000026576	330.935	-0.115693	0.224413	-0.515538	0.606177	0.791243	9.69	8.6	6.46	14.26	9.44	9.7025	9.53	9.58	10.58	9.12
Atp1b3	ENSMUSG00000032412	2166.16	-0.157722	0.0680258	-2.31856	0.0204191	0.0868429	93.9625	90.94	90.03	94.39	100.49	88.84	91.57	85.56	88.61	89.62
Atp23	ENSMUSG00000025436	335.774	0.0794391	0.167029	0.475601	0.634358	0.804441	42.455	45.72	39.76	31.87	52.47	47.2825	41.48	51.63	46.78	49.24
Atp2a2	ENSMUSG00000029467	7112.35	0.471398	0.167851	2.80843	0.00497842	0.0308963	132.855	111.54	92.07	179.96	147.85	195.713	224.77	141.27	208.17	208.64
Atp2b1	ENSMUSG00000019943	741.928	-0.165233	0.172982	-0.9552	0.339476	0.559025	27.5075	29.73	18.03	32.66	29.61	27.57	29.29	24.43	27.99	28.57
Atp2b2	ENSMUSG00000030302	25.8575	-0.0186441	0.420871	-0.0442987	0.964666	1	0.6675	1.13	0.43	0.46	0.65	0.665	0.81	0.59	0.66	0.6
Atp2b3	ENSMUSG00000031376	62.051	-0.251205	0.291949	-0.860443	0.389545	0.607	2.2825	1.95	1.23	3.34	2.61	2.0025	2.3	2.06	1.61	2.04
Atp2c1	ENSMUSG00000032570	2991.72	-0.0524647	0.12004	-0.437061	0.662067	0.818633	137.535	134.87	120.13	151.88	143.26	133.72	162.12	116.27	111.52	144.97
Atp2c2	ENSMUSG00000034112	1605.55	0.44747	0.122426	3.65502	0.000257163	0.00314733	57.8475	56.12	52.36	64.86	58.05	82.99	88.04	78.32	83.93	81.67
Atp4a	ENSMUSG00000005553	30.342	-0.756803	0.364284	-2.07751	0.0377545	0.133429	2.375	2.37	2.63	1.21	3.29	1.1	0.81	0.78	0.75	2.06
Atp5a1	ENSMUSG00000025428	6279.9	-0.00522956	0.0814261	-0.0642246	0.948791	0.995675	183.778	191.22	191.86	164.27	187.76	193.305	183.89	185.78	197.15	206.4
Atp5b	ENSMUSG00000025393	9015.67	0.107388	0.0934114	1.14963	0.250296	0.467003	244.11	247.58	251.59	219.19	258.08	280.132	266.39	269.67	279.32	305.15
Atp5c1	ENSMUSG00000025781	1711.62	0.145925	0.0920067	1.58603	0.112732	0.281033	59.155	60.83	62.03	54.22	59.54	69.385	63.87	71.59	70.22	71.86
Atp5d	ENSMUSG00000003072	728.958	0.39361	0.144045	2.73256	0.00628445	0.0367496	34.43	41.83	32.81	30.29	32.79	47.4025	41.47	42.35	45.37	60.42
Atp5e	ENSMUSG00000016252	476.786	0.518215	0.247392	2.09471	0.0361963	0.129169	140.748	127.29	130.59	118.39	186.72	216.803	202.45	124.8	294.03	245.93
Atp5g1	ENSMUSG00000006057	1030.56	-0.0598553	0.154837	-0.386569	0.699076	0.84228	190.858	189.03	216.25	157.21	200.94	190.64	191.99	202.35	174.38	193.84
Atp5g2	ENSMUSG00000062683	461.177	0.367194	0.191015	1.92233	0.0545641	0.173433	40.59	45.93	35.34	39.1	41.99	55.4375	52.49	36.38	61.38	71.5
Atp5g3	ENSMUSG00000018770	2538.49	0.408966	0.150384	2.71947	0.00653874	0.0379239	64.11	74.01	57.75	65.81	58.87	90.31	82.35	70.88	103.99	104.02
Atp5h	ENSMUSG00000034566	1317.4	-0.0378626	0.105469	-0.358994	0.7196	0.854993	252.018	271.58	261.33	218.8	256.36	256.965	236.6	245.95	302.78	242.53
Atp5j	ENSMUSG00000022890	1616.58	0.0651324	0.144558	0.450562	0.652305	0.813136	98.93	106.56	113.51	80.67	94.98	110.942	103.55	108.77	116.82	114.63
Atp5j2	ENSMUSG00000038690	878.118	0.27842	0.124265	2.24053	0.0250564	0.10025	131.692	127.49	146.25	114.32	138.71	170.203	161.18	179.19	165.47	174.97
Atp5k	ENSMUSG00000050856	188.971	0.0406548	0.195867	0.207563	0.83557	0.929405	85.76	92.7	93.87	70.25	86.22	94.7725	62.04	111.82	100.62	104.61
Atp5l-ps2	ENSMUSG00000080823	0.0695936	0.715317	4.32804	0.165275	0.868728	NA	0	0	0	0	0	0.26	0	1.04	0	0
Atp5l	ENSMUSG00000038717	524.887	0.370622	0.137472	2.69598	0.00701829	0.0400579	63.66	58.49	64.7	68.49	62.96	87.28	72.87	71.88	103.8	100.57
Atp5md	ENSMUSG00000071528	433.294	0.314789	0.171102	1.83977	0.0658024	0.196909	67.085	59.44	70.22	67.06	71.62	89.5475	79.92	87.61	91.25	99.41
Atp5mpl	ENSMUSG00000021290	470.446	0.117582	0.148532	0.791624	0.42858	0.643446	239.825	221.7	286.91	207.14	243.55	280.322	222.45	299.24	300.11	299.49
Atp5o	ENSMUSG00000022956	1712.93	-0.0572534	0.156856	-0.365007	0.715106	0.85215	136.603	142.02	171.1	116.47	116.82	139.21	124.72	150.83	143.45	137.84
Atp5pb	ENSMUSG00000000563	1700.22	0.0153274	0.0995154	0.15402	0.877594	0.954361	62.4875	71.09	64.64	54.63	59.59	66.62	66.16	60.96	67.39	71.97
Atp6ap1	ENSMUSG00000019087	2092.84	0.139611	0.0978288	1.4271	0.153552	0.343242	67.725	70.38	73.69	64.28	62.55	78.8025	68.82	84.57	78.19	83.63
Atp6ap1l	ENSMUSG00000078958	15.063	-1.39508	0.543145	-2.56853	0.0102131	0.0525594	1.405	1.28	1.93	0.56	1.85	0.7825	0.5	1.48	0.66	0.49
Atp6ap2	ENSMUSG00000031007	1198.67	0.575616	0.115058	5.00284	5.64927e-07	1.90313e-05	30.5325	27.62	33.66	28.98	31.87	48.165	45.5	38.56	53.13	55.47
Atp6v0a1	ENSMUSG00000019302	458.163	0.24576	0.125561	1.9573	0.050312	0.163992	5.8975	5.4	5.76	6.55	5.88	8.42	8.61	8.54	8.64	7.89
Atp6v0a2	ENSMUSG00000038023	1784.68	0.101825	0.0921818	1.10461	0.26933	0.48867	45.2125	44.49	39.96	41.99	54.41	50.2825	55.26	55.09	47.88	42.9
Atp6v0b	ENSMUSG00000033379	749.909	-0.0872512	0.132812	-0.656953	0.511211	0.716146	74.82	85.06	79.39	58.58	76.25	73.3025	61.99	76.08	83.15	71.99
Atp6v0c-ps2	ENSMUSG00000080242	575.577	0.0309662	0.085233	0.363313	0.716371	0.852908	243.66	258.91	223.52	255.64	236.57	263.745	256.5	233.92	283.73	280.83
Atp6v0c	ENSMUSG00000024121	2609.69	0.0760971	0.0800888	0.95016	0.342031	0.561243	263.043	261.75	266.53	254.63	269.26	291.548	280.97	266.25	319.14	299.83
Atp6v0d1	ENSMUSG00000013160	677.474	0.220951	0.122129	1.80916	0.0704259	0.205669	37.73	37.23	39.69	37.54	36.46	46.4225	41.26	42.6	54.59	47.24
Atp6v0e	ENSMUSG00000015575	854.337	0.132193	0.137146	0.963887	0.335103	0.555954	92.0325	104.47	90.99	79.43	93.24	106.582	89.73	120.22	96.68	119.7
Atp6v0e2	ENSMUSG00000039347	227.545	0.679915	0.16126	4.21626	2.48392e-05	0.00046693	3.4325	2.94	3.44	4.51	2.84	5.7625	5.77	5.75	5.98	5.55
Atp6v1a	ENSMUSG00000052459	819.963	0.147036	0.122866	1.19671	0.231419	0.444144	19.005	17.58	14.13	25.89	18.42	20.555	19.46	18.53	22.36	21.87
Atp6v1b2	ENSMUSG00000006273	2673.46	-0.421238	0.202571	-2.07946	0.0375747	0.132881	126.618	109.61	186.82	107.56	102.48	99.7225	98.35	131.93	85.18	83.43
Atp6v1c1	ENSMUSG00000022295	1948.56	-0.1204	0.135693	-0.887299	0.374918	0.592469	124.58	130.92	146.75	102.78	117.87	120.903	114.78	138.61	116.51	113.71
Atp6v1d	ENSMUSG00000021114	634.248	0.12812	0.125431	1.02144	0.307048	0.529749	34.225	36.34	34.96	30.95	34.65	40.5875	39.24	50.16	40.82	32.13
Atp6v1e1	ENSMUSG00000019210	1795.97	-0.123467	0.10627	-1.16182	0.245308	0.461293	170.558	170.15	166.5	161.58	184	165.762	131.5	177.2	175.46	178.89
Atp6v1f	ENSMUSG00000004285	727.375	0.360412	0.142308	2.53263	0.0113211	0.0566955	81.7025	84.52	91.32	62.34	88.63	111.642	93.97	126.96	105.25	120.39
Atp6v1g1	ENSMUSG00000039105	1939.21	-0.00487433	0.132022	-0.0369207	0.970548	1	194.478	234.33	202.62	150.35	190.61	204.828	178.22	229.13	204.22	207.74
Atp6v1h	ENSMUSG00000033793	1052.43	-0.0522206	0.114485	-0.456137	0.648292	0.810627	47.8725	52.66	48.39	48.26	42.18	49.9	42.93	48.95	56.12	51.6
Atp7a	ENSMUSG00000033792	1443.93	0.493982	0.191002	2.58627	0.00970207	0.0507956	10.6025	7.87	7.06	16.91	10.57	16.5975	16.92	12.16	20.79	16.52
Atp8a1	ENSMUSG00000037685	650.137	0.228335	0.160893	1.41918	0.155848	0.346297	19.705	17.23	22.24	22.33	17.02	21.8225	22.39	16.72	22.96	25.22
Atp8b2	ENSMUSG00000060671	433.002	2.29009	0.556275	4.11682	3.84132e-05	0.000672916	0.1275	0	0	0.1	0.41	0.6625	0.41	0.05	1.52	0.67
Atp8b5	ENSMUSG00000028457	20.8822	0.741269	0.482939	1.53491	0.124805	0.300657	0.315	0.2	0.38	0.32	0.36	0.6825	0.79	0.37	0.42	1.15
Atp9a	ENSMUSG00000027546	1989.09	0.0847053	0.0972197	0.871277	0.383603	0.601035	47.9275	52.41	50.77	40.89	47.64	53.64	54.19	54.3	49.21	56.86
Atp9b	ENSMUSG00000024566	507.314	-0.0592837	0.130884	-0.452947	0.650587	0.812119	5.46	6.23	5.07	4.91	5.63	5.7525	5.32	5.1	6.5	6.09
Atpaf1	ENSMUSG00000028710	520.694	-0.415911	0.142915	-2.9102	0.00361193	0.024299	26.8125	29.91	28.95	20.69	27.7	22.755	23.84	22.25	22.95	21.98
Atpaf2	ENSMUSG00000042709	179.406	0.0971171	0.193393	0.502174	0.615545	0.79839	6.4475	7.82	6.6	5.4	5.97	8.16	9.91	8.1	6.8	7.83
Atpif1	ENSMUSG00000054428	839.127	-0.0997376	0.147069	-0.678168	0.497665	0.704738	93.41	93.17	111.69	74.51	94.27	93.095	78.89	109.63	92.26	91.6
Atpsckmt	ENSMUSG00000039065	128.957	-0.480236	0.132685	-3.61938	0.000295314	0.00350324	11.625	12.13	11.75	11.09	11.53	9.1375	9.73	8.97	8.84	9.01
Atr	ENSMUSG00000032409	1164.3	0.111511	0.21463	0.519553	0.603375	0.789713	11.405	10.22	9.19	17.54	8.67	12.8975	14.44	7.94	13.06	16.15
Atraid	ENSMUSG00000013622	374.125	-0.513747	0.133159	-3.85814	0.000114255	0.00162832	32.3825	36.66	37.66	27.71	27.5	26.005	25.54	24.69	27.42	26.37
Atrip	ENSMUSG00000025646	324.016	0.0566158	0.134442	0.421116	0.673671	0.825192	9.8725	8.39	12.19	9.1	9.81	10.6575	10.78	10.19	12.55	9.11
Atrn	ENSMUSG00000027312	969.63	0.413324	0.218846	1.88865	0.0589387	0.182323	7.7375	6.1	4.58	11.28	8.99	11.1225	15.06	7.67	10.02	11.74
Atrnl1	ENSMUSG00000054843	298.831	1.42859	0.252428	5.65938	1.5192e-08	8.26075e-07	0.45	0.38	0.58	0.52	0.32	1.28	1	0.84	1.52	1.76
Atrx	ENSMUSG00000031229	3282.71	0.19466	0.105238	1.84971	0.0643556	0.193832	137.493	158.36	114.38	146.5	130.73	177.722	202	174.37	168.95	165.57
Atxn1	ENSMUSG00000046876	123.006	-0.497154	0.244471	-2.03359	0.0419932	0.144195	2.1225	1.62	3.29	2.03	1.55	1.98	2.51	1.73	2.3	1.38
Atxn10	ENSMUSG00000016541	851.062	0.943077	0.242623	3.887	0.000101491	0.00148694	3.0575	3.68	4.79	2.05	1.71	6.26	6.6	4.23	6.74	7.47
Atxn1l	ENSMUSG00000069895	126.46	0.292358	0.398734	0.733216	0.463427	0.674109	1.8875	0.78	0.64	3.27	2.86	1.95	1.41	1.18	2.93	2.28
Atxn2	ENSMUSG00000042605	1462.53	0.354805	0.114488	3.09905	0.00194143	0.0150955	50.6475	39.98	49	62.74	50.87	74.35	90.13	65.92	73.11	68.24
Atxn2l	ENSMUSG00000032637	1950.26	0.351856	0.183481	1.91767	0.0551522	0.174753	87.2925	72.66	66.32	122.48	87.71	117.415	127.7	78.76	131.27	131.93
Atxn3	ENSMUSG00000021189	124.44	-0.261241	0.234887	-1.1122	0.266052	0.485102	4.0975	4.42	2.38	5.54	4.05	3.1625	4.35	2.02	3.29	2.99
Atxn7	ENSMUSG00000021738	428.261	0.275495	0.231699	1.18902	0.234432	0.448069	9.0975	7	5.78	16.83	6.78	10.8875	10.96	8.08	14.18	10.33
Atxn7l1	ENSMUSG00000020564	78.792	1.77798	0.330879	5.3735	7.72242e-08	3.41897e-06	1.305	2	0.61	1.22	1.39	4.285	6.53	3.23	2.85	4.53
Atxn7l2	ENSMUSG00000048997	222.475	0.591086	0.12484	4.73475	2.19324e-06	5.86457e-05	6.965	6.8	5.78	7.77	7.51	11.09	11.58	12.11	11.26	9.41
Atxn7l3b	ENSMUSG00000074748	869.964	-0.779524	0.148525	-5.24843	1.53398e-07	6.27694e-06	8.06	7.46	7.79	8.85	8.14	4.9575	5.34	5.81	4.41	4.27
AU015228	ENSMUSG00000074804	11.2301	-0.844184	0.535875	-1.57534	0.115179	0.28507	1.7375	1.24	1.75	2.39	1.57	1.0125	1.69	0.51	0.61	1.24
AU015836	ENSMUSG00000081044	466.306	-0.222933	0.185601	-1.20114	0.229696	0.442357	26.3275	19.24	24.28	36.48	25.31	22.7025	20.13	19.73	24.99	25.96
AU016765	ENSMUSG00000073377	158.102	-0.156655	0.184261	-0.85018	0.395225	0.613314	37.0975	36.81	29.88	41.56	40.14	34.635	34.74	35.25	27.94	40.61
AU018091	ENSMUSG00000054753	12.7398	-0.142502	0.615219	-0.231628	0.816827	0.917755	0.5575	0.64	0.2	0.76	0.63	0.6875	1.05	0.3	0.44	0.96
AU019990	ENSMUSG00000074783	11.4723	-0.754373	0.602004	-1.2531	0.210168	0.417655	1.76	1.61	1.68	0.96	2.79	1.02	1.76	1.26	0.56	0.5
AU020206	ENSMUSG00000097415	393.605	0.0757218	0.180007	0.42066	0.674004	0.825327	8.8475	10.14	10.05	7.97	7.23	8.125	6.9	7.97	7.79	9.84
AU021063	ENSMUSG00000115944	91.3076	-0.700053	0.251232	-2.78648	0.00532835	0.0325937	42.6275	46	41.18	41.44	41.89	27.9075	25.02	21.91	34.82	29.88
AU022252	ENSMUSG00000078584	242.302	0.349017	0.203452	1.71548	0.0862578	0.236198	5.3775	6.75	3.32	5.96	5.48	8.515	10.85	7.09	7.17	8.95
AU022751	ENSMUSG00000073294	9427.25	0.379927	0.148151	2.56446	0.0103337	0.0529656	578.725	537.69	466.34	633.22	677.65	803.638	875.11	643.55	834.01	861.88
AU023070	ENSMUSG00000093771	1.76057	0.591589	1.31221	0.450834	0.652109	NA	0.8675	0.59	0	1.15	1.73	1.3475	2.77	0.62	2	0
AU023762	ENSMUSG00000109890	29.972	-0.938243	0.285141	-3.29045	0.00100026	0.00909039	3.77	3.27	2.59	6.23	2.99	2.4525	2.98	2.38	1.07	3.38
AU040320	ENSMUSG00000028830	1046.01	-0.495951	0.159683	-3.10584	0.00189737	0.0148097	35.36	30.44	31.51	34.41	45.08	29.1175	41.93	30.29	21.93	22.32
AU041133	ENSMUSG00000078435	76.8051	1.33395	0.308658	4.32179	1.5477e-05	0.000313878	0.5225	0.7	0.17	0.88	0.34	1.5225	1.79	1.66	1.19	1.45
Auh	ENSMUSG00000021460	971.021	0.0518435	0.141071	0.367498	0.713247	0.85108	117.525	97.43	127.29	110.89	134.49	127.595	120.21	153.05	122.62	114.5
Aunip	ENSMUSG00000078521	749.102	0.140591	0.178265	0.788663	0.430309	0.644907	87.015	83.06	81.98	78.72	104.3	100.898	68.29	121.88	111.3	102.12
Aup1	ENSMUSG00000068328	414.969	-0.0249039	0.163469	-0.152346	0.878914	0.954809	7.53	8.2	8.56	5.67	7.69	7.685	8.24	7.71	6.74	8.05
Aurka	ENSMUSG00000027496	1952.62	-0.155643	0.0963086	-1.61609	0.106075	0.270922	147.355	142.87	156.73	132.87	156.95	139.32	137.07	133.08	154.79	132.34
Aurkaip1	ENSMUSG00000065990	465.624	-0.673365	0.27551	-2.44407	0.0145227	0.0680721	64.65	68.19	72.25	49.43	68.73	46.8325	55.3	67.88	31.61	32.54
Aurkb	ENSMUSG00000020897	481.788	0.699832	0.106002	6.60207	4.05443e-11	4.35086e-09	15.7825	16.99	13.87	15.55	16.72	26.8075	25.33	27.59	27.36	26.95
Aurkc	ENSMUSG00000070837	249.548	0.534621	0.141108	3.78875	0.000151409	0.00206344	24.68	26.51	23.37	22.4	26.44	37.21	36.8	44.54	35.95	31.55
Auts2	ENSMUSG00000029673	600.497	-0.192614	0.25259	-0.762556	0.445728	0.658634	21.815	10.68	10.49	45.96	20.13	22.62	16.12	33.91	9.32	31.13
AV099323	ENSMUSG00000087377	7.27474	-0.733071	0.566656	-1.29368	0.195776	0.399038	1.29	1.05	1.46	0.71	1.94	0.8175	1.15	0.94	0.56	0.62
AV356131	ENSMUSG00000108461	13.7863	-0.536977	0.446471	-1.20271	0.229087	0.441762	2.35	1.06	2.28	2.25	3.81	1.7	1.87	1.45	1.13	2.35
Aven	ENSMUSG00000003604	1227.32	-0.170478	0.131408	-1.29732	0.194521	0.39723	152.102	147.06	169.84	128.42	163.09	141.048	131.88	167.27	134.21	130.83
Avl9	ENSMUSG00000029787	589.122	-0.0658901	0.131311	-0.501787	0.615818	0.79843	7.1725	6.12	7.33	8.87	6.37	7.3575	8.56	6.35	6.49	8.03
Avpi1	ENSMUSG00000018821	904.449	0.0886698	0.141076	0.628524	0.529661	0.732113	131.185	152.26	145.69	115.77	111.02	147.657	127.19	157.58	158.72	147.14
AW146154	ENSMUSG00000074166	267.216	0.185615	0.166397	1.11549	0.264639	0.483069	8.8	8.95	9.95	7.63	8.67	10.52	12.94	11.8	7.5	9.84
AW209491	ENSMUSG00000039182	335.536	-0.0366247	0.119031	-0.307692	0.758317	0.880015	10.9475	11.57	11.9	9.71	10.61	10.8975	10.57	11.41	11.63	9.98
AW549877	ENSMUSG00000041935	833.397	-0.316696	0.152526	-2.07635	0.0378619	0.133722	15.2575	15.33	13.91	18.96	12.83	12.795	14.68	14.08	9.12	13.3
AW554918	ENSMUSG00000033632	626.874	-0.184117	0.103456	-1.77967	0.0751302	0.214597	15.4925	13.88	15.38	17.91	14.8	14.4675	15.31	14.76	12.53	15.27
Awat2	ENSMUSG00000031220	24.4709	-0.63696	0.311553	-2.04447	0.0409075	0.141517	2.0925	1.88	2.56	2.08	1.85	1.4275	1.45	1.59	1.02	1.65
Axdnd1	ENSMUSG00000026601	30.2042	-0.852263	0.294946	-2.88956	0.00385782	0.0256197	1.4175	1.33	2.36	0.9	1.08	0.93	1.61	0.69	0.56	0.86
Axin1	ENSMUSG00000024182	1525.39	-0.00540948	0.0982932	-0.0550341	0.956111	1	34.76	33.51	29.06	39.07	37.4	35.535	37.42	28.3	36.32	40.1
Axin2	ENSMUSG00000000142	378.089	0.513541	0.243171	2.11185	0.0346995	0.125647	11.6525	8.49	9.04	18.82	10.26	15.1775	16.63	12.96	18.03	13.09
Axl	ENSMUSG00000002602	3318.91	0.834358	0.640139	1.3034	0.192438	0.395066	0.59	0.25	0.99	0.43	0.69	0.505	1.08	0.42	0.1	0.42
AY512915	ENSMUSG00000068180	331.401	-0.580046	0.353378	-1.64143	0.100708	0.262063	40.5525	35.35	40.91	55.16	30.79	53.14	73.3	53.3	47.96	38
AY512931	ENSMUSG00000066158	3.72239	-1.95534	1.12176	-1.74311	0.0813152	NA	0.915	0.58	2.09	0.11	0.88	0.12	0	0.4	0	0.08
Azi2	ENSMUSG00000039285	475.464	0.0361884	0.139407	0.259589	0.795181	0.904663	8.6625	10.71	7.53	7.87	8.54	10.1675	9.06	9.69	10.27	11.65
Azin1	ENSMUSG00000037458	1185.51	-0.0305818	0.165099	-0.185233	0.853046	0.939365	29.165	28.01	23.65	36.7	28.3	30.87	34	16.83	35.71	36.94
Azin2	ENSMUSG00000028789	85.8182	1.28376	0.371404	3.45649	0.000547256	0.00571375	0.6825	0.39	1.05	0.4	0.89	1.325	0.72	0.75	2.51	1.32
B020010K11Rik	ENSMUSG00000118057	24.5857	-0.704274	0.386306	-1.8231	0.0682886	0.201476	1.0275	1.21	1.11	0.99	0.8	0.675	0.72	0.57	0.89	0.52
B020011L13Rik	ENSMUSG00000101303	11.3596	5.37731	2.35592	2.28247	NA	NA	0.025	0.03	0	0	0.07	1.1025	0.03	0.14	0	4.24
B130055M24Rik	ENSMUSG00000086502	24.863	-0.633967	0.50406	-1.25772	0.208492	0.415548	0.8675	0.97	1.41	0.45	0.64	0.5675	0.61	0.4	0.71	0.55
B230118H07Rik	ENSMUSG00000027165	253.142	0.430222	0.198088	2.17188	0.0298651	0.113333	13.33	15.62	16.95	11.94	8.81	20.1475	20.44	19.02	22.08	19.05
B230206L02Rik	ENSMUSG00000086003	2.10131	2.51136	1.54744	1.62291	0.104608	NA	0.095	0	0	0	0.38	0.685	0.37	0.8	0.43	1.14
B230219D22Rik	ENSMUSG00000045767	643.14	0.263953	0.142566	1.85145	0.0641055	0.193259	7.295	6.48	6.35	9.67	6.68	9.2	10.47	9.52	7.32	9.49
B230307C23Rik	ENSMUSG00000080717	38.5025	-0.584296	0.409284	-1.42761	0.153405	0.343056	6.4625	2.53	4.35	4.97	14	2.7075	1.57	1.8	6.19	1.27
B230354K17Rik	ENSMUSG00000097119	172.393	0.367207	0.21352	1.71978	0.0854726	0.234778	1.78	1.92	1.14	2.36	1.7	2.47	2.53	1.58	2.38	3.39
B2m	ENSMUSG00000060802	327.434	-0.162632	0.223307	-0.728288	0.466438	0.676769	15.0625	14.2	19.4	12.7	13.95	14.2525	13.45	14.53	11.72	17.31
B3galnt1	ENSMUSG00000043300	1117.44	0.213643	0.217151	0.983844	0.325192	0.547984	31.6175	41.56	34.31	19.71	30.89	38.7525	35.06	46	29.18	44.77
B3galnt2	ENSMUSG00000039242	1153.92	0.0792365	0.105014	0.754535	0.450528	0.662705	48.42	41.25	53.45	44.73	54.25	49.5925	53.99	49.4	48.81	46.17
B3galt1	ENSMUSG00000034780	38.4488	0.203842	0.49477	0.411993	0.680344	0.829893	0.58	0.72	0.53	0.43	0.64	0.735	1.29	0.83	0.5	0.32
B3galt4	ENSMUSG00000067370	33.0423	-0.207773	0.292275	-0.710882	0.477158	0.686222	2.0675	2.47	2.45	1.25	2.1	1.8925	2.07	1.56	2.25	1.69
B3galt6	ENSMUSG00000050796	171.536	0.50844	0.202123	2.5155	0.0118864	0.0589583	1.34	1.36	1.17	1.34	1.49	1.995	1.95	2.77	1.2	2.06
B3gat3	ENSMUSG00000071649	141.049	0.267072	0.26919	0.992134	0.321132	0.544524	1.05	1.11	0.72	0.76	1.61	1.4275	1.2	1.28	2	1.23
B3glct	ENSMUSG00000051950	528.909	-0.083687	0.146799	-0.570078	0.568625	0.762811	4.7175	5.19	5.23	3.28	5.17	4.8075	3.63	4.75	5.8	5.05
B3gnt2	ENSMUSG00000051650	984.543	-0.213541	0.230427	-0.92672	0.354072	0.572193	50.15	58.87	51.73	44.72	45.28	47.735	50.53	57.04	27.04	56.33
B3gnt4	ENSMUSG00000029431	177.022	0.477802	0.201478	2.37148	0.0177168	0.0785452	15.3625	15.98	16.51	11.21	17.75	22.58	16.77	27.31	25	21.24
B3gnt7	ENSMUSG00000079445	238.756	0.516893	0.149574	3.45577	0.000548725	0.00572171	10.315	9.8	10.89	11.91	8.66	15.5625	15.79	15.84	15.79	14.83
B3gnt8	ENSMUSG00000059479	82.2181	0.187544	0.192618	0.973659	0.330226	0.551959	4.9975	5.29	4.44	3.95	6.31	6.75	6.95	5.14	8.85	6.06
B3gntl1	ENSMUSG00000046605	451.891	-0.345819	0.158057	-2.18794	0.028674	0.110077	18.545	18.66	20.2	20.68	14.64	15.385	18.74	15.13	16.49	11.18
B430305J03Rik	ENSMUSG00000053706	200.915	0.0221249	0.417022	0.0530545	0.957689	1	1.15	1.64	0.93	0.96	1.07	1.235	1.21	1.15	1.18	1.4
B4galnt2	ENSMUSG00000013418	7.08481	0.242456	0.950137	0.25518	0.798584	0.906943	0.575	0.72	0.61	0.91	0.06	0.7175	0.06	0.86	1.27	0.68
B4galnt3	ENSMUSG00000041372	86.0342	0.315655	0.33678	0.937274	0.348617	0.566373	2.655	1.83	1.68	4.41	2.7	3.5	3.29	1.6	5.52	3.59
B4galnt4	ENSMUSG00000055629	50.4847	0.427201	0.336261	1.27044	0.203927	0.409318	1.4475	1.64	1.63	1.04	1.48	2.065	1.6	1.5	1.94	3.22
B4galt2	ENSMUSG00000028541	1304.94	-0.0611925	0.0933027	-0.65585	0.511921	0.716645	72.19	73.93	76.28	62.31	76.24	73.52	69.62	69.9	79.05	75.51
B4galt3	ENSMUSG00000052423	402.15	-0.334101	0.254586	-1.31233	0.18941	0.391127	16.12	15.82	24.35	11.21	13.1	13.25	8.31	15.39	18.39	10.91
B4galt4	ENSMUSG00000022793	1118.92	0.0430689	0.0994313	0.433152	0.664904	0.819745	56.68	59.63	49.67	50.47	66.95	57.6175	69.87	51.33	56.39	52.88
B4galt5	ENSMUSG00000017929	492.448	0.0832444	0.219703	0.378896	0.704765	0.84612	22.87	23.04	13.33	21.87	33.24	26.585	32.58	11.24	30.95	31.57
B4galt6	ENSMUSG00000056124	1523.48	-0.159521	0.135118	-1.1806	0.237762	0.45193	37.155	33.22	38.1	33.97	43.33	35.0525	37.5	36.22	32.84	33.65
B4galt7	ENSMUSG00000021504	149.266	-0.0691661	0.248944	-0.277838	0.781137	0.895539	1.2175	0.8	1.72	1.52	0.83	1.1225	0.78	1.11	1.19	1.41
B4gat1	ENSMUSG00000047379	620.469	0.0451546	0.11128	0.405773	0.684909	0.832682	16.8475	18.45	16.68	13.34	18.92	18.315	18.45	18.25	18.23	18.33
B530045E10Rik	ENSMUSG00000044633	15.5834	-0.972768	0.467767	-2.0796	0.0375623	0.132866	4.4775	3.31	5.15	4.66	4.79	2.3925	3.36	2	0.56	3.65
B930036N10Rik	ENSMUSG00000091993	163.67	-1.6308	0.243744	-6.69064	2.22191e-11	2.48302e-09	30.6925	34.59	36.72	22.9	28.56	10.37	9.41	12.63	9.21	10.23
B9d1	ENSMUSG00000001039	194.705	0.110299	0.14422	0.764797	0.444392	0.65792	29.0225	28.2	31.27	26.3	30.32	32.935	34.32	30.3	35.28	31.84
B9d2	ENSMUSG00000063439	97.797	-0.0123468	0.191607	-0.064438	0.948621	0.995645	5.9925	6.3	4.82	6.2	6.65	6.005	6.56	6.31	6.55	4.6
Babam1	ENSMUSG00000031820	693.866	0.0525014	0.111341	0.471536	0.637258	0.80583	52.315	59.44	56.85	45.24	47.73	58.6325	57.1	56	59.81	61.62
Babam2	ENSMUSG00000052139	248.801	0.252161	0.187077	1.3479	0.17769	0.376477	8.815	10.19	10.66	8.3	6.11	11.175	9.85	14.87	10.1	9.88
Bace1	ENSMUSG00000032086	274.451	0.0642457	0.15845	0.405464	0.685137	0.832682	1.29	1.08	1.14	1.57	1.37	1.455	1.41	1.37	1.64	1.4
Bace2	ENSMUSG00000040605	194.796	0.133146	0.170608	0.780417	0.435145	0.649042	11.2375	12.34	10.93	8.19	13.49	13.5025	13.35	14.95	13.72	11.99
Bach1	ENSMUSG00000025612	72.3379	-0.238524	0.353476	-0.674796	0.499805	0.706459	1.91	2.22	1.83	1.77	1.82	1.5275	2.38	0.83	1.38	1.52
Bach2	ENSMUSG00000040270	143.313	-0.38335	0.176438	-2.17272	0.0298012	0.113117	32.225	32.53	31.57	37.2	27.6	26.44	32.64	21.35	25	26.77
Bach2os	ENSMUSG00000086150	2.44179	-0.767158	1.28063	-0.599049	0.54914	NA	0.425	0	1.03	0.67	0	0.265	0.19	0.2	0.14	0.53
Bad	ENSMUSG00000024959	180.837	0.544128	0.174719	3.11431	0.00184378	0.0145173	5.5775	7.01	6.07	3.06	6.17	8.4475	6.05	8.56	8.44	10.74
Bag1	ENSMUSG00000028416	1475.62	-0.24908	0.157761	-1.57885	0.114371	0.283766	30.295	32.88	37.85	21.85	28.6	27.5	28.05	29.32	27.94	24.69
Bag4	ENSMUSG00000037316	1395.5	0.0160416	0.0718464	0.223277	0.82332	0.921791	53.695	60.2	47.44	51.99	55.15	49.2675	52.19	46.46	47.31	51.11
Bag5	ENSMUSG00000049792	401.769	-0.0101885	0.1159	-0.0879081	0.92995	0.984831	12.89	14.39	13.63	10.96	12.58	13.065	13.85	13.09	13.4	11.92
Bag6	ENSMUSG00000024392	855.048	0.49826	0.12632	3.94443	7.99891e-05	0.00121933	9.3	6.93	7.28	13.27	9.72	13.125	13.21	9.74	14.99	14.56
Bahd1	ENSMUSG00000040007	330.021	0.333155	0.23377	1.42514	0.154117	0.343934	6.2725	3.86	4.3	9.78	7.15	8.2825	8.41	5.93	9.9	8.89
Baiap2	ENSMUSG00000025372	226.887	0.774768	0.171148	4.52688	5.98621e-06	0.000139369	6.235	7.37	5.4	6.89	5.28	11.275	9.7	10.52	10.7	14.18
Baiap2l1	ENSMUSG00000038859	2729.62	0.11695	0.106821	1.09482	0.273595	0.494019	122.05	126.53	115.71	122.53	123.43	141.613	145.18	133.82	155.44	132.01
Baiap2l2	ENSMUSG00000018126	22.0785	-0.124847	0.31553	-0.395676	0.692344	0.837671	5.1125	2.09	2.91	13.51	1.94	6.46	4.64	4.51	11.39	5.3
Baiap3	ENSMUSG00000047507	330.184	-0.331362	0.210115	-1.57705	0.114784	0.284369	12.065	11.95	10.71	10.78	14.82	10.305	14.68	8.76	9.54	8.24
Bambi-ps1	ENSMUSG00000081219	4.96957	0.207506	0.690681	0.300437	0.763844	NA	1.0975	1.28	1.19	1.42	0.5	1.33	1.23	1.58	0.28	2.23
Bambi	ENSMUSG00000024232	651.028	0.00351914	0.224553	0.0156717	0.987496	1	1.1275	1.49	0.96	0.99	1.07	1.1875	1.22	1.42	1.12	0.99
Banf1	ENSMUSG00000024844	1152.57	0.0534086	0.116301	0.459226	0.646072	0.809163	158.972	167.71	178.28	134.39	155.51	175.877	163.68	178.88	188.24	172.71
Bank1	ENSMUSG00000037922	92.9988	-0.120518	0.215531	-0.559171	0.576045	0.768819	4.745	3.93	5.82	5.27	3.96	4.61	4.99	5.12	4.15	4.18
Banp	ENSMUSG00000025316	1020.97	0.728843	0.126607	5.75675	8.57477e-09	5.05257e-07	59.3	63.73	59.72	50.85	62.9	102.175	104.5	118.07	90.2	95.93
Bap1	ENSMUSG00000021901	2885.12	0.0619864	0.0863302	0.718016	0.472748	0.682989	84.08	86.13	86.68	72.68	90.83	92.945	87.7	95.68	91.77	96.63
Bard1	ENSMUSG00000026196	83.662	0.128498	0.260204	0.493838	0.621421	0.801767	1.7975	2.17	1.21	2.03	1.78	2.06	1.89	1.77	2.93	1.65
Barx1	ENSMUSG00000021381	18.7409	-0.163316	0.472114	-0.345925	0.729399	0.861457	2.09	2.01	1.49	0.69	4.17	1.965	1.2	1.81	2.03	2.82
Barx2	ENSMUSG00000032033	9.37901	-0.386019	0.462962	-0.833803	0.404392	0.622345	0.775	0.72	0.62	1.1	0.66	0.6225	0.95	0.42	0.54	0.58
Basp1	ENSMUSG00000045763	25.1717	-1.77585	0.45383	-3.91304	9.11415e-05	0.00136241	1.9	1.71	1.32	1.42	3.15	0.58	0.27	0.45	0.52	1.08
Batf3	ENSMUSG00000026630	11.0014	2.08988	0.849964	2.45879	0.0139405	0.066091	0.74	0.64	0.44	0.15	1.73	3.3125	7.74	2.13	3.08	0.3
Bax	ENSMUSG00000003873	248.51	0.439647	0.137517	3.19704	0.00138844	0.0116996	13.205	14.45	11.29	14.22	12.86	18.69	19.47	19.28	17.83	18.18
Baz1a	ENSMUSG00000035021	451.743	-0.014005	0.12944	-0.108197	0.913839	0.975292	13.2225	14.16	13.7	14.45	10.58	17.9725	18.89	13.2	23.55	16.25
Baz1b	ENSMUSG00000002748	1530.77	0.165985	0.142038	1.1686	0.242567	0.457687	21.235	20.74	14.59	28.44	21.17	25.3325	27.69	22.72	26.55	24.37
Baz2a	ENSMUSG00000040054	807.615	0.223324	0.186211	1.19931	0.230409	0.443098	17.4725	22.25	12.6	18.73	16.31	20.9375	27.3	14.11	21.57	20.77
Baz2b	ENSMUSG00000026987	978.184	-0.0871672	0.123082	-0.708202	0.47882	0.68789	22.4875	24.9	25.47	21.12	18.46	24.0125	23.62	30.41	21.45	20.57
BB557941	ENSMUSG00000084938	127.268	-0.265788	0.150113	-1.77059	0.0766288	0.217459	20.79	22.16	19.46	20.9	20.64	18.2275	19.25	18.25	19.36	16.05
Bbc3	ENSMUSG00000002083	6.27157	-1.93797	1.07176	-1.80822	0.0705723	0.205897	0.6575	0.14	0.37	0	2.12	0.2925	0.14	0	0.59	0.44
Bbip1	ENSMUSG00000084957	310.422	0.14263	0.13501	1.05644	0.290766	0.512406	31.3975	33.39	36.43	28.35	27.42	40.5475	37.61	45.52	40.09	38.97
Bbof1	ENSMUSG00000057265	32.6639	0.00395215	0.308625	0.0128057	0.989783	1	2.1375	1.9	2.36	1.8	2.49	2.1475	1.65	2.4	1.59	2.95
Bbs1	ENSMUSG00000006464	96.8112	0.79299	0.282963	2.80246	0.00507152	0.031378	0.335	0.26	0.41	0.34	0.33	0.7525	0.55	1.29	0.45	0.72
Bbs10	ENSMUSG00000035759	84.2865	-0.14203	0.237728	-0.597447	0.550209	0.748122	0.9625	0.93	0.92	0.95	1.05	0.905	1.14	0.58	0.97	0.93
Bbs12	ENSMUSG00000051444	140.716	-0.647873	0.17777	-3.64444	0.000267973	0.00325017	5.5075	6.38	6.16	4.54	4.95	3.7325	3.29	4.57	3.24	3.83
Bbs2	ENSMUSG00000031755	251.801	0.391163	0.149751	2.61209	0.00899911	0.0481736	4.4325	4.94	5.49	3.24	4.06	5.88	5.84	5.43	6.08	6.17
Bbs4	ENSMUSG00000025235	1568.03	0.0588696	0.0996712	0.590638	0.554763	0.751683	88.2375	91.63	86.62	91.66	83.04	102.998	118.89	102.64	89.97	100.49
Bbs5	ENSMUSG00000063145	275.474	0.311105	0.134706	2.30952	0.0209149	0.0883485	19.0975	19.65	21.43	19.9	15.41	25.68	28.15	23.82	28.23	22.52
Bbs9	ENSMUSG00000035919	596.641	0.0230091	0.15116	0.152217	0.879016	0.954809	26.5625	33.95	26.39	21.92	23.99	26.7	21.58	31.22	23.82	30.18
Bbx	ENSMUSG00000022641	597.094	0.405769	0.150465	2.69677	0.00700153	0.0399904	7	7.6	7.73	8.74	3.93	10.21	10.43	8.03	12.3	10.08
BC002059	ENSMUSG00000060149	124.041	0.236615	0.201024	1.17705	0.239177	0.453236	4.5375	4.27	4.38	4.72	4.78	5.7125	6.62	4.78	3.89	7.56
BC003965	ENSMUSG00000067722	168.994	-0.228794	0.230917	-0.990808	0.321779	0.544725	2.075	2.13	2.83	1.69	1.65	1.88	1.24	2.1	2.68	1.5
BC004004	ENSMUSG00000052712	582.283	-0.562065	0.108487	-5.18095	2.20761e-07	8.55792e-06	53.9725	59.89	53.79	49.76	52.45	39.355	42.64	38.77	37.08	38.93
BC005537	ENSMUSG00000019132	99.1354	-0.158166	0.279821	-0.565238	0.571912	0.765889	0.82	0.94	0.32	0.78	1.24	0.9625	0.45	1.46	1.6	0.34
BC005624	ENSMUSG00000026851	557.128	0.419952	0.0992713	4.23035	2.33327e-05	0.000444803	19.635	19.91	20.93	17.88	19.82	27.485	25.89	25.4	29.34	29.31
BC017158	ENSMUSG00000030780	757.349	0.094759	0.136058	0.696458	0.486142	0.69417	13.2325	13.65	14.55	11.81	12.92	14.6725	13.12	17.94	13.97	13.66
BC021767	ENSMUSG00000085006	26.5073	-0.410864	0.563809	-0.728729	0.466167	0.676582	4.15	2.73	2.1	4.78	6.99	3.44	6.03	0.6	3.33	3.8
BC022960	ENSMUSG00000081137	586.261	-0.217447	0.210373	-1.03362	0.301312	0.524281	51.77	53.89	57.28	44.17	51.74	46.925	47.08	58.33	38	44.29
BC023719	ENSMUSG00000092365	256.684	0.580372	0.363804	1.59529	0.110648	0.277802	28.7075	24.17	18.03	24.99	47.64	44.575	23.02	82.86	31.28	41.14
BC024063	ENSMUSG00000112160	573.621	0.252585	0.127978	1.97365	0.0484213	0.159346	18.8925	21.92	19.38	18.36	15.91	23.7675	26.36	20.9	23.36	24.45
BC024978	ENSMUSG00000078786	48.3853	0.0952913	0.30833	0.309057	0.757279	0.879714	0.945	1.06	0.54	0.91	1.27	0.9975	0.38	1.03	1.35	1.23
BC025920	ENSMUSG00000074862	11.9728	0.273114	0.447131	0.610816	0.541322	0.741476	0.595	0.27	0.48	0.86	0.77	1	0.7	1.49	0.93	0.88
BC029722	ENSMUSG00000074649	50.648	0.505523	0.351471	1.43831	0.150347	0.3386	0.975	1.13	0.93	0.99	0.85	1.46	1.28	2.24	1	1.32
BC031181	ENSMUSG00000036299	709.5	0.121112	0.120447	1.00553	0.314643	0.538268	79.18	79.69	84.45	68.49	84.09	89.75	89.2	94.78	92.23	82.79
BC034090	ENSMUSG00000033722	406.951	-0.675709	0.284191	-2.37765	0.0174232	0.0778185	5.1825	7.14	4.49	5.95	3.15	3.6525	3.48	3.09	5.38	2.66
BC048403	ENSMUSG00000053684	105.227	-0.034989	0.172717	-0.20258	0.839463	0.931307	5.525	5.18	4.34	5.94	6.64	4.73	4.65	5.16	4.13	4.98
BC048602	ENSMUSG00000115453	14.2171	0.180316	0.571906	0.31529	0.752542	0.876964	5.8675	4.05	1.17	10.11	8.14	6.9525	10.83	4.23	7.63	5.12
BC049762	ENSMUSG00000045942	5.96356	-0.413331	0.569079	-0.726316	0.467645	0.677853	1.43	2.06	1.12	1.42	1.12	1.09	0.67	0.87	1.34	1.48
BC051019	ENSMUSG00000031022	106.015	-0.204007	0.152097	-1.34129	0.179826	0.379637	11.47	11.29	11.98	11.93	10.68	10.1075	10.42	9.34	9.99	10.68
BC051226	ENSMUSG00000092564	3.56281	-1.00199	0.858107	-1.16768	0.242937	NA	0.5925	0.12	0.83	0.55	0.87	0.6	0.48	0	1.12	0.8
BC052040	ENSMUSG00000040282	326.974	-0.367445	0.127824	-2.87461	0.00404527	0.0265598	14.3225	14.88	15.94	13.6	12.87	11.7275	13.66	9.95	11.33	11.97
BC055324	ENSMUSG00000041406	890.578	0.185678	0.100118	1.85458	0.0636556	0.192297	30.395	29.83	28	32.01	31.74	36.3175	32.6	39.87	35.81	36.99
BC067074	ENSMUSG00000021763	323.466	-0.664542	0.129523	-5.1307	2.88666e-07	1.07283e-05	9.055	8.81	7.99	9.33	10.09	5.815	5.75	5.43	6.34	5.74
BC147527	ENSMUSG00000094796	13.417	0.305704	0.486136	0.628844	0.529451	0.731953	1.2425	1.12	1.14	1.35	1.36	1.685	2.76	0.86	1.93	1.19
Bcan	ENSMUSG00000004892	42.5429	1.72633	1.12947	1.52845	0.126401	0.302988	0.0375	0.07	0	0	0.08	0.6075	0.54	0.57	1.32	0
Bcap29	ENSMUSG00000020650	834.425	-0.322884	0.119888	-2.6932	0.0070769	0.0403073	41.36	47.55	44.93	37.09	35.87	35.035	33.94	35.15	35.35	35.7
Bcap31	ENSMUSG00000002015	1568.57	0.180196	0.111012	1.62322	0.104543	0.268575	127.023	136.2	142.11	112.12	117.66	152	134.64	166.34	158.73	148.29
Bcar1	ENSMUSG00000031955	1280.38	-0.156158	0.114267	-1.36661	0.171747	0.367391	44.685	45.09	48.32	38.84	46.49	42.2725	47.33	46.48	37.53	37.75
Bcar3	ENSMUSG00000028121	7898.17	0.15899	0.10998	1.44563	0.148282	0.335629	298.085	319.87	291.02	261.89	319.56	344.395	331.36	381.31	334.09	330.82
Bcas1	ENSMUSG00000013523	171.305	-0.964671	0.166394	-5.79751	6.73061e-09	4.03936e-07	23.3925	27.97	20.4	18.04	27.16	12.5475	12.73	11.2	12.07	14.19
Bcas2	ENSMUSG00000005687	629.927	0.0501452	0.156708	0.319992	0.748975	0.873687	30.15	33.39	31.58	21.32	34.31	31.39	31.54	32.84	30.21	30.97
Bcas3	ENSMUSG00000059439	529.848	0.302703	0.172474	1.75506	0.079249	0.222556	15.6875	12.68	17.77	16.6	15.7	19.895	25.24	20.15	16.68	17.51
Bcat1	ENSMUSG00000030268	886.037	-1.10662	0.549195	-2.01498	0.0439069	0.148791	22.9675	12.09	24.31	28.33	27.14	12.4025	19.43	6.93	3.9	19.35
Bcat2	ENSMUSG00000030826	871.481	-1.33521	0.601059	-2.22143	0.0263221	0.103996	29.78	35.47	31.31	34.49	17.85	12.8825	4.28	2.67	38.85	5.73
Bccip	ENSMUSG00000030983	512.187	0.159957	0.109853	1.4561	0.145366	0.33148	20.755	23.33	21.19	18.53	19.97	24.2875	25.57	24.42	24.24	22.92
Bcdin3d	ENSMUSG00000037525	61.8539	-0.174039	0.244515	-0.711772	0.476606	0.685691	3.8325	2.86	4.79	3.09	4.59	3.6775	4.2	3.88	4.02	2.61
Bckdha	ENSMUSG00000060376	517.306	-0.0313648	0.169801	-0.184715	0.853452	0.939621	13.41	15.15	16.69	10.22	11.58	13.91	11.8	12.69	15.3	15.85
Bckdhb	ENSMUSG00000032263	318.058	0.149535	0.130434	1.14644	0.251613	0.468422	18.9475	21.91	19.68	15.97	18.23	17.43	15.66	18.67	16.81	18.58
Bckdk	ENSMUSG00000030802	639.134	-0.221287	0.155051	-1.42719	0.153525	0.343229	16.71	19.36	17.26	14.84	15.38	14.23	13.03	16.52	13.46	13.91
Bcl10	ENSMUSG00000028191	277.456	0.00639631	0.16041	0.0398747	0.968193	1	6.5575	6.58	5.88	6.12	7.65	6.91	6.55	7.98	5.02	8.09
Bcl2l1	ENSMUSG00000007659	1979.53	-0.152884	0.103952	-1.47073	0.141365	0.325566	110.102	112.15	115.83	98.58	113.85	106.472	98.86	117.29	110.74	99
Bcl2l10	ENSMUSG00000032191	10795.4	-0.142502	0.116047	-1.22796	0.219461	0.430109	1409.51	1445.49	1323.23	1272.84	1596.48	1346.13	1316.67	1399.21	1351.5	1317.13
Bcl2l11	ENSMUSG00000027381	289.952	0.247616	0.174592	1.41826	0.156115	0.346628	7.0425	6.79	4.62	9.65	7.11	8.6875	9.43	7.6	9.49	8.23
Bcl2l12	ENSMUSG00000003190	82.6149	0.0613521	0.22277	0.275406	0.783005	0.896285	4.37	4.94	4.1	3.78	4.66	5.08	6.14	4.23	5.38	4.57
Bcl2l13	ENSMUSG00000009112	849.462	0.22792	0.121887	1.86992	0.0614947	0.187728	10.455	10.99	8.27	13.13	9.43	12.8625	13.88	11.75	14.03	11.79
Bcl7a	ENSMUSG00000029438	101.258	-0.00580144	0.216965	-0.026739	0.978668	1	1.6625	1.55	1.5	1.98	1.62	1.765	1.22	1.99	2.12	1.73
Bcl7b	ENSMUSG00000029681	491.202	0.219187	0.120911	1.81279	0.069864	0.204493	28.6425	30.2	30.57	22.8	31	35.4975	31.41	39.95	36.74	33.89
Bcl7c	ENSMUSG00000030814	898.827	0.148952	0.108469	1.37323	0.169682	0.36461	126.328	143.61	117.17	102.96	141.57	150.225	143.93	129.45	178.4	149.12
Bcl9	ENSMUSG00000038256	179.847	0.465066	0.408005	1.13985	0.254348	0.472156	3.1625	1.67	1.08	7.93	1.97	5.0775	5.59	4.32	6.01	4.39
Bclaf1	ENSMUSG00000037608	2470.28	0.148569	0.0988233	1.50338	0.132742	0.313138	35.21	35.08	33.47	41.71	30.58	40.93	38.07	40.95	44.7	40
Bclaf3	ENSMUSG00000044150	347.551	0.212809	0.151556	1.40416	0.160271	0.35206	8.5675	8.68	6.5	11.61	7.48	10.275	11.47	9.43	10.23	9.97
Bco1	ENSMUSG00000031845	55.9766	1.26751	0.351179	3.60929	0.000307034	0.00361568	1.74	1.66	2.11	1.85	1.34	4.315	5.42	5.57	2.98	3.29
Bco2	ENSMUSG00000032066	8.45167	0.190107	0.575281	0.33046	0.741053	0.86895	0.6025	0.85	0.35	0.46	0.75	0.72	1.06	0.77	0.7	0.35
Bcor	ENSMUSG00000040363	181.63	-0.191443	0.351034	-0.545368	0.585501	0.775816	0.7025	0.52	0.39	0.81	1.09	0.6125	0.49	0.34	0.51	1.11
Bcorl1	ENSMUSG00000036959	84.7895	0.549903	0.330509	1.6638	0.0961517	0.254167	1.435	1.17	0.95	2.64	0.98	2.015	1.69	1.14	2.44	2.79
Bcr	ENSMUSG00000009681	341.91	0.117662	0.173582	0.677848	0.497868	0.704827	6.335	5.58	5.54	9.16	5.06	7.13	7.63	6.13	8.33	6.43
Bcs1l	ENSMUSG00000026172	132.489	0.377253	0.238394	1.58248	0.113541	0.282484	5.4025	7.22	6.94	3.43	4.02	7.235	8.31	7.17	7.25	6.21
Bdh1	ENSMUSG00000046598	347.599	0.376033	0.116398	3.23059	0.00123535	0.0105844	28.6625	29.05	26.27	28.33	31	36.335	38.57	31.79	39.82	35.16
Bdkrb1	ENSMUSG00000041347	76.1041	-0.640765	0.24334	-2.63321	0.00845812	0.0459763	11.155	13.03	12.76	8.65	10.18	7.42	7.25	7.82	8.5	6.11
Bdp1	ENSMUSG00000049658	245.87	0.0155364	0.183354	0.0847349	0.932472	0.986312	6.095	5.68	5.37	5.76	7.57	7.3475	5.88	5.13	9.58	8.8
Becn1	ENSMUSG00000035086	1069.94	-0.164223	0.124976	-1.31404	0.188833	0.390386	53.1575	53.12	71.39	44.43	43.69	51.0575	45.16	68.41	52.68	37.98
Bend3	ENSMUSG00000038214	107.776	-0.118231	0.355897	-0.332206	0.739733	0.86822	1.1825	0.66	0.49	1.85	1.73	1.125	1.11	0.61	1.48	1.3
Bend5	ENSMUSG00000028545	304.713	0.379975	0.151345	2.51065	0.012051	0.0595537	18.2125	16.69	17.2	21.96	17	24.6575	27.15	19.72	30.46	21.3
Bend6	ENSMUSG00000042182	11.1046	-0.621168	0.552059	-1.12518	0.260511	0.478824	0.7375	0.49	0.6	0.54	1.32	0.4275	0.67	0.32	0.19	0.53
Best2	ENSMUSG00000052819	22.7129	-0.0862126	0.352735	-0.244412	0.806912	0.911481	1.8375	1.68	1.64	1.77	2.26	1.825	2.14	1.44	2.2	1.52
Bet1	ENSMUSG00000032757	699.802	-0.24352	0.111356	-2.18686	0.0287531	0.110302	54.8575	62.08	55.08	46.49	55.78	49.1	45.71	53.46	49.37	47.86
Bet1l	ENSMUSG00000025484	130.197	0.0250679	0.171556	0.146121	0.883826	0.957654	4.2925	6.18	3.96	3.47	3.56	5.29	6.05	4.3	4.4	6.41
Bex1	ENSMUSG00000050071	53.9707	-0.934045	0.682752	-1.36806	0.171294	0.366809	0.7175	0.38	1.63	0.86	0	0.445	0.54	0.32	0.2	0.72
Bex3	ENSMUSG00000046432	729.863	0.288894	0.324806	0.889436	0.373769	0.591402	1.545	1.88	1.89	1.23	1.18	2.035	2.66	0.94	1.45	3.09
Bex4	ENSMUSG00000047844	292.278	1.66907	0.441705	3.7787	0.000157649	0.00212701	0.585	0	0.52	1.23	0.59	1.9675	2.54	1.36	1.76	2.21
Bfar	ENSMUSG00000022684	647.867	-0.143545	0.130532	-1.09969	0.271466	0.491369	15.64	17.99	15.9	11.83	16.84	14.5625	15.84	14.03	14.22	14.16
Bfsp1	ENSMUSG00000027420	137.549	-0.782357	0.817021	-0.957573	0.338278	0.558687	10.1325	9.3	11.65	11.09	8.49	6.2275	8.4	7.16	9.31	0.04
Bglap	ENSMUSG00000074483	1.05064	1.52701	2.26392	0.674495	0.499996	NA	0.335	1.34	0	0	0	1.105	1.94	0	2.48	0
Bglap2	ENSMUSG00000074486	1.62414	0.197191	1.28388	0.153589	0.877934	NA	0.8925	0	1.81	1.38	0.38	1.0375	0.53	2.42	0.43	0.77
Bglap3	ENSMUSG00000074489	23.3067	-0.279948	0.504401	-0.55501	0.578888	0.771313	3.1425	5.2	4.22	1.5	1.65	2.7275	2.35	3.99	2.33	2.24
Bgn	ENSMUSG00000031375	69.8741	-1.17261	0.573658	-2.04409	0.040945	0.141518	0.9	1.43	0.25	0.81	1.11	0.3825	0.74	0.29	0.31	0.19
Bhlhb9	ENSMUSG00000072964	609.547	0.460384	0.136004	3.38507	0.000711598	0.00697142	5.7	5.68	6.78	5.17	5.17	8.295	7.53	7.72	7.51	10.42
Bhlhe40	ENSMUSG00000030103	824.349	0.128907	0.235146	0.548201	0.583554	0.774503	25.085	24.83	26.52	25.83	23.16	28.5175	26.53	30.61	30	26.93
Bhlhe41	ENSMUSG00000030256	79.2781	0.4908	0.280475	1.74989	0.0801376	0.224313	0.91	0.89	0.96	0.95	0.84	1.8075	1.72	1.81	1.94	1.76
Bicc1	ENSMUSG00000014329	118.032	-1.42011	0.384453	-3.69385	0.000220885	0.00277458	4.6725	5.77	2.9	3.91	6.11	1.75	2.72	1.08	1.42	1.78
Bicd2	ENSMUSG00000037933	1288.91	0.248885	0.104827	2.37424	0.0175852	0.0781974	27.17	24.33	24.16	29.29	30.9	33.745	35.24	30.69	32.48	36.57
Bicdl1	ENSMUSG00000041609	324.453	-0.0295681	0.137955	-0.214331	0.830289	0.926393	22.9375	21.05	18.8	21.06	30.84	23.765	24.77	19.37	27.74	23.18
Bicdl2	ENSMUSG00000043782	39.5201	0.839171	0.248578	3.37588	0.000735791	0.00717517	2.2825	2.6	1.85	2.45	2.23	4.19	4.58	4.16	4.5	3.52
Bicra	ENSMUSG00000070808	52.2913	0.513934	0.39167	1.31216	0.189466	0.391146	0.4925	0.28	0.28	0.94	0.47	0.795	0.86	0.35	1.02	0.95
Bicral	ENSMUSG00000036568	213.477	0.234168	0.241555	0.969419	0.332336	0.553574	3.7675	1.05	2.03	8.79	3.2	3.2175	4.31	2.03	3.72	2.81
Bid	ENSMUSG00000004446	193.755	1.03182	0.374455	2.75551	0.00586008	0.0349154	0.4825	1.05	0.45	0.3	0.13	0.7325	0.89	0.61	0.62	0.81
Bik	ENSMUSG00000016758	58.4061	-0.0699058	0.393883	-0.177479	0.859132	0.943575	14.3925	11.4	19.98	15.36	10.83	14.3175	8.2	10.33	16.48	22.26
Bin1	ENSMUSG00000024381	234.689	2.78579	0.268233	10.3857	2.88045e-25	2.91717e-22	0.7575	1.01	0.43	0.7	0.89	6.0975	3.88	5.47	7.52	7.52
Bin2	ENSMUSG00000098112	1071.67	-0.070367	0.153084	-0.459664	0.645757	0.809014	82.6075	89.26	88.24	68.72	84.21	83.1325	80.06	99.02	73.2	80.25
Bin3	ENSMUSG00000022089	600.881	0.250104	0.0951461	2.62863	0.00857298	0.0464604	39.525	38.58	43.63	37.34	38.55	49.7925	47.47	48.96	47.19	55.55
Birc2	ENSMUSG00000057367	617.589	0.12358	0.132373	0.933575	0.350523	0.568443	7.62	7.83	7.43	8.01	7.21	8.005	8.85	9.1	6.61	7.46
Birc3	ENSMUSG00000032000	4694.66	-0.209211	0.114523	-1.8268	0.0677294	0.200454	348.978	327.95	339.04	340.51	388.41	321.087	336.96	348.99	301.82	296.58
Birc5	ENSMUSG00000017716	3263.87	-0.0866395	0.107561	-0.805491	0.420537	0.637487	591.215	610.01	643.43	537.07	574.35	588.105	532.47	590.33	622.64	606.98
Birc6	ENSMUSG00000024073	771.687	0.0296429	0.254284	0.116574	0.907197	0.971274	3.6825	2.8	3.46	5.11	3.36	4.345	4.57	2.33	4.82	5.66
Bivm	ENSMUSG00000041684	294.056	-0.324953	0.150267	-2.16251	0.0305791	0.114941	6.5025	5.97	5.77	9.14	5.13	4.5275	4.86	3.31	4.87	5.07
Blcap	ENSMUSG00000067787	1380.97	-0.0302124	0.0900823	-0.335387	0.737333	0.866595	81.03	82.4	87.57	79.46	74.69	83.705	83.69	84.67	82.96	83.5
Blm	ENSMUSG00000030528	297.609	0.0194895	0.198539	0.0981646	0.921802	0.979929	6.24	5.07	4.85	7.93	7.11	6.65	5.47	5.01	8.03	8.09
Blmh	ENSMUSG00000020840	995.042	-0.277334	0.1199	-2.31304	0.0207203	0.0878243	54.4325	56.96	58.3	46.4	56.07	45.0675	49.54	58.34	38.47	33.92
Bloc1s1	ENSMUSG00000090247	286.767	-0.268131	0.118834	-2.25636	0.0240483	0.0973953	61.21	67.55	59	59.06	59.23	54.05	51.3	48.32	57.78	58.8
Bloc1s2	ENSMUSG00000057506	290.63	-0.177512	0.163399	-1.08637	0.277315	0.498017	34.5875	42.68	37.01	26.23	32.43	32.155	31.55	34.6	34.02	28.45
Bloc1s3	ENSMUSG00000057667	98.7026	0.421261	0.212587	1.98159	0.0475246	0.157482	1.575	1	1.47	2.11	1.72	2.23	1.68	1.94	2.82	2.48
Bloc1s4	ENSMUSG00000060708	310.501	-0.167379	0.103831	-1.61204	0.106954	0.272582	25.865	28.14	24	24.77	26.55	24.2575	22.61	23.86	24.13	26.43
Bloc1s5	ENSMUSG00000038982	459.431	-0.233502	0.118431	-1.97163	0.0486521	0.159968	10.735	13.06	9.45	8.8	11.63	9.2675	9.19	7.05	12.37	8.46
Bloc1s6	ENSMUSG00000005804	219.639	0.379158	0.165012	2.29776	0.0215753	0.0904308	3.65	4.36	4.13	3.49	2.62	4.875	5.44	4.37	4.26	5.43
Blvra	ENSMUSG00000001999	394.34	-0.220387	0.14766	-1.49252	0.135562	0.316701	55.92	56	63.43	47.58	56.67	56.5275	50.64	64.87	60.81	49.79
Blvrb	ENSMUSG00000040466	69.1605	0.587853	0.41935	1.40182	0.160969	0.352915	1.1075	0.82	1.24	0.91	1.46	1.8525	1.12	1.35	1.32	3.62
Blzf1	ENSMUSG00000026577	546.808	0.374908	0.109447	3.42547	0.000613745	0.00625873	22.8675	26.31	20.2	20.14	24.82	30.5675	36.43	29.98	29.12	26.74
Bmi1	ENSMUSG00000026739	2516.99	-0.350763	0.0846687	-4.14277	3.43132e-05	0.000611636	108.907	97.27	123.7	112.33	102.33	92.7175	95.27	85.41	100.12	90.07
Bmp15	ENSMUSG00000023279	23787.2	0.156975	0.135903	1.15505	0.24807	0.464601	1040.62	917.88	881.42	1295.77	1067.42	1218.26	1412.23	1162.91	1153.68	1144.21
Bmp2k	ENSMUSG00000034663	1091.8	0.110072	0.202656	0.543148	0.587028	0.777014	19.4	20.44	16.67	20.88	19.61	22.375	26.3	18.71	19.97	24.52
Bmp5	ENSMUSG00000032179	247.675	-1.08532	0.178667	-6.07457	1.24321e-09	9.19862e-08	13.4125	13.05	13.14	12.64	14.82	6.4125	7.76	5.4	5.8	6.69
Bmp6	ENSMUSG00000039004	1728.91	0.135519	0.114076	1.18797	0.234844	0.448434	67.0525	67.04	63.79	63.55	73.83	76.9825	75.65	72.26	79.53	80.49
Bmp7	ENSMUSG00000008999	170.266	1.55615	0.312788	4.97509	6.52184e-07	2.12209e-05	1.6875	2.62	1.19	1.49	1.45	5.1225	4.38	3.43	7.99	4.69
Bmper	ENSMUSG00000031963	226.744	-0.527226	0.251817	-2.09368	0.0362882	0.129404	2.9875	2.43	3.32	2.77	3.43	2.2475	1.96	2.09	2.2	2.74
Bmpr1a	ENSMUSG00000021796	828.645	0.0608603	0.140582	0.432917	0.665075	0.819745	10.615	9.79	6.88	13.14	12.65	11.5525	10.62	11.41	12.02	12.16
Bmpr1b	ENSMUSG00000052430	1381.75	0.139028	0.256641	0.541722	0.58801	0.777491	41.02	42.09	43.63	51.35	27.01	47.935	56.5	58.76	47.35	29.13
Bmpr2	ENSMUSG00000067336	291.389	-0.475291	0.184407	-2.5774	0.00995477	0.0517342	1.6425	1.59	1.5	2.19	1.29	1.2475	1.18	0.99	1.68	1.14
Bms1	ENSMUSG00000030138	4477.94	-0.251926	0.137546	-1.83157	0.0670149	0.199067	145.475	124.64	142.51	169.86	144.89	128.662	140.88	113.57	126.82	133.38
Bmt2	ENSMUSG00000042742	435.251	0.174167	0.169798	1.02573	0.30502	0.52779	7.525	6.84	6.01	9.99	7.26	8.935	10.72	6.8	9.54	8.68
Bmyc	ENSMUSG00000049086	611.06	1.68105	0.422594	3.97793	6.95176e-05	0.00109153	0.51	0.36	0.89	0.43	0.36	1.7675	2.07	0.86	2.43	1.71
Bnc1	ENSMUSG00000025105	2099.06	0.085236	0.154844	0.550463	0.582002	0.773203	57.0875	48.45	43.81	75.55	60.54	63.56	68.38	53.83	62.6	69.43
Bnc2	ENSMUSG00000028487	413.989	0.132518	0.162644	0.814773	0.415202	0.632217	16.4975	14.57	16.73	20.6	14.09	16.1525	20.27	12.85	13.62	17.87
Bnip1	ENSMUSG00000024191	297.29	0.191378	0.125204	1.52853	0.12638	0.302983	29.645	33.26	31.03	26.39	27.9	35.9125	34.96	34.34	39.31	35.04
Bnip2	ENSMUSG00000011958	917.119	0.385371	0.0843461	4.56892	4.90233e-06	0.000117504	24.2975	23.78	20.58	25.83	27	32.42	31.78	34.42	28.18	35.3
Bnip3	ENSMUSG00000078566	716.488	0.193576	0.13733	1.40957	0.158668	0.35001	26.8725	32.39	26.02	23.61	25.47	31.9475	32.48	36.06	30.03	29.22
Bnip3l-ps	ENSMUSG00000073198	34.085	-0.321507	0.419721	-0.766003	0.443675	0.657328	6.6225	6.55	6.55	2.75	10.64	5.19	5.36	7.18	5.18	3.04
Bnip3l	ENSMUSG00000022051	3054.41	-0.123121	0.0869825	-1.41547	0.156931	0.347773	348.178	365.94	327.18	364.54	335.05	342.595	338.22	352.38	331.69	348.09
Bnip5	ENSMUSG00000048905	83.4599	-0.641639	0.252674	-2.53939	0.0111045	0.0559567	2.9475	2.98	2.27	3.95	2.59	1.9875	2.07	1.48	2.73	1.67
Bod1-ps	ENSMUSG00000116936	1.61871	-0.199361	1.0662	-0.186983	0.851674	NA	0.72	1.31	0.31	0.62	0.64	0.6675	0.67	0.68	0.36	0.96
Bod1	ENSMUSG00000044502	2237.98	0.0367718	0.0923055	0.39837	0.690358	0.836542	206.62	217.91	204.08	198.72	205.77	223.835	207.88	204.56	235.09	247.81
Bod1l	ENSMUSG00000061755	621.5	-0.107318	0.140709	-0.762689	0.445649	0.658634	10.335	11.04	9.1	10.85	10.35	10.12	9.9	10.7	9.78	10.1
Bok	ENSMUSG00000026278	503.638	2.13017	0.532967	3.99682	6.41983e-05	0.00102389	0.265	0.55	0.13	0.17	0.21	0.8675	0.99	0.74	1.13	0.61
Bola1	ENSMUSG00000015943	158.533	0.0105958	0.164427	0.0644407	0.948619	0.995645	22.9475	22.72	25.36	22.31	21.4	24.2725	21.53	24.59	30.68	20.29
Bola2	ENSMUSG00000047721	157.21	-0.145748	0.209371	-0.696122	0.486352	0.694325	21.9775	23.59	31.79	12.75	19.78	21.99	18.35	22.46	25.05	22.1
Bola3	ENSMUSG00000045160	167.307	0.198466	0.156386	1.26908	0.204414	0.409991	24.285	24.9	27.62	20.47	24.15	32.58	25.52	38.69	31.85	34.26
Boll	ENSMUSG00000025977	9.04779	1.12638	0.53047	2.12337	0.0337229	0.123101	0.855	1.37	0.5	0.69	0.86	1.115	2.5	0.73	0.51	0.72
Bop1	ENSMUSG00000022557	841.528	0.134353	0.15399	0.872481	0.382946	0.600758	33.2675	36.84	38.51	30.63	27.09	38.5825	34.21	37.13	40.8	42.19
Bora	ENSMUSG00000022070	875.977	-0.252644	0.0713579	-3.54052	0.000399344	0.00448466	44.09	46.08	45.57	41.7	43.01	41.9325	43.98	38.85	43.46	41.44
Borcs5	ENSMUSG00000042992	750.212	-0.460023	0.213294	-2.15676	0.0310245	0.116129	115.822	137.85	139.73	98.71	87	87.9025	77.22	108.62	64.84	100.93
Borcs7	ENSMUSG00000062376	134.276	0.164946	0.235117	0.701548	0.482961	0.691762	1.94	2.17	2.63	1.47	1.49	2.3025	2.2	2.86	2.47	1.68
Borcs8	ENSMUSG00000002345	99.516	0.434376	0.223733	1.94149	0.0521985	0.168056	11.4325	11.48	16.2	10.74	7.31	16.5725	15.41	18.38	16.11	16.39
Bpgm	ENSMUSG00000038871	13910.8	-0.0254213	0.123295	-0.206182	0.836648	0.929767	1347.11	1429.54	1500.31	1198.81	1259.79	1422.84	1372.56	1524.26	1394.09	1400.43
Bphl	ENSMUSG00000038286	180.659	1.33733	0.223366	5.98717	2.13523e-09	1.51751e-07	2.1175	2.15	1.35	3.93	1.04	5.68	4.39	7.14	4.86	6.33
Bpnt1	ENSMUSG00000026617	168.099	1.07298	0.575323	1.865	0.0621809	0.189151	3.665	2.55	8.5	1.91	1.7	7.3675	4.66	4.21	10.54	10.06
Bptf	ENSMUSG00000040481	501.712	0.0146947	0.106159	0.138421	0.889907	0.960633	5.2225	4.96	4.59	6.71	4.63	5.62	5.6	5.63	6.14	5.11
Braf	ENSMUSG00000002413	208.834	0.583296	0.140713	4.1453	3.39367e-05	0.000605628	2.725	2.48	2.5	3.4	2.52	4.5925	5	2.91	5	5.46
Brap	ENSMUSG00000029458	1024.1	0.0239125	0.155135	0.15414	0.877499	0.954361	32.6175	37.95	33.38	33.37	25.77	35.465	34.51	37.36	32.95	37.04
Brat1	ENSMUSG00000000148	638.726	0.133335	0.100065	1.33249	0.182699	0.383083	16.3275	18.51	15.82	15.22	15.76	18.8675	19.82	17.31	18.06	20.28
Brca1	ENSMUSG00000017146	1156.94	0.192857	0.110018	1.75297	0.079608	0.223371	19.4525	18	16.56	24.29	18.96	23.76	27.15	21.26	21.74	24.89
Brca2	ENSMUSG00000041147	1344.9	0.00859972	0.0857672	0.100268	0.920131	0.978784	48.9575	61.15	48.99	39.31	46.38	52.1825	55.78	48.14	47.76	57.05
Brcc3	ENSMUSG00000031201	500.977	-0.0230369	0.112742	-0.204334	0.838093	0.930595	14.7925	14.9	15.82	13.39	15.06	18.61	18.02	23.92	18.43	14.07
Brd1	ENSMUSG00000022387	1759.2	-0.0381466	0.159461	-0.239223	0.810933	0.914086	36.42	26.62	28.39	50.36	40.31	38.1325	43.25	31.45	41.78	36.05
Brd2	ENSMUSG00000024335	1857.14	0.194245	0.204052	0.951938	0.341128	0.560272	46.9575	38.17	34.45	67.64	47.57	56.085	56.61	43.02	65.34	59.37
Brd3	ENSMUSG00000026918	773.211	0.0177188	0.106142	0.166935	0.867421	0.948328	12.78	13.06	11.45	13.17	13.44	14.15	15.33	13.11	14.6	13.56
Brd3os	ENSMUSG00000109946	67.6719	0.40185	0.268239	1.4981	0.134106	0.315164	1.7	2.37	1.78	1.86	0.79	2.3725	3.19	2.14	2.15	2.01
Brd4	ENSMUSG00000024002	1097.82	0.00694144	0.127522	0.0544332	0.95659	1	52.3925	51.18	46.97	61.44	49.98	57.55	56.33	59.65	54.92	59.3
Brd7	ENSMUSG00000031660	894.052	-0.00286606	0.111216	-0.0257702	0.979441	1	29.81	29.49	34.02	25.38	30.35	37.515	36.61	38.11	41.02	34.32
Brd8	ENSMUSG00000003778	1406.97	0.163195	0.105766	1.54299	0.122834	0.29741	25.2675	28.15	21.38	21.88	29.66	30.42	31.3	28.64	30.66	31.08
Brd9	ENSMUSG00000057649	542.308	0.0146573	0.150625	0.0973097	0.92248	0.980147	25.6425	27	27.95	21.43	26.19	27.995	27.08	32.34	27.38	25.18
Brdt	ENSMUSG00000029279	1127.13	-0.500711	0.147122	-3.40339	0.000665564	0.0066368	127.845	167.8	131.08	99.09	113.41	95.46	97.13	81.71	99.46	103.54
Brf1	ENSMUSG00000011158	391.462	-0.232683	0.229389	-1.01436	0.310411	0.532998	13.525	14.23	13.38	16.48	10.01	12.0925	11.01	8.17	10.54	18.65
Brf2	ENSMUSG00000031487	623.23	-0.0129924	0.0935613	-0.138865	0.889557	0.960574	64.76	64.43	59.2	57.15	78.26	61.755	69.17	55.29	59.93	62.63
Bri3	ENSMUSG00000047843	74.2804	0.246117	0.210967	1.16662	0.243366	0.458813	9.795	7.07	10.46	12.65	9	12.0675	11.57	11.41	11.67	13.62
Bri3bp	ENSMUSG00000037905	139.881	1.1059	0.309258	3.57598	0.000348915	0.00402694	0.515	0.72	0.14	0.64	0.56	1.4225	1.73	1.9	0.81	1.25
Brip1	ENSMUSG00000034329	862.648	0.404779	0.127187	3.18256	0.00145982	0.0121682	15.23	16.43	16.09	13.06	15.34	21.01	22.99	24.67	16.2	20.18
Brip1os	ENSMUSG00000085208	194.917	0.188062	0.186984	1.00577	0.314528	0.538182	1.14	1.19	0.9	1.36	1.11	1.375	1.59	1.34	1.32	1.25
Brix1	ENSMUSG00000022247	2515.76	-0.0631103	0.175642	-0.359312	0.719362	0.854898	167.377	177.7	205.73	141.49	144.59	170.767	159.97	220.92	169.93	132.25
Brk1	ENSMUSG00000033940	684.936	-0.0717086	0.0862431	-0.83147	0.405708	0.623728	47.42	45.16	46.83	52.81	44.88	47.58	48.45	43.22	48.12	50.53
Brms1	ENSMUSG00000080268	498.733	-0.33039	0.157664	-2.09553	0.0361241	0.128961	57.5575	69.56	61.75	42.02	56.9	48.4625	47.1	56.16	44.94	45.65
Brms1l	ENSMUSG00000012076	539.914	0.080806	0.106808	0.756551	0.449319	0.661902	15.5675	16.57	16.08	14.77	14.85	17.5325	18.28	20.05	15.6	16.2
Brox	ENSMUSG00000046836	1667.19	-0.0574095	0.07588	-0.756583	0.4493	0.661902	62.0925	63.46	58.7	69.64	56.57	62.47	63.02	58.81	63.77	64.28
Brpf1	ENSMUSG00000001632	508.418	0.735679	0.159232	4.62017	3.83425e-06	9.588e-05	4.7325	4.03	3.64	5.63	5.63	8.2625	9.78	5.67	8.38	9.22
Brpf3	ENSMUSG00000063952	556.981	0.276557	0.531084	0.52074	0.602548	0.789048	9.8775	9.64	5.99	18.68	5.2	12.805	13.66	5.22	15.65	16.69
Brsk2	ENSMUSG00000053046	146.867	0.332288	0.262005	1.26825	0.204709	0.410481	5.9625	4.56	3.5	8.21	7.58	7.49	8.73	4.86	7.74	8.63
Brwd1	ENSMUSG00000022914	2071.15	0.276562	0.193215	1.43137	0.152324	0.341439	40.47	34.13	26.95	60.05	40.75	53.6625	67.08	36.85	53.14	57.58
Brwd3	ENSMUSG00000063663	179.627	0.355882	0.263514	1.35053	0.176847	0.3751	1.69	1.48	1.46	2.43	1.39	2.7	3.33	1.44	3.02	3.01
Bscl2	ENSMUSG00000071657	3328.26	-0.439366	0.164664	-2.66826	0.0076245	0.0426761	405.963	422.58	519.36	301.21	380.7	314.065	275.8	370.23	320.59	289.64
Bsdc1	ENSMUSG00000040859	593.841	0.146052	0.0825504	1.76925	0.0768526	0.217866	18.5875	17.53	17.24	19.3	20.28	21.7575	21.46	20.4	22.15	23.02
Bsg	ENSMUSG00000023175	2754.45	0.112832	0.138854	0.812589	0.416454	0.633457	127.612	141.64	153.25	100.24	115.32	146.44	125.88	154.8	149.31	155.77
Bspry	ENSMUSG00000028392	532.327	-0.132099	0.156748	-0.842746	0.39937	0.6175	38.49	41.09	44.05	26.23	42.59	37.045	38.43	37.06	36.87	35.82
Bst2	ENSMUSG00000046718	632.712	-0.0965686	0.215971	-0.447136	0.654777	0.814275	12.4125	13.85	11.44	9.31	15.05	12.285	15.1	6.67	13.74	13.63
Btaf1	ENSMUSG00000040565	1433.15	0.241447	0.131785	1.83213	0.0669323	0.198931	18.9	17.27	16.87	24.67	16.79	23.51	25.31	19.77	21.56	27.4
Btbd1	ENSMUSG00000025103	1242.64	-0.311172	0.140455	-2.21546	0.0267283	0.104955	18.8975	21.02	24.8	13.21	16.56	18.37	20.79	22.65	16	14.04
Btbd10	ENSMUSG00000038187	1600.16	-0.13968	0.0790439	-1.76712	0.077209	0.218532	91.045	90.16	86.01	98.64	89.37	86.1975	93.45	90.8	79.25	81.29
Btbd11	ENSMUSG00000020042	60.183	-0.241318	0.297902	-0.810057	0.417907	0.634953	1.72	1.25	1.83	2.74	1.06	1.4525	1.62	1.43	1.27	1.49
Btbd17	ENSMUSG00000000202	50.499	-0.406718	0.269676	-1.50817	0.131511	0.31114	3.025	2.68	3.59	3.08	2.75	2.8075	3.35	1.56	3.1	3.22
Btbd18	ENSMUSG00000086598	15.2691	-0.680037	0.434897	-1.56367	0.117894	0.289361	1.0975	1.24	0.95	1.73	0.47	0.83	1.12	0.69	1.1	0.41
Btbd2	ENSMUSG00000003344	660.131	0.250885	0.128931	1.94588	0.0516694	0.167049	16.33	14.27	13.7	20.34	17.01	21.15	24.64	15.82	22.54	21.6
Btbd6	ENSMUSG00000002803	133.698	1.92597	0.619112	3.11086	0.00186542	0.0146308	0.155	0.05	0.34	0.18	0.05	0.4775	0.38	0	0.22	1.31
Btbd7	ENSMUSG00000041702	424.354	0.170677	0.179933	0.948559	0.342845	0.561813	1.6525	1.55	1.46	2.34	1.26	1.8525	2.16	1.56	1.61	2.08
Btbd8	ENSMUSG00000111375	346.322	0.0122967	0.158411	0.0776258	0.938126	0.989609	11.3325	13.37	9.21	10.73	12.02	11.37	12.24	11.58	10.28	11.38
Btbd9	ENSMUSG00000062202	1739.44	0.22871	0.18778	1.21797	0.223237	0.434828	108.215	140.54	103.18	66.27	122.87	139.295	145.5	155.64	150.17	105.87
Btd	ENSMUSG00000021900	423.996	-0.0941983	0.122584	-0.768439	0.442226	0.655987	13.9275	16.25	11.45	13.73	14.28	14.2675	13.82	14.03	13.05	16.17
Btf3	ENSMUSG00000021660	1553.65	0.0522718	0.108552	0.481535	0.630136	0.802974	135.757	131.91	132	149.75	129.37	148.963	141.76	117.66	177.58	158.85
Btf3l4	ENSMUSG00000028568	1318.82	-0.338074	0.088674	-3.81255	0.000137541	0.00191444	194.575	183.67	215.44	208.86	170.33	161.498	156.49	155.19	164.27	170.04
Btg1	ENSMUSG00000036478	649.023	0.0323199	0.197019	0.164044	0.869696	0.949761	8.3025	7.35	7.02	10.56	8.28	9.38	10.03	10.12	11.15	6.22
Btg1b	ENSMUSG00000068173	27.2428	-0.755401	0.284894	-2.65152	0.00801312	0.0442854	3.605	3.56	2.98	4.16	3.72	2.1675	2.37	1.86	1.75	2.69
Btg2	ENSMUSG00000020423	1262.34	-0.0109572	0.474757	-0.0230795	0.981587	1	10.015	7.94	11.94	6.43	13.75	10.5025	9.71	11.74	8.09	12.47
Btg3	ENSMUSG00000022863	141.822	0.870601	0.230076	3.78398	0.000154343	0.00209462	3	3.46	3.15	3.03	2.36	5.7525	4.29	5.36	6.64	6.72
Btg4	ENSMUSG00000032056	9158.21	0.0100233	0.154789	0.0647547	0.948369	0.995619	961.605	952.02	856.36	951.75	1086.29	1017.5	1040.54	1135.68	971.45	922.34
Btk	ENSMUSG00000031264	124.021	-1.43535	0.257632	-5.57132	2.52818e-08	1.28826e-06	9.9875	9.24	8.44	11.6	10.67	3.89	4.98	2.92	2.92	4.74
Btla	ENSMUSG00000052013	97.948	0.356645	1.49308	0.238865	0.81121	0.914234	4.0775	0.12	0.12	0.23	15.84	5.4975	6.75	7.42	4.26	3.56
Btn1a1	ENSMUSG00000000706	131.408	7.03706	1.53812	4.57512	4.75948e-06	0.000114425	0.08	0.08	0	0.1	0.14	11.9825	0.3	32.07	15.33	0.23
Btn2a2	ENSMUSG00000053216	15.0684	0.552191	0.800394	0.689899	0.490258	0.698079	0.735	0.67	0.62	0.7	0.95	1.0825	0.12	2.6	1.45	0.16
Btnl1	ENSMUSG00000062638	15.6506	0.514277	0.575949	0.89292	0.3719	0.589597	1.015	1.14	0.87	1.27	0.78	1.525	0.95	2.84	1.45	0.86
Btrc	ENSMUSG00000025217	2207.51	-0.033966	0.0953446	-0.356245	0.721657	0.855979	133.428	123.58	134.5	129.89	145.74	137.455	137.89	147.45	137.24	127.24
Bub1	ENSMUSG00000027379	1863.97	-0.214939	0.0808672	-2.65793	0.00786227	0.0436751	71.845	68.77	72.26	77.32	69.03	65.665	64.64	63.18	66.17	68.67
Bub1b	ENSMUSG00000040084	9839.25	0.236227	0.104243	2.26612	0.0234442	0.0957989	340.523	326.66	305.68	346.07	383.68	423.185	445.36	378.95	454.25	414.18
Bub3	ENSMUSG00000066979	1809.34	0.0205367	0.149804	0.137091	0.890959	0.961197	71.7625	75.12	84.76	55.79	71.38	76.605	63.58	85.66	84.02	73.16
Bud13	ENSMUSG00000032077	473.09	0.443125	0.122565	3.61543	0.000299851	0.00354656	17.1875	16.4	14.75	21.95	15.65	24.6875	25.64	23.94	26.18	22.99
Bud23	ENSMUSG00000005378	346.603	-0.0874749	0.156305	-0.559643	0.575723	0.768722	16.79	18.71	19.77	13.11	15.57	15.5775	15.96	15.11	16.78	14.46
Bud31	ENSMUSG00000038722	1286.36	-0.337173	0.125734	-2.68163	0.0073264	0.0414225	242.037	261.47	288.34	214.93	203.41	204.223	184.31	185.91	225.11	221.56
Bvht	ENSMUSG00000098098	1.60278	-2.293	1.44312	-1.58892	0.112079	NA	0.5375	0.74	0	1.05	0.36	0.07	0	0	0.28	0
Bysl	ENSMUSG00000023988	485.541	0.26374	0.160946	1.63869	0.101278	0.263083	11.91	14.85	10.56	10.56	11.67	15.04	14.73	15.91	14.82	14.7
Bzw1	ENSMUSG00000051223	4795.55	-0.0998127	0.103076	-0.968343	0.332873	0.554009	72.795	70.05	69.95	79.16	72.02	74.9025	81.13	70.99	67.67	79.82
Bzw2	ENSMUSG00000020547	468.923	0.506636	0.142842	3.54682	0.000389916	0.00440101	4.9425	4.82	5.54	5.22	4.19	7.84	8.08	7.57	7.45	8.26
C030006K11Rik	ENSMUSG00000116138	25.6422	-0.142733	0.43036	-0.33166	0.740146	0.868487	0.8075	0.35	1.19	0.84	0.85	0.815	0.57	0.52	1.18	0.99
C030010L15Rik	ENSMUSG00000097874	2.32094	-1.04293	1.42542	-0.731664	0.464374	NA	0.45	0.64	1.16	0	0	0.2225	0.54	0	0.35	0
C030013G03Rik	ENSMUSG00000117314	7.08065	0.238585	0.738122	0.323232	0.746519	0.872204	1.145	0.37	1.14	1.12	1.95	1.5875	0.36	1.9	1.32	2.77
C030037F17Rik	ENSMUSG00000084945	0.190629	1.98357	4.29006	0.462363	0.643821	NA	0	0	0	0	0	0.4025	0	0.55	0	1.06
C130026I21Rik	ENSMUSG00000052477	141.296	0.529494	0.380218	1.3926	0.163739	0.356353	18.64	24.15	7.83	25.9	16.68	28.875	29.4	20.98	24.95	40.17
C130032M10Rik	ENSMUSG00000097821	9.26095	0.0179882	0.46698	0.0385204	0.969273	1	1.845	1.63	1.37	2.66	1.72	2.2875	1.07	2.63	3.35	2.1
C130050O18Rik	ENSMUSG00000044092	30.2558	0.982996	0.368138	2.67018	0.00758103	0.0425062	1.82	1.8	2.42	1.57	1.49	3.635	3.42	5.85	2.76	2.51
C130073F10Rik	ENSMUSG00000046133	165.545	-1.06359	0.325045	-3.27211	0.00106747	0.00950921	43.67	42.82	51.2	28.51	52.15	22.045	23.74	31.1	18.57	14.77
C1d	ENSMUSG00000000581	744.555	0.22425	0.150595	1.4891	0.136462	0.318301	11.8225	12.27	15.67	10.93	8.42	15.29	13.76	16.74	15.26	15.4
C1galt1	ENSMUSG00000042460	492.971	0.309571	0.226064	1.36939	0.170877	0.366109	1.48	1.23	1.2	1.98	1.51	1.9325	2.08	1.31	2.22	2.12
C1galt1c1	ENSMUSG00000048970	514.227	0.282444	0.139538	2.02414	0.0429552	0.146505	34.4325	37.03	36.81	30.26	33.63	44.195	47.47	46.36	37.15	45.8
C1qb	ENSMUSG00000036905	23.56	-1.02564	0.600759	-1.70724	0.0877772	0.239089	4.6525	2.01	7.5	2.46	6.64	2.4475	2.76	0.97	1.68	4.38
C1qbp	ENSMUSG00000018446	1033.03	-0.17857	0.147804	-1.20816	0.226987	0.439858	70.945	74.63	78.5	61.5	69.15	67.895	66.44	65.19	72.46	67.49
C1ql1	ENSMUSG00000045532	40.1051	-0.363779	0.291639	-1.24736	0.212265	0.420742	4.71	5.94	4.47	3.23	5.2	3.8575	4.15	4.14	3.13	4.01
C1qtnf12	ENSMUSG00000023571	404.836	-1.17647	0.351679	-3.34528	0.000821998	0.00784737	56.955	63.68	56.1	50.62	57.42	24.73	43.66	35.52	11.23	8.51
C1qtnf5	ENSMUSG00000079592	6.97072	0.928816	0.587772	1.58023	0.114054	0.283238	0.65	0.39	0.93	0.75	0.53	1.11	0.58	1.18	1.87	0.81
C1s2	ENSMUSG00000079343	33.0917	-1.15632	0.547748	-2.11104	0.0347692	0.12581	1.805	3.2	1.32	0.46	2.24	0.8575	1.18	0.71	1.2	0.34
C2	ENSMUSG00000024371	41.8936	-0.683294	0.446749	-1.52948	0.126145	0.302554	1.3275	1.38	0.92	2.29	0.72	1.1225	0.9	0.64	1.44	1.51
C230013L11Rik	ENSMUSG00000117171	44.3025	-0.494896	0.28316	-1.74776	0.0805059	0.225072	1.65	1.89	1.64	1.6	1.47	1.2375	1.05	1.54	1.4	0.96
C230057A21Rik	ENSMUSG00000103346	6.54656	-0.20545	0.553595	-0.371119	0.710549	0.849111	0.9375	0.74	1.18	0.44	1.39	1.1725	1.48	1.05	0.42	1.74
C230062I16Rik	ENSMUSG00000063623	34.2022	0.33341	0.320093	1.04161	0.297595	0.520248	2.0475	3.01	2.61	1	1.57	2.845	3.32	3.1	2.47	2.49
C2cd2	ENSMUSG00000045975	898.786	0.0576977	0.133988	0.430617	0.666747	0.820951	55.37	63.22	64.62	48.09	45.55	57.5725	55.49	64.68	57.04	53.08
C2cd2l	ENSMUSG00000032120	54.9876	1.69812	0.266226	6.37848	1.78849e-10	1.67519e-08	0.8175	0.93	0.68	0.63	1.03	2.745	1.53	2.92	2.19	4.34
C2cd3	ENSMUSG00000047248	904.806	0.344293	0.158133	2.17724	0.0294624	0.112279	8.5875	7.51	5.81	11.1	9.93	11.2525	13.11	8.57	11.24	12.09
C2cd5	ENSMUSG00000030279	3964.62	-0.0741764	0.126278	-0.587406	0.556931	0.753269	144.303	142.48	147.62	149.35	137.76	152.42	172.09	155.62	137.55	144.42
C330007P06Rik	ENSMUSG00000006423	448.06	-0.258371	0.144608	-1.7867	0.0739863	0.212529	10.24	8.92	8.09	13.3	10.65	9.085	11.02	8.68	8.98	7.66
C330013E15Rik	ENSMUSG00000097093	35.9041	-0.204062	0.25616	-0.796621	0.425671	0.641397	7.065	6.03	7.5	6.2	8.53	6.4875	7.86	4.44	7.01	6.64
C330018D20Rik	ENSMUSG00000024592	257.665	0.000944216	0.173633	0.00543799	0.995661	1	11.8925	13.28	10.7	8.74	14.85	12.6125	12.06	14.25	13.37	10.77
C430002N11Rik	ENSMUSG00000101581	24.5077	-0.429999	0.788382	-0.54542	0.585465	0.775816	2.6375	2.78	4.46	2.29	1.02	2.57	5.14	1.07	2.16	1.91
C430014B12Rik	ENSMUSG00000097564	7.09846	-0.0509769	0.563699	-0.0904329	0.927943	0.983699	1.4125	0.87	1.91	0.89	1.98	1.4875	1.77	2.19	0.65	1.34
C530044C16Rik	ENSMUSG00000107667	14.4304	0.811942	0.634856	1.27894	0.200919	0.405693	1.145	0.53	1.42	0.9	1.73	2.005	2.48	2.25	1.84	1.45
C86187	ENSMUSG00000110001	12610.2	0.0968112	0.114386	0.846356	0.397354	0.615499	912.515	898.08	784.66	1090.92	876.4	1038.51	1060.92	941.65	1143.34	1008.14
C87198	ENSMUSG00000092515	26.2187	-0.170882	0.297183	-0.575004	0.565288	0.76035	5.4325	6.53	6.46	5.31	3.43	5.1175	2.91	6.09	5.22	6.25
C87414	ENSMUSG00000070686	3148.4	-0.0391659	0.194671	-0.201191	0.84055	0.931937	362.555	408.29	364.98	342.99	333.96	352.115	363.95	380.62	353.93	309.96
C87436	ENSMUSG00000046679	502.29	-0.3918	0.120255	-3.25808	0.00112167	0.00984591	46.0325	50.9	36.81	44.6	51.82	41.1325	44.01	36.69	47.53	36.3
C87487	ENSMUSG00000117026	16.3189	-0.844041	0.502402	-1.68001	0.0929553	0.248392	5.0125	4.88	5.25	2.21	7.71	3.0125	3.45	2.49	3.95	2.16
C87499	ENSMUSG00000038330	1214.91	-0.437534	0.165668	-2.64103	0.00826538	0.0453546	133.562	144.7	133.69	108.37	147.49	106.545	119.23	115.94	92.79	98.22
C87977	ENSMUSG00000046262	7955.81	-0.27262	0.124494	-2.18982	0.0285371	0.109734	718.997	675.62	786.79	742.07	671.51	616.178	630.38	618.65	611.45	604.23
C8b	ENSMUSG00000029656	322.808	-0.38543	0.157322	-2.44994	0.0142881	0.067245	53.7825	56.69	54.43	52.32	51.69	43.4725	39.03	43.25	40.71	50.9
C8g	ENSMUSG00000015083	32.7864	-0.075037	0.292575	-0.256471	0.797587	0.90645	3.225	4.26	1.9	3.36	3.38	3.22	4.1	2.27	2.81	3.7
C9orf72	ENSMUSG00000028300	1123.81	-0.0261207	0.228468	-0.11433	0.908976	0.97203	45.65	43.32	42.03	39.73	57.52	46.66	47.51	61.75	33.61	43.77
CAAA01066123.1	ENSMUSG00000118181	6.87801	2.51484	1.11542	2.2546	0.0241582	0.0977915	0.295	0.4	0	0.6	0.18	1.2975	1.82	1.71	1.66	0
Caap1	ENSMUSG00000028578	226.69	0.0193462	0.141352	0.136865	0.891137	0.96132	7.3875	7.08	5.71	8.91	7.85	7.8625	7.03	8.57	7.68	8.17
Cab39	ENSMUSG00000036707	1743.23	-0.0846973	0.0981022	-0.863359	0.38794	0.605558	43.75	39.92	38.34	55.04	41.7	42.71	46.02	42.89	38.83	43.1
Cab39l	ENSMUSG00000021981	885.51	-0.368205	0.0700071	-5.25954	1.44413e-07	6.01558e-06	29.0925	29.2	29.45	30.53	27.19	24.3475	23.48	24.25	24.06	25.6
Cabin1	ENSMUSG00000020196	1839.2	0.231928	0.203678	1.1387	0.254829	0.472617	26.73	24.41	15.37	36.3	30.84	33.7175	41.6	21.91	35.45	35.91
Cables1	ENSMUSG00000040957	3197.49	-0.201463	0.171767	-1.17289	0.240841	0.455484	41.9875	41.54	48.74	34.24	43.43	38.6025	36.74	45.62	33.59	38.46
Cables2	ENSMUSG00000038990	689.358	-0.216801	0.135692	-1.59774	0.1101	0.276931	16.22	14.94	18.71	13.79	17.44	14.59	13.78	14.66	12.87	17.05
Cabp1	ENSMUSG00000029544	64.4148	-0.208474	0.198066	-1.05255	0.292547	0.514537	10.9825	11.6	12.56	11.19	8.58	10.3275	11.4	9.49	9.09	11.33
Cabyr	ENSMUSG00000024430	28.7617	-0.421303	0.304328	-1.38437	0.166245	0.359827	2.0325	1.98	2.26	1.76	2.13	1.71	1.87	1.35	1.46	2.16
Cacfd1	ENSMUSG00000015488	669.798	0.191999	0.089996	2.13341	0.0328909	0.120853	23.44	24.59	23.38	24.06	21.73	25.94	23.13	21.32	28.35	30.96
Cachd1	ENSMUSG00000028532	1750.11	0.665175	1.32081	0.503611	0.614535	0.797629	18.78	37.62	0	0.08	37.42	31.84	26.33	35.55	22.12	43.36
Cacna1a	ENSMUSG00000034656	46.8724	0.629319	0.700162	0.898818	0.368749	0.586619	0.045	0.03	0.06	0.09	0	0.6475	0.13	0.06	0.1	2.3
Cacna1d	ENSMUSG00000015968	228.755	0.159094	0.204829	0.776714	0.437327	0.651268	2.43	2.07	2.17	3.08	2.4	2.95	2.57	1.96	2.89	4.38
Cacna1h	ENSMUSG00000024112	1103.84	0.758579	0.320055	2.37015	0.0177807	0.0787423	9.4425	5.98	5.27	16.29	10.23	16.1575	16.26	8.98	19.83	19.56
Cacna1i	ENSMUSG00000022416	115.5	0.416332	0.292231	1.42467	0.154254	0.344051	1.55	1.1	0.81	1.54	2.75	2.185	2.48	2.19	2.4	1.67
Cacna2d1	ENSMUSG00000040118	73.6922	-0.488456	0.202435	-2.41291	0.0158259	0.0724006	3.61	3.79	3.42	3.54	3.69	2.5975	1.86	2.29	3.31	2.93
Cacna2d2	ENSMUSG00000010066	60.0451	-2.03244	0.864137	-2.35199	0.0186731	0.0816238	0.3675	0.03	0	0.02	1.42	0.025	0.03	0.02	0.02	0.03
Cacna2d3	ENSMUSG00000021991	69.4444	-0.181973	0.298856	-0.6089	0.542591	0.742454	3.805	3.64	3	3.52	5.06	3.6725	5.99	1.81	4.26	2.63
Cacnb2	ENSMUSG00000057914	87.8841	-0.198301	0.191284	-1.03668	0.299884	0.522685	9.925	9.84	8.57	10.22	11.07	6.795	9.06	5.65	4.67	7.8
Cacnb3	ENSMUSG00000003352	170.011	-0.234754	0.284696	-0.824577	0.409612	0.627348	5.1475	4.61	4.16	6.18	5.64	4.77	3.34	2.72	6.96	6.06
Cactin	ENSMUSG00000034889	996.594	0.262022	0.0764147	3.42895	0.000605923	0.00620239	47.6725	45.45	43.2	53.69	48.35	57.8	59.18	53.08	57.25	61.69
Cacul1	ENSMUSG00000033417	289.645	-0.0666876	0.152777	-0.436504	0.662471	0.818711	8.4025	8.78	6.38	10.52	7.93	8.42	7.98	7.66	6.79	11.25
Cacybp	ENSMUSG00000014226	1236.39	0.134361	0.124907	1.07569	0.282067	0.502928	11.575	11.81	13.95	9.88	10.66	13.4225	11.82	13.64	13.66	14.57
Cad	ENSMUSG00000013629	829.317	0.716385	0.170625	4.19859	2.68578e-05	0.000499087	12.42	13.17	11.91	12.91	11.69	21.3425	23.59	21.21	23.73	16.84
Cadm1	ENSMUSG00000032076	442.728	-0.24152	0.199198	-1.21246	0.225336	0.437654	31.2575	35.18	32.78	29.72	27.35	27.2925	22.57	31.84	30.9	23.86
Cadm4	ENSMUSG00000054793	13.3099	0.974783	0.608821	1.6011	0.109355	0.275858	0.3	0.05	0.33	0.45	0.37	0.8975	0.76	1.12	1.23	0.48
Cadps2	ENSMUSG00000017978	553.626	-0.114193	0.15283	-0.747185	0.454952	0.66643	16.69	18.66	16.56	18.95	12.59	15.735	15.02	16.34	15.23	16.35
Cage1	ENSMUSG00000044566	740.122	-0.537715	0.157655	-3.41072	0.000647923	0.00650256	42.045	40.1	44.25	39.66	44.17	30.5425	28.55	38.19	28.92	26.51
Calb1	ENSMUSG00000028222	418.708	-0.532768	0.312206	-1.70646	0.0879221	0.239275	4.7425	4.65	4.66	2.72	6.94	3.505	3.82	3.5	3.41	3.29
Calcb	ENSMUSG00000030666	1.52145	-1.39543	1.37944	-1.01159	0.311734	NA	0.8875	0	0.91	1.33	1.31	0.1525	0.12	0	0.26	0.23
Calcoco1	ENSMUSG00000023055	1096.98	0.317427	0.121697	2.60835	0.00909808	0.0485431	21.12	22.21	20.4	24.52	17.35	27.83	26.06	26.08	32.33	26.85
Calhm2	ENSMUSG00000033033	18.4095	-6.31711	1.38038	-4.57636	4.73144e-06	0.00011392	0.92	0	0.41	0.07	3.2	0.01	0	0	0	0.04
Calm1	ENSMUSG00000001175	5309.52	-0.264256	0.198584	-1.3307	0.183287	0.383868	458.755	470.05	490.79	363.74	510.44	388.558	395.37	450.9	380.47	327.49
Calm2	ENSMUSG00000036438	5219.94	-0.353387	0.150172	-2.35321	0.018612	0.0815104	342.44	386.67	383.94	260.54	338.61	282.337	271	335.36	262.22	260.77
Calm3	ENSMUSG00000019370	313.469	0.27404	0.190393	1.43934	0.150054	0.338128	15.9225	18.02	18.54	14.24	12.89	16.875	15.8	15.87	19.63	16.2
Caln1	ENSMUSG00000060371	108.208	-0.846556	0.799997	-1.0582	0.289965	0.511273	11.7975	10.5	10.96	1.63	24.1	7.1825	7.37	9.87	10.03	1.46
Calr	ENSMUSG00000003814	8882.73	0.420209	0.121104	3.46984	0.000520777	0.00549541	330.13	325.08	343.68	369.21	282.55	465.252	444.87	349.17	562.08	504.89
Calr3	ENSMUSG00000019732	126.902	-1.12415	0.226126	-4.97135	6.64872e-07	2.14533e-05	11.02	11.73	8.21	8.98	15.16	5.2175	5	3.51	5.09	7.27
Calr4	ENSMUSG00000028558	687.475	-0.317914	0.166583	-1.90844	0.0563342	0.177388	68.095	66.14	58.26	67.16	80.82	58.845	60.88	65.38	61.41	47.71
Calu	ENSMUSG00000029767	3078.54	0.266071	0.0879237	3.02616	0.00247685	0.0182597	41.4825	40.22	42.71	44.27	38.73	52.8675	56.39	46.9	50.57	57.61
Camk1	ENSMUSG00000030272	314.162	-0.20217	0.23971	-0.843396	0.399007	0.617173	1.52	1.3	1.83	1.3	1.65	1.415	1.93	1.64	1.02	1.07
Camk1d	ENSMUSG00000039145	319.814	0.205308	0.145093	1.41501	0.157065	0.347879	5.58	6.84	4.24	6.78	4.46	7.38	8.99	6.03	7	7.5
Camk1g	ENSMUSG00000016179	36.0976	0.0211708	0.370372	0.057161	0.954417	0.999648	1.585	2	1.51	0.67	2.16	1.65	1.32	1.85	2.31	1.12
Camk2d	ENSMUSG00000053819	527.548	0.148847	0.353614	0.420931	0.673806	0.825192	1.5725	0.6	0.25	4.71	0.73	0.58	0.75	0.49	0.4	0.68
Camk2g	ENSMUSG00000021820	229.794	-0.00902572	0.178301	-0.0506206	0.959628	1	9.29	8.9	6.65	12.28	9.33	9.205	10.54	5.44	12.55	8.29
Camk4	ENSMUSG00000038128	109.922	0.255482	0.180036	1.41906	0.155881	0.346297	6.7725	5.84	6.77	7.74	6.74	8.1475	10.18	7.22	8.38	6.81
Camkk1	ENSMUSG00000020785	21.5285	2.22415	0.351686	6.32427	2.54431e-10	2.28537e-08	0.3125	0.28	0.31	0.2	0.46	1.365	1.44	1.65	0.99	1.38
Camkk2	ENSMUSG00000029471	384.985	0.777102	0.233473	3.32844	0.000873339	0.00818957	2.38	1.96	2.11	1.82	3.63	5.045	5.35	4.35	7.43	3.05
Camkmt	ENSMUSG00000071037	387.546	-0.0349944	0.135313	-0.258618	0.79593	0.90507	34.97	36.42	37.42	31.14	34.9	36.055	33.59	39.66	37.72	33.25
Camkv	ENSMUSG00000032936	54.7097	-1.95718	0.272613	-7.17932	7.006e-13	1.27556e-10	3.705	3.73	4.03	3.51	3.55	1.0175	0.77	1.05	1.02	1.23
Caml	ENSMUSG00000021501	534.879	-0.167419	0.124992	-1.33943	0.18043	0.380264	38.6375	39.57	44.9	32.38	37.7	36.5475	39.23	41.02	32.02	33.92
Camsap1	ENSMUSG00000026933	2896.79	0.228206	0.133438	1.71021	0.0872271	0.238031	69.2475	63.57	52.67	88.53	72.22	99.0175	122.14	77.4	102.2	94.33
Camsap2	ENSMUSG00000041570	1075.68	0.0454975	0.143743	0.31652	0.751608	0.876254	14.6	11.39	12.05	19.6	15.36	15.3025	18.05	12.87	14.83	15.46
Camsap3	ENSMUSG00000044433	4057.7	0.1887	0.109686	1.72037	0.085366	0.234565	142.585	135.32	144.97	148.7	141.35	166.705	147.42	180.71	167.56	171.13
Camta1	ENSMUSG00000014592	1417.18	0.123211	0.200412	0.614789	0.538694	0.739573	43.465	45.35	38.86	47.38	42.27	44.365	44.66	40.87	45.61	46.32
Camta2	ENSMUSG00000040712	236.172	1.13249	0.141036	8.02981	9.7623e-16	2.98468e-13	3.2075	3.19	2.86	2.91	3.87	7.3575	8.01	8.24	6.47	6.71
Cand1	ENSMUSG00000020114	4497.02	-0.145993	0.0628191	-2.32403	0.0201239	0.0859255	107.227	108.35	93.59	113.31	113.66	95.715	101.44	92.1	89.22	100.1
Cant1	ENSMUSG00000025575	733.073	-0.17593	0.0886103	-1.98543	0.0470966	0.156673	16.7575	16.09	16.37	15.66	18.91	15.3575	15.21	16.72	15.64	13.86
Canx	ENSMUSG00000020368	6094.02	0.129259	0.129623	0.997197	0.318669	0.542292	80.755	73.3	64.91	108.19	76.62	94.2225	93.95	86.25	101.4	95.29
Cap1	ENSMUSG00000028656	710.715	0.208664	0.252639	0.825938	0.408839	0.626584	7.385	7.83	5.91	4.41	11.39	9.1825	8.94	10.08	9.07	8.64
Capg	ENSMUSG00000056737	63.6367	0.063668	0.726645	0.0876191	0.930179	0.98501	0.685	0.95	0.33	0.33	1.13	0.8275	1.23	0.52	0.81	0.75
Capn1	ENSMUSG00000024942	289.775	-0.0485216	0.213491	-0.227277	0.820208	0.920146	10.29	12.88	9.48	11.08	7.72	9.9875	11.42	6.36	12.17	10
Capn10	ENSMUSG00000026270	581.123	0.203345	0.118545	1.71535	0.0862813	0.236206	22.3925	25.76	21.4	19.03	23.38	28.5175	26.72	26.6	31.39	29.36
Capn12	ENSMUSG00000054083	124.855	0.291154	0.252945	1.15106	0.249709	0.466376	5.3275	5.96	3.27	6.96	5.12	6.985	6.31	4.6	8.01	9.02
Capn15	ENSMUSG00000037326	286.601	0.669629	0.159465	4.19921	2.67846e-05	0.000498299	3.0725	2.91	1.73	4.39	3.26	4.96	5.13	3.74	4.75	6.22
Capn3	ENSMUSG00000079110	14.6964	-0.232039	0.458836	-0.505712	0.613059	0.796485	1.97	2.22	1.45	1.96	2.25	1.8275	1.91	2.61	1.47	1.32
Capn5	ENSMUSG00000035547	364.305	1.04914	0.193549	5.42055	5.94147e-08	2.75861e-06	2.815	2.83	2.9	2.92	2.61	6.28	5.94	7.09	6.01	6.08
Capn7	ENSMUSG00000021893	1658.19	0.152967	0.0909271	1.6823	0.0925098	0.247691	37.3325	37.75	34.37	36.86	40.35	43.715	47.74	40.23	45.08	41.81
Capns1	ENSMUSG00000001794	428.254	0.492615	0.127546	3.86225	0.000112349	0.0016068	15.2875	15.25	14.02	17.34	14.54	23.705	24.52	16.98	27.13	26.19
Caprin1	ENSMUSG00000027184	4156.65	-0.0658006	0.0786388	-0.836744	0.402736	0.621221	64.4275	63.17	68.74	68.03	57.77	65.39	68.51	65.76	63.54	63.75
Caprin2	ENSMUSG00000030309	1592.42	-0.0803798	0.134695	-0.596753	0.550673	0.748331	60.9	58.78	53.55	69.53	61.74	61.13	58.23	59.28	66.52	60.49
Capza1-ps1	ENSMUSG00000067017	856.82	-0.248435	0.330307	-0.752134	0.451971	0.66375	23.345	14.85	34.21	27.71	16.61	20.8	27.3	18.38	24.85	12.67
Capza1	ENSMUSG00000070372	1295.98	-0.139767	0.347895	-0.401751	0.687867	0.834484	30.9925	40.8	23.64	18.89	40.64	29.445	20.6	48.13	16.13	32.92
Capza2	ENSMUSG00000015733	2201.64	-0.253326	0.123087	-2.05811	0.0395798	0.138252	79.4075	88.3	85.25	65.69	78.39	71.04	71.27	84.81	65.83	62.25
Capzb	ENSMUSG00000028745	1333.28	0.066671	0.0980204	0.680174	0.496394	0.703528	52.51	57.4	51.77	40.89	59.98	55.1075	59.01	61.48	48.99	50.95
Car1	ENSMUSG00000027556	4.78727	-3.26491	1.43283	-2.27864	0.0226887	NA	0.3	0	0	0.09	1.11	0	0	0	0	0
Car10	ENSMUSG00000056158	26.4095	-0.699812	0.416124	-1.68174	0.0926194	0.2478	1.6125	1.38	1.68	1.66	1.73	0.9375	1.54	1.1	0.44	0.67
Car11	ENSMUSG00000003273	17.7493	-0.475497	0.438673	-1.08395	0.278389	0.499227	0.9225	1.06	0.54	1.05	1.04	0.695	0.81	0.41	0.88	0.68
Car9	ENSMUSG00000028463	780.675	-0.576261	0.143125	-4.02628	5.66667e-05	0.000920068	73.4525	78.02	79.11	66.39	70.29	55.6475	58.49	50.62	59.98	53.5
Card10	ENSMUSG00000033170	72.2815	1.58257	0.421297	3.75643	0.000172357	0.00227432	0.975	1.31	0.22	1.1	1.27	3.04	2.65	3.37	3.15	2.99
Card14	ENSMUSG00000013483	25.9855	-1.10406	0.469751	-2.35032	0.0187574	0.0818816	1.32	1.48	1.31	1.07	1.42	0.7075	0.54	0.87	1.18	0.24
Card19	ENSMUSG00000037960	110.891	0.729453	0.193655	3.76676	0.00016538	0.00220018	13.155	15.7	14.76	11.61	10.55	23.045	19.52	22.81	24.53	25.32
Card6	ENSMUSG00000041849	235.047	-0.732987	0.146479	-5.00406	5.61364e-07	1.89903e-05	4.575	4.14	3.88	4.95	5.33	2.9625	3.09	2.62	2.71	3.43
Carf	ENSMUSG00000026017	98.0961	-0.102899	0.259545	-0.396458	0.691767	0.837442	1.86	3.88	0.88	1.84	0.84	1.9875	3.9	0.88	2	1.17
Carhsp1	ENSMUSG00000008393	5497.74	0.0224725	0.0997308	0.225332	0.821721	0.9209	108.515	118.63	117.6	100.25	97.58	116.49	125.02	105.25	119.28	116.41
Carm1	ENSMUSG00000032185	982.645	0.602476	0.132161	4.55864	5.14851e-06	0.00012228	15.7475	15.25	12.81	17.75	17.18	23.7125	22.64	23.92	23.49	24.8
Carmil1	ENSMUSG00000021338	4102.29	0.166198	0.186578	0.890774	0.373051	0.590941	142.045	134.82	162.19	123.59	147.58	168.745	156.3	224.46	146.98	147.24
Carmil2	ENSMUSG00000050357	225.644	0.422143	0.184133	2.2926	0.0218708	0.0912213	6.19	5.96	4.11	7.84	6.85	8.6125	10.41	8.42	8.29	7.33
Carnmt1	ENSMUSG00000024726	627.863	-0.17198	0.144583	-1.18948	0.234249	0.447879	14.1925	17.18	16.16	11.81	11.62	14.3125	13.94	15.84	12.77	14.7
Cars	ENSMUSG00000010755	870.024	0.00719192	0.123602	0.0581859	0.953601	0.999427	38.685	41.23	40.26	34.02	39.23	40.1625	38.83	47.15	38.02	36.65
Cars2	ENSMUSG00000056228	170.567	0.249793	0.148593	1.68105	0.0927527	0.248096	10.285	11.75	10.2	10.29	8.9	13.3775	13.05	12.37	15.96	12.13
Casc1	ENSMUSG00000043541	189.937	-0.479178	0.443019	-1.08162	0.279421	0.500303	11.845	19.42	8.52	8.49	10.95	9.0825	8.01	12.99	12.96	2.37
Casc3	ENSMUSG00000078676	649.301	0.251303	0.10606	2.36943	0.0178155	0.0788533	7.19	6.71	6.19	7.96	7.9	8.995	9.82	8.33	9.74	8.09
Casc4	ENSMUSG00000060227	351.847	-0.0179934	0.293839	-0.0612357	0.951172	0.997785	1.775	1.33	1.34	2.7	1.73	1.8625	2.17	1	1.9	2.38
Casd1	ENSMUSG00000015189	489.183	0.080574	0.357563	0.225342	0.821713	0.9209	0.65	0.98	0.59	0.68	0.35	0.6	0.96	0.19	0.18	1.07
Cask	ENSMUSG00000031012	450.2	0.294692	0.151483	1.94538	0.051729	0.167175	6.59	5.53	5.11	8.13	7.59	8.9325	12.86	6.03	9.14	7.7
Caskin2	ENSMUSG00000034471	1035.38	0.416828	0.18085	2.30483	0.0211764	0.0891046	18.2975	16.1	16.07	16.96	24.06	27.085	34.14	20.82	34.52	18.86
Casp2	ENSMUSG00000029863	775.102	-0.0752367	0.111527	-0.674607	0.499925	0.706567	10.5175	10.6	8.72	12.8	9.95	10.4975	11.35	10.75	10.03	9.86
Casp3	ENSMUSG00000031628	319.85	0.233863	0.198158	1.18019	0.237926	0.452051	1.6725	1.82	1.44	2.05	1.38	2.095	2.48	1.62	1.92	2.36
Casp6	ENSMUSG00000027997	624.724	0.143022	0.252369	0.566716	0.570907	0.764923	5.215	5.37	7.85	2.95	4.69	6.3	5.52	5.92	7.84	5.92
Casp8	ENSMUSG00000026029	333.728	-0.900609	0.138191	-6.51711	7.16767e-11	7.25906e-09	11.935	13.04	11.5	11.96	11.24	6.725	6.59	7.43	4.97	7.91
Casp8ap2	ENSMUSG00000028282	914.996	0.0756926	0.111139	0.68106	0.495834	0.703053	33.735	44.24	29.14	29.63	31.93	37.21	52.7	32.79	34.03	29.32
Casp9	ENSMUSG00000028914	441.081	-0.148683	0.16767	-0.886763	0.375207	0.592751	4.7825	3.89	3.18	5.98	6.08	4.3475	3.59	4.93	4.18	4.69
Casq2	ENSMUSG00000027861	197.721	-1.10475	0.260415	-4.24225	2.21286e-05	0.000426363	15.43	14.47	14.18	17.43	15.64	6.985	4.2	6.98	7.58	9.18
Cast	ENSMUSG00000021585	261.044	0.739425	0.20179	3.66432	0.000247995	0.00305358	2.2975	2.58	2.65	2.64	1.32	4.17	4.93	4.87	3.32	3.56
Castor1	ENSMUSG00000020424	102.172	0.0615275	0.167685	0.366923	0.713676	0.851263	6.8775	6.23	7.27	6.44	7.57	7.58	6.83	6.01	8.95	8.53
Castor2	ENSMUSG00000015944	435.681	0.470523	0.195228	2.41013	0.0159469	0.0728515	7.98	7.61	6.34	11.42	6.55	11.4375	13.75	7.22	11.23	13.55
Casz1	ENSMUSG00000028977	55.689	0.402451	0.355279	1.13278	0.257309	0.475257	2.5275	2.11	2.49	3.04	2.47	2.795	4.29	1.61	2.82	2.46
Cat	ENSMUSG00000027187	645.317	1.83321	0.248055	7.39036	1.46436e-13	3.29579e-11	0.5075	0.75	0.62	0.4	0.26	1.895	2.49	1.64	1.42	2.03
Catsper2	ENSMUSG00000033486	69.3616	-0.932886	0.236897	-3.93795	8.21812e-05	0.00124922	5.9575	5.74	7.18	6.18	4.73	3.6675	2.81	3.89	4.67	3.3
Catsper3	ENSMUSG00000021499	11.9447	-1.58178	0.450754	-3.5092	0.000449457	0.00488136	2.1775	2.73	1.69	1.94	2.35	0.765	1.05	0.92	0.62	0.47
Catsperd	ENSMUSG00000040828	32.5572	0.0290855	0.302476	0.0961581	0.923395	0.980468	1.9	1.99	1.7	2.64	1.27	2.34	2.27	3.1	1.91	2.08
Cavin1	ENSMUSG00000004044	213.73	-1.13886	0.274412	-4.15019	3.32206e-05	0.000594439	1.6125	1.7	1.81	0.92	2.02	0.77	0.96	0.7	0.37	1.05
Cbarp	ENSMUSG00000035640	15.5933	1.21476	0.806735	1.50577	0.132126	0.312049	0.045	0.03	0.06	0.06	0.03	0.4375	0.4	0	1.2	0.15
Cbfa2t2-ps1	ENSMUSG00000087034	1.75353	1.17021	1.4773	0.792124	0.428289	NA	0.22	0	0.39	0	0.49	0.4525	0	0	1.44	0.37
Cbfa2t2	ENSMUSG00000038533	1218.96	-0.201991	0.113047	-1.78679	0.0739717	0.212524	23.42	21.17	26.71	21.36	24.44	21.695	22.44	22.03	22.45	19.86
Cbfa2t3	ENSMUSG00000006362	296.612	1.06424	0.279647	3.80567	0.000141419	0.00195359	1.825	2.53	0.9	2.14	1.73	3.125	3.91	2.3	3.15	3.14
Cbfb	ENSMUSG00000031885	534.709	0.611294	0.166894	3.66277	0.000249503	0.00306982	3.8275	2.93	2.91	5.52	3.95	6.0275	6.05	6.85	5.85	5.36
Cbl	ENSMUSG00000034342	154.39	0.39416	0.317388	1.24189	0.214278	0.423382	1.665	1.4	1.53	2.15	1.58	1.975	2.86	1.26	1.89	1.89
Cbll1	ENSMUSG00000020659	542.372	-0.144366	0.113731	-1.26936	0.204313	0.409941	15.7925	17.17	14	17.04	14.96	14.7625	15.92	14.76	13.35	15.02
Cbr1	ENSMUSG00000051483	494.313	0.512372	0.116834	4.38546	1.15742e-05	0.000246127	25.225	27.19	26.7	26.55	20.46	37.9025	35.88	30.87	42.94	41.92
Cbr3	ENSMUSG00000022947	32.5595	-0.177191	0.299383	-0.591853	0.553949	0.75102	2.165	2.81	2.13	2.11	1.61	2.02	1.87	2.26	1.42	2.53
Cbr4	ENSMUSG00000031641	153.493	-0.483588	0.176608	-2.7382	0.0061776	0.0363346	8.94	8.53	7.25	9.25	10.73	6.1375	5.11	6.42	5.65	7.37
Cbs	ENSMUSG00000024039	204.7	-0.00468277	0.679994	-0.00688648	0.994505	1	0.165	0.22	0.05	0.17	0.22	0.865	2.86	0.18	0.23	0.19
Cbwd1	ENSMUSG00000024878	108.421	-0.0944144	0.193913	-0.486891	0.626336	0.802209	4.68	5.52	4.85	4.25	4.1	4.875	5.02	4.62	4.12	5.74
Cbx1	ENSMUSG00000018666	562.051	0.0551412	0.0990705	0.556586	0.57781	0.770477	36.8075	39.11	33.73	33.29	41.1	40.4825	37.76	43.55	42	38.62
Cbx2	ENSMUSG00000025577	2366.56	-0.376523	0.103414	-3.64093	0.000271659	0.00328505	86.6675	85.44	76.07	86.27	98.89	70.3725	74.73	64.37	68.39	74
Cbx3-ps6	ENSMUSG00000057886	2.19559	3.70195	2.33664	1.58431	0.113124	NA	0	0	0	0	0	0.7225	2.22	0	0	0.67
Cbx3	ENSMUSG00000029836	560.614	0.943819	0.30369	3.10784	0.00188461	0.0147305	3.3075	4.09	3.41	3.54	2.19	5.5325	6.84	7.31	3.74	4.24
Cbx4	ENSMUSG00000039989	223.432	0.311889	0.20575	1.51586	0.129554	0.307888	1.9525	1.64	2.23	2.23	1.71	1.6175	1.81	0.78	2.25	1.63
Cbx5	ENSMUSG00000009575	738.87	0.483428	0.153314	3.15319	0.00161494	0.0131832	11.9725	10.83	9.82	13.51	13.73	15.9525	17.76	15.34	15.99	14.72
Cbx6	ENSMUSG00000089715	153.361	0.0882418	0.231505	0.381165	0.703081	0.845157	0.83	0.81	0.79	0.99	0.73	1.22	1.54	1.55	0.81	0.98
Cbx7	ENSMUSG00000053411	141.931	-0.132621	0.243692	-0.544217	0.586292	0.77643	12.5275	14.98	13.66	11.93	9.54	11.12	12.63	6.8	12.61	12.44
Cbx8	ENSMUSG00000025578	99.2663	0.0271925	0.218432	0.12449	0.900928	0.9673	2.785	2.87	3.72	1.75	2.8	2.66	3.85	1.84	2.06	2.89
Cby1	ENSMUSG00000022428	209.792	0.2743	0.150257	1.82554	0.06792	0.200798	9.7425	11.35	10	8.31	9.31	12.895	12.45	10.38	13.26	15.49
Cby2	ENSMUSG00000034913	33.3555	-0.462554	0.278281	-1.66219	0.0964757	0.254651	4.24	3.45	4.15	5.29	4.07	3.215	3.72	3.6	2.93	2.61
Cby3	ENSMUSG00000050087	5.81221	-0.842868	0.731909	-1.1516	0.249484	0.466254	1.7375	2.73	1.26	1.24	1.72	1.035	1.13	0.2	1.88	0.93
Cc2d1a	ENSMUSG00000036686	942.236	0.139779	0.106943	1.30704	0.191199	0.393758	30.55	30.5	29.7	28.86	33.14	35.4875	34.58	33.78	40.34	33.25
Cc2d1b	ENSMUSG00000028582	684.57	-0.413605	0.111966	-3.69403	0.000220724	0.00277458	25.425	24.06	23.66	27.28	26.7	20.3925	20.27	16.96	24.41	19.93
Cc2d2a	ENSMUSG00000039765	303.463	2.6789	0.450893	5.94131	2.8275e-09	1.91702e-07	0.1025	0.1	0.13	0.08	0.1	0.8325	1.64	0.38	0.49	0.82
Cc2d2b	ENSMUSG00000108929	17.314	-0.390946	0.389883	-1.00273	0.315993	0.539863	2.0725	1.7	2.62	2.12	1.85	2.0075	2.27	1.83	1.14	2.79
Ccar1	ENSMUSG00000020074	1770.88	-0.533688	0.101669	-5.24927	1.52707e-07	6.26448e-06	71.6275	78.58	80.99	63.86	63.08	56.195	52.88	63.11	58.72	50.07
Ccar2	ENSMUSG00000033712	969.544	0.0586741	0.157177	0.373298	0.708926	0.848596	4.9675	3.63	5.09	6.25	4.9	5.4475	6.85	4.26	4.62	6.06
Ccbe1	ENSMUSG00000046318	91.0152	0.588395	0.753141	0.781255	0.434653	0.648836	0.4125	0.11	0.08	0.91	0.55	0.67	1.56	0.17	0.38	0.57
Ccdc105	ENSMUSG00000078442	38.2554	-0.0688536	0.417737	-0.164825	0.869081	0.949346	3.31	2	2.33	2.42	6.49	3.3475	4.59	3.15	2.54	3.11
Ccdc106	ENSMUSG00000035228	137.631	0.0939746	0.139622	0.673065	0.500906	0.707583	17.36	19	17.71	13.93	18.8	18.94	18.45	19.61	18.19	19.51
Ccdc107	ENSMUSG00000028461	291.721	0.566487	0.126837	4.46625	7.96008e-06	0.000177421	30.8225	33.2	31.78	32.29	26.02	48.4525	47.71	45.24	57.38	43.48
Ccdc110	ENSMUSG00000071104	14.3326	-1.36359	0.415162	-3.28448	0.0010217	0.00924381	1.125	1.03	1.15	1.27	1.05	0.46	0.5	0.38	0.31	0.65
Ccdc112	ENSMUSG00000071855	55.6542	0.48319	0.263238	1.83556	0.0664224	0.19796	1.1375	0.93	0.61	1.36	1.65	1.455	1.72	1.35	1.52	1.23
Ccdc113	ENSMUSG00000036598	16.9177	-1.03113	0.418908	-2.46148	0.0138364	0.0658072	2.7425	1.79	3.85	2.14	3.19	1.425	2.15	0.96	1.71	0.88
Ccdc114	ENSMUSG00000040189	254.782	-1.43567	0.293815	-4.88629	1.02752e-06	3.11214e-05	19.3825	24.77	23.39	16.61	12.76	7.5325	5.96	5.3	13.63	5.24
Ccdc115	ENSMUSG00000042111	2016.8	-0.321216	0.114334	-2.80946	0.0049624	0.0308442	187.452	205.02	199	163.98	181.81	158.308	148.61	173.64	147.73	163.25
Ccdc117	ENSMUSG00000020482	6238.29	-0.158422	0.119355	-1.32731	0.184405	0.385063	256.658	263.65	258.5	240.85	263.63	242.105	249.64	272.67	217.07	229.04
Ccdc12	ENSMUSG00000019659	359.152	0.0254747	0.184189	0.138307	0.889998	0.960666	47.9975	44.54	63.39	33.52	50.54	51.8075	41.71	57.6	59.79	48.13
Ccdc120	ENSMUSG00000031150	227.116	0.22795	0.159665	1.42768	0.153385	0.343056	10.6575	5.7	11.23	11.35	14.35	15.0325	21.31	12.11	14.22	12.49
Ccdc122	ENSMUSG00000034795	163.506	-0.0147213	0.274522	-0.053625	0.957234	1	17.5125	11.53	19.38	17.5	21.64	18.54	21.49	16.2	18.99	17.48
Ccdc124	ENSMUSG00000007721	375.713	-0.20582	0.156683	-1.31361	0.188979	0.390535	34.435	37.26	40.57	27.47	32.44	31.6375	27.93	37.76	29.66	31.2
Ccdc126	ENSMUSG00000050786	74.6878	0.351685	0.230961	1.5227	0.127833	0.305157	1.76	1.52	1.98	1.76	1.78	2.3575	1.88	2.87	2.25	2.43
Ccdc127	ENSMUSG00000021578	516.759	0.0585056	0.117895	0.496254	0.619715	0.801596	23.31	22.76	29.7	20.4	20.38	25.865	26.83	24.85	27.85	23.93
Ccdc13	ENSMUSG00000079235	24.8079	0.797082	0.332976	2.39381	0.0166744	0.0754726	1.3025	1.3	1.52	1.05	1.34	1.89	3.36	1.52	1.19	1.49
Ccdc130	ENSMUSG00000004994	809.523	0.033162	0.0888078	0.373413	0.708841	0.848596	97.0725	110.07	107.52	89.48	81.22	99.4175	101.71	93	95.36	107.6
Ccdc134	ENSMUSG00000068114	109.974	-0.157429	0.291977	-0.539183	0.589761	0.778595	4.6825	4.21	5.23	5.96	3.33	4.42	7.14	1.79	4.96	3.79
Ccdc136	ENSMUSG00000029769	411.167	0.0237884	0.0994557	0.239186	0.810961	0.914086	15.2275	16.43	13.76	15.71	15.01	15.9125	16.8	15.86	15.66	15.33
Ccdc137	ENSMUSG00000049957	252.116	0.196767	0.240001	0.81986	0.412296	0.629615	2.5425	1.72	4.11	2.3	2.04	3.2175	3.45	4.52	2.48	2.42
Ccdc138	ENSMUSG00000038010	187.646	-0.125381	0.131972	-0.950064	0.34208	0.561266	9.79	9.87	9.86	9.75	9.68	9.45	9.23	10.59	8.72	9.26
Ccdc14	ENSMUSG00000022833	1436.28	-0.435896	0.141132	-3.08857	0.0020112	0.015541	56.76	49.4	49.7	64	63.94	44.395	51.16	47.27	39.92	39.23
Ccdc141	ENSMUSG00000044033	45.9673	0.18847	0.362904	0.519339	0.603524	0.789713	1.605	1.24	0.8	2.82	1.56	1.9125	2.34	3.02	0.85	1.44
Ccdc142os	ENSMUSG00000087578	7.45466	0.116886	0.566345	0.206386	0.836489	0.9297	1.11	0.92	0.72	1.02	1.78	1.17	1.28	0.92	0.88	1.6
Ccdc149	ENSMUSG00000045790	122.961	0.0908178	0.165943	0.547283	0.584184	0.774768	4.0975	4.17	3.62	3.71	4.89	4.545	5.4	4.27	4.06	4.45
Ccdc15	ENSMUSG00000034303	142.448	0.198071	0.253111	0.782546	0.433894	0.648121	3.95	4.59	2.52	4.79	3.9	4.7725	5.68	4.6	4.48	4.33
Ccdc151	ENSMUSG00000039632	15.7432	0.321938	0.417839	0.770484	0.441013	0.654951	0.9475	1.48	0.84	0.59	0.88	1.31	1.77	1.11	0.91	1.45
Ccdc155	ENSMUSG00000038292	545.205	-0.020977	0.151181	-0.138754	0.889645	0.960605	34.9525	42.73	30.65	30.67	35.76	36.25	36.63	32.02	40.02	36.33
Ccdc157	ENSMUSG00000051427	533.109	0.302434	0.1979	1.52822	0.126459	0.302993	4.245	4.29	4.04	4.95	3.7	5.4975	6.22	4.69	5.69	5.39
Ccdc158	ENSMUSG00000050050	204.05	-0.391141	0.246053	-1.58966	0.111912	0.279589	10.9425	9.56	9.75	8.16	16.3	8.475	10.62	9.83	6.5	6.95
Ccdc162	ENSMUSG00000075225	54.5968	-0.757852	0.283372	-2.67441	0.00748608	0.0421416	3.9975	3.06	3.9	3.21	5.82	2.175	3.07	2.34	1.94	1.35
Ccdc163	ENSMUSG00000028689	67.1928	0.0101997	0.257137	0.0396664	0.968359	1	7.49	8.67	6.5	7.77	7.02	7.4575	6.61	9.72	5.77	7.73
Ccdc166	ENSMUSG00000098176	91.3222	-0.587834	0.198906	-2.95534	0.00312328	0.0217395	3.95	4.72	3.8	3.09	4.19	2.7475	2.6	2.32	3.06	3.01
Ccdc167	ENSMUSG00000024018	49.884	0.215274	0.357636	0.601936	0.547216	0.745928	0.8925	0.98	0.94	0.83	0.82	1.9925	1.31	1.02	4.7	0.94
Ccdc170	ENSMUSG00000019767	97.9825	-1.33972	0.535503	-2.50179	0.0123566	0.0606933	3.3	4.3	4.7	3.13	1.07	1.255	0.5	1.1	1.21	2.21
Ccdc171	ENSMUSG00000052407	329.737	0.0019429	0.148317	0.0130996	0.989548	1	8.96	8.87	8.19	10.84	7.94	9.1125	7.81	9.65	8.51	10.48
Ccdc172	ENSMUSG00000025090	97.0928	-0.870191	0.349894	-2.48701	0.012882	0.0624784	22.9625	25.58	24.06	21.81	20.4	13.1925	5.67	21.38	9.83	15.89
Ccdc173	ENSMUSG00000070883	29.717	-0.0105826	0.597711	-0.0177053	0.985874	1	1.22	0.83	0.61	0.54	2.9	1.285	1.52	0.34	2.86	0.42
Ccdc174	ENSMUSG00000034083	426.601	-0.299148	0.171363	-1.7457	0.0808636	0.225722	38.0075	39.04	38.57	34.44	39.98	32.7375	26.66	42.96	35.63	25.7
Ccdc18	ENSMUSG00000056531	353.465	0.220355	0.154983	1.4218	0.155084	0.345238	10.865	9.73	7.75	11.28	14.7	15.6175	18.36	15.75	14.49	13.87
Ccdc181	ENSMUSG00000026578	493.838	-0.229788	0.148177	-1.55077	0.120956	0.294467	35.54	32.93	40.76	34.58	33.89	31.955	28.77	35.79	30.89	32.37
Ccdc186	ENSMUSG00000035173	2496.97	-0.0244753	0.163969	-0.149268	0.881343	0.956357	72.035	78.88	53.43	92.55	63.28	76.5125	87.26	59.44	80.82	78.53
Ccdc189	ENSMUSG00000057176	97.8964	0.124704	0.224631	0.555147	0.578794	0.771313	9.4475	10.72	13.6	7.18	6.29	9.92	7.7	10.91	12.04	9.03
Ccdc191	ENSMUSG00000022701	127.815	-0.728358	0.174472	-4.17464	2.98456e-05	0.000545844	8.715	11.7	5.7	6.91	10.55	4.56	5.85	4.7	3.38	4.31
Ccdc201	ENSMUSG00000087512	233.465	1.03398	0.179084	5.77372	7.75398e-09	4.6024e-07	23.74	27.94	17.57	25.22	24.23	51.1875	54.91	43.6	47.22	59.02
Ccdc22	ENSMUSG00000031143	202.32	0.0674329	0.16577	0.406787	0.684164	0.832317	4.0275	4.78	3.88	4.22	3.23	4.4425	4.85	3.39	4.96	4.57
Ccdc24	ENSMUSG00000078588	10.2403	0.926049	0.568172	1.62987	0.103128	0.266182	0.2575	0.33	0.2	0.16	0.34	0.915	0.63	0.8	1.91	0.32
Ccdc25	ENSMUSG00000022035	320.042	-0.0846646	0.148038	-0.57191	0.567383	0.761923	11.6375	12.3	8.94	12.4	12.91	11.525	11.74	12.78	8.79	12.79
Ccdc28a	ENSMUSG00000059554	253.394	-0.241997	0.13224	-1.82999	0.0672517	0.199546	15.855	15.88	13.18	18.07	16.29	14.38	13.51	14.06	16.13	13.82
Ccdc28b	ENSMUSG00000028795	325.055	0.527359	0.123961	4.25423	2.09768e-05	0.000407076	39.2225	44.8	40.45	36.15	35.49	59.31	60.35	45.83	70.1	60.96
Ccdc3	ENSMUSG00000026676	473.982	-0.801095	0.24093	-3.32501	0.000884157	0.00825281	24.8325	29.27	31.14	14.87	24.05	15.1125	17.69	15.91	13.14	13.71
Ccdc30	ENSMUSG00000028637	56.6836	1.09556	0.419125	2.61391	0.00895118	0.0480171	1.9225	1.4	1.69	2.31	2.29	4.055	8.84	1.51	1.83	4.04
Ccdc32	ENSMUSG00000039983	98.0542	0.0246182	0.199658	0.123302	0.901868	0.967934	2.8	3	2.62	2.78	2.8	3.0575	4.35	2.2	2.36	3.32
Ccdc34	ENSMUSG00000027160	180.717	0.414448	0.159748	2.59439	0.00947584	0.0499394	6.6275	6.39	4.94	7.42	7.76	9.3075	9.41	10.08	9.08	8.66
Ccdc36	ENSMUSG00000047220	115.731	-0.526608	0.223124	-2.36016	0.0182671	0.0804131	6.74	5.58	6.77	6.58	8.03	4.9075	3.67	6.95	4.44	4.57
Ccdc38	ENSMUSG00000036168	59.5814	-1.1822	0.279857	-4.22431	2.39675e-05	0.000454234	4.49	5.05	3.4	4.41	5.1	2.1	2.84	0.96	2.19	2.41
Ccdc40	ENSMUSG00000039963	8.58038	-0.773287	0.497336	-1.55486	0.11998	0.292706	0.835	0.5	1.16	0.75	0.93	0.45	0.61	0.25	0.44	0.5
Ccdc42	ENSMUSG00000045915	3.41622	-1.92247	0.914609	-2.10196	0.0355567	NA	0.775	1.07	0.46	0.6	0.97	0.2	0.16	0.17	0	0.47
Ccdc43	ENSMUSG00000020925	186.032	1.28137	0.260229	4.924	8.47931e-07	2.63721e-05	0.7475	0.42	0.89	1	0.68	2.48	2.61	1.79	2.48	3.04
Ccdc47	ENSMUSG00000078622	1676.01	0.0303206	0.0812955	0.372968	0.709172	0.848631	58.8125	61.73	63.23	47.81	62.48	63.5925	66.46	62.58	69.37	55.96
Ccdc50	ENSMUSG00000038127	850.562	0.146963	0.143207	1.02623	0.304785	0.527642	26.0525	22.38	22.84	33.73	25.26	30.675	35.06	28.99	29.56	29.09
Ccdc51	ENSMUSG00000025645	93.9455	-0.348978	0.196505	-1.77592	0.0757462	0.215751	4.215	3.06	5.18	3.84	4.78	3.495	3.31	3.19	3.51	3.97
Ccdc57	ENSMUSG00000048445	159.203	-0.188908	0.176042	-1.07308	0.283233	0.504065	2.965	2.65	3.7	2.49	3.02	2.7925	2.66	2.38	2.92	3.21
Ccdc58	ENSMUSG00000075229	377.252	-0.0884278	0.119069	-0.742658	0.457688	0.669107	62.395	64.17	72.36	48.92	64.13	68.9425	66.58	67.78	79.67	61.74
Ccdc59	ENSMUSG00000019897	267.742	-0.0286266	0.143562	-0.199403	0.841948	0.932679	11.1025	12.29	10.21	10.21	11.7	11.7375	12.66	11.1	13.6	9.59
Ccdc6	ENSMUSG00000048701	2362.89	-0.651952	0.251167	-2.59569	0.00944004	0.0498454	70.8975	63.63	93.78	49.16	77.02	48.4725	36.78	74.72	48.26	34.13
Ccdc60	ENSMUSG00000043913	115.182	0.123455	0.142369	0.867149	0.38586	0.60323	4.3625	4.47	4.71	3.74	4.53	5.0625	5.35	4.88	4.74	5.28
Ccdc61	ENSMUSG00000074358	506.676	0.171174	0.192238	0.890429	0.373236	0.591078	33.735	41.43	38.78	25.99	28.74	37.2525	31.49	30.57	45.83	41.12
Ccdc62	ENSMUSG00000061882	125.367	-0.461452	0.176432	-2.61547	0.0089105	0.0478415	7.735	9.19	7.66	5.93	8.16	5.5675	6.3	3.68	7.68	4.61
Ccdc63	ENSMUSG00000043036	26.0129	-0.346296	0.346665	-0.998935	0.317826	0.541705	2.615	2.7	2.87	2.21	2.68	2.43	2.53	2.66	2.27	2.26
Ccdc65	ENSMUSG00000003354	28.6957	0.31971	0.346832	0.921802	0.356632	0.574773	1.65	1.94	2.47	1.08	1.11	2.1625	2.25	1.81	2.48	2.11
Ccdc66	ENSMUSG00000046753	226.633	-0.236616	0.144151	-1.64144	0.100707	0.262063	6.855	6.71	7.51	8.14	5.06	6.39	6.24	7.15	6.74	5.43
Ccdc68	ENSMUSG00000038903	203.675	-0.309538	0.289058	-1.07085	0.284237	0.505152	2.905	2.97	3.46	2.13	3.06	2.5075	3.41	3.11	1.02	2.49
Ccdc69	ENSMUSG00000049588	3837.16	-0.0414625	0.166853	-0.248497	0.80375	0.909431	454.855	506.34	462.9	360.86	489.32	461.052	407.83	579.66	461.65	395.07
Ccdc71	ENSMUSG00000049305	460.79	0.156006	0.162	0.963002	0.335547	0.556292	14.41	15.47	17.27	15.39	9.51	21.605	23.4	10.63	19.04	33.35
Ccdc71l	ENSMUSG00000090946	296.875	-0.224136	0.13135	-1.7064	0.0879333	0.239275	6.195	6.39	6.93	5.64	5.82	5.5925	4.99	5.5	5.4	6.48
Ccdc73	ENSMUSG00000045106	185.171	-1.11103	0.279699	-3.97221	7.12081e-05	0.00111269	14.915	16.54	17.43	13.29	12.4	7.7975	15.86	7.38	5.14	2.81
Ccdc74a	ENSMUSG00000041617	209.88	-0.632887	0.154687	-4.09141	4.28752e-05	0.000735963	56.93	55.33	61.52	49.81	61.06	38.2625	32.97	39.46	45.89	34.73
Ccdc77	ENSMUSG00000030177	202.923	-0.268342	0.164557	-1.6307	0.102955	0.266011	9.57	10.21	10.37	10.58	7.12	8.815	8.1	10.91	7.08	9.17
Ccdc82	ENSMUSG00000079084	320.165	-0.643665	0.189933	-3.38891	0.000701709	0.00689957	8.7125	9.61	10.36	5.85	9.03	6.43	6.76	6.77	6.38	5.81
Ccdc84	ENSMUSG00000043923	235.804	-0.724037	0.122667	-5.90247	3.58108e-09	2.28456e-07	32.89	30.28	37.69	29.26	34.33	22.67	27.25	20.31	24.37	18.75
Ccdc85c	ENSMUSG00000084883	90.327	0.529947	0.319254	1.65995	0.0969238	0.255416	1.9	1.57	1.07	3.32	1.64	3.0275	2.81	1.52	4.72	3.06
Ccdc86	ENSMUSG00000024732	497.658	0.297821	0.156664	1.90101	0.0573001	0.179003	14.505	12.8	16.09	15.57	13.56	18.78	19.45	18.64	20.73	16.3
Ccdc88a	ENSMUSG00000032740	498.507	0.0839134	0.131827	0.63654	0.524424	0.726989	3.705	4.4	3.03	4.06	3.33	3.955	4.43	3.6	3.73	4.06
Ccdc88c	ENSMUSG00000021182	556.653	0.731962	0.212238	3.44878	0.000563116	0.00584919	8.5175	6.87	7.52	11.53	8.15	12.7875	12.96	9.84	12.99	15.36
Ccdc9	ENSMUSG00000041375	298.503	0.0445435	0.154741	0.287859	0.773455	0.889879	20.5375	25.4	23.89	16.01	16.85	22.485	24.47	21.84	19.75	23.88
Ccdc90b	ENSMUSG00000030613	617.327	0.0784436	0.111888	0.701088	0.483248	0.691867	27.2375	27.6	28.38	26.21	26.76	30.1025	27.36	31.71	34.09	27.25
Ccdc91	ENSMUSG00000030301	872.924	-0.264645	0.124792	-2.12068	0.0339486	0.123591	36.155	40.55	40.87	27.86	35.34	32.4075	32.86	35.67	31.69	29.41
Ccdc92	ENSMUSG00000037979	1314.63	-0.141126	0.116131	-1.21523	0.224278	0.436433	104.96	110.58	117.51	98.75	93	99.3425	96.96	103.26	97.68	99.47
Ccdc93	ENSMUSG00000026339	386.73	-0.162148	0.132722	-1.22172	0.221814	0.433097	12.8675	13.22	11.37	13.84	13.04	11.82	12.97	11.34	12.33	10.64
Ccdc97	ENSMUSG00000002608	588.199	-0.000970535	0.0873451	-0.0111115	0.991134	1	20.4425	21.75	17.91	19.26	22.85	21.5625	20.96	20.88	23.08	21.33
Ccl2	ENSMUSG00000035385	36.1366	-0.965575	0.384884	-2.50874	0.0121161	0.059802	11.095	6.28	17.25	14.07	6.78	5.9875	6.52	8.03	5.52	3.88
Ccl25	ENSMUSG00000023235	36.3735	0.173971	0.292844	0.594075	0.552462	0.749694	2.325	1.98	3	1.9	2.42	3.3475	3.11	3.86	3.5	2.92
Ccl27a	ENSMUSG00000073888	29.7345	0.337117	0.374795	0.89947	0.368402	0.586423	3.8775	2.85	4.86	3.46	4.34	4.0625	1.66	4.02	5.21	5.36
Ccl6	ENSMUSG00000018927	7.29979	-0.922217	0.681614	-1.35299	0.176059	0.374145	1.94	3.2	2.01	1.07	1.48	0.9575	0.97	1.03	0.54	1.29
Ccm2	ENSMUSG00000000378	451.523	-0.533105	0.177492	-3.00354	0.00266859	0.019313	25.1	26.14	26.79	20.7	26.77	20.6	17.82	27.66	16.57	20.35
Ccna2	ENSMUSG00000027715	1929.47	0.107651	0.135023	0.797274	0.425292	0.641182	82.02	81.96	77.04	91.36	77.72	91.1175	82.96	75.32	104.4	101.79
Ccnb1-ps	ENSMUSG00000048574	24.9617	-0.0897403	0.290145	-0.309295	0.757097	0.879714	3.03	3.26	3.21	2.89	2.76	2.985	3.4	2.95	2.84	2.75
Ccnb1	ENSMUSG00000041431	10656.9	0.000765811	0.11466	0.00667899	0.994671	1	590.658	661.27	615.4	519.55	566.41	622.012	635.91	651.79	574.14	626.21
Ccnb1ip1	ENSMUSG00000071470	113	0.731035	0.224241	3.26004	0.00111395	0.00979815	8.04	9.36	6.22	8.97	7.61	14.035	11.7	13.21	13.42	17.81
Ccnb2	ENSMUSG00000032218	1733.98	-0.742422	0.136766	-5.42839	5.68634e-08	2.64774e-06	184.42	190.79	216.19	140.07	190.63	116.688	106.73	117.48	123.21	119.33
Ccnb3	ENSMUSG00000051592	62.1174	-1.68342	0.27041	-6.22546	4.80146e-10	4.03123e-08	2.8425	3.24	2.22	2.65	3.26	0.9325	0.9	0.77	1.1	0.96
Ccnc	ENSMUSG00000028252	510.256	0.125541	0.113361	1.10745	0.2681	0.48741	31.87	33.34	32.6	32.04	29.5	37.455	37.3	36.23	38.27	38.02
Ccnd2	ENSMUSG00000000184	1205.69	1.04252	0.224436	4.64506	3.39981e-06	8.6079e-05	3.0125	3.44	3.63	3.3	1.68	5.665	4.01	4.79	6.55	7.31
Ccnd3	ENSMUSG00000034165	775.84	0.512151	0.149992	3.41452	0.000638939	0.00645069	36.195	42.23	38	30.73	33.82	54.305	49.16	58.36	55.68	54.02
Ccndbp1	ENSMUSG00000023572	3129.57	-0.361296	0.135321	-2.66992	0.00758689	0.0425244	335.77	325.71	374.35	291.08	351.94	276.315	259.4	316.62	266.67	262.57
Ccne1	ENSMUSG00000002068	278.101	0.593162	0.19003	3.12141	0.00179987	0.0142948	14.0625	15.7	16.83	12.16	11.56	22.055	18.7	24.89	21.5	23.13
Ccne2	ENSMUSG00000028212	1882.69	0.153937	0.142493	1.08032	0.280001	0.500804	69.9075	78.27	54.29	74.54	72.53	80.3375	84.05	89.7	73.96	73.64
Ccnf	ENSMUSG00000072082	885.656	0.532898	0.172932	3.08155	0.00205925	0.0158593	21.3175	22.26	21.05	21.07	20.89	35.44	29.93	30.16	51.14	30.53
Ccng1	ENSMUSG00000020326	437.455	0.284417	0.178378	1.59446	0.110832	0.277965	6.1725	5.52	7.95	5.44	5.78	7.9575	6.85	6.95	8.46	9.57
Ccng2	ENSMUSG00000029385	769.903	0.370784	0.142395	2.60391	0.0092168	0.0489928	16.4625	18.17	12.88	12.95	21.85	23.185	23.72	23.95	22.46	22.61
Ccnh	ENSMUSG00000021548	483.934	-0.305117	0.145556	-2.09621	0.0360631	0.128808	26.545	32.11	26.13	22.15	25.79	22.175	18.3	20.27	23.96	26.17
Ccni	ENSMUSG00000063015	963.416	-0.467515	0.132847	-3.51918	0.000432877	0.00475872	17.495	18.08	16.58	19.31	16.01	13.085	12.07	9.05	15.3	15.92
Ccnj	ENSMUSG00000025010	351.324	-0.167383	0.280656	-0.5964	0.550908	0.748526	11.21	6.45	6.35	20.42	11.62	10.4	10.58	8.96	12.18	9.88
Ccnk	ENSMUSG00000021258	72.4714	0.384364	0.2814	1.3659	0.17197	0.367728	2.185	1.42	2.2	2.88	2.24	2.9675	2.86	1.67	3.4	3.94
Ccnl1	ENSMUSG00000027829	852.885	-0.249525	0.126377	-1.97445	0.0483303	0.159291	24.2225	23.08	24.68	23.86	25.27	21.5675	20.45	21.15	22.66	22.01
Ccnl2	ENSMUSG00000029068	1344.04	-0.196678	0.149366	-1.31675	0.187921	0.389097	37.46	37.92	38.67	30.58	42.67	31.33	32.74	37.55	27.82	27.21
Ccno	ENSMUSG00000042417	7647.57	-0.00456551	0.123135	-0.0370772	0.970423	1	581.707	597.3	543.45	587.91	598.17	610.665	595.61	468.98	675.89	702.18
Ccnq	ENSMUSG00000049489	258.465	-0.0770177	0.157704	-0.488369	0.625289	0.802209	21.335	20.28	26.89	17.17	21	21.4	20.38	23.3	22.86	19.06
Ccnt1	ENSMUSG00000011960	634.514	0.17327	0.0935932	1.85131	0.0641244	0.19328	22.33	24.48	17.12	25.32	22.4	27.175	24.69	30.1	26.74	27.17
Ccnt2	ENSMUSG00000026349	1279.83	-0.236245	0.138099	-1.71069	0.0871383	0.237869	23.3875	18.98	19.66	32.61	22.3	20.99	22.32	18.88	21.57	21.19
Ccny	ENSMUSG00000024286	199.32	-0.0981633	0.222273	-0.441633	0.658754	0.816722	2.28	2.26	2.69	1.74	2.43	1.85	2.47	1.1	2.53	1.3
Ccnyl1	ENSMUSG00000070871	848.755	0.109465	0.171525	0.63819	0.52335	0.726411	54.315	44.99	39.94	77.82	54.51	61.5225	56.09	48.27	71.85	69.88
Ccp110	ENSMUSG00000033904	404.197	0.199552	0.206176	0.967873	0.333108	0.554009	9.6925	5.85	7.81	15.53	9.58	10.4575	9.48	7.74	14.25	10.36
Ccpg1	ENSMUSG00000034563	763.002	0.101904	0.112044	0.909497	0.363088	0.581774	24.4275	24.21	22.68	26.66	24.16	28.2625	29.97	22.89	33.08	27.11
Ccpg1os	ENSMUSG00000086158	35.6094	-0.0754236	0.301977	-0.249766	0.802768	0.909039	2.6075	2.25	3.91	1.83	2.44	2.7175	2.56	4.07	2.43	1.81
Ccr1l1	ENSMUSG00000064039	5.4711	-0.793043	0.628736	-1.26133	0.20719	0.413796	0.915	0.77	0.98	0.87	1.04	0.56	0.09	0.79	0.72	0.64
Ccr3	ENSMUSG00000035448	25.1622	-0.780431	0.346673	-2.2512	0.0243726	0.0983399	1.3625	1.26	1.05	1.32	1.82	0.835	1.09	1.02	0.77	0.46
Ccs	ENSMUSG00000034108	244.377	0.113407	0.153826	0.73724	0.460976	0.671979	16.1525	17.65	18.57	13.13	15.26	18.435	17.12	22.8	17.55	16.27
Ccsap	ENSMUSG00000031971	204.101	-0.194401	0.185531	-1.04781	0.294727	0.516969	8.5175	8.71	7.43	8.75	9.18	7.8575	8.8	5.03	7.7	9.9
Ccser1	ENSMUSG00000039578	250.57	0.0189186	0.20537	0.0921195	0.926603	0.982893	26.27	29.81	21.71	30.61	22.95	28.515	35.35	23	20.34	35.37
Ccser2	ENSMUSG00000058690	1085.79	-0.0120529	0.150583	-0.0800416	0.936204	0.988354	24.1575	20.65	24.8	30.29	20.89	26.07	33.16	20.2	26.7	24.22
Cct2	ENSMUSG00000034024	2589.26	-0.120117	0.114681	-1.0474	0.294917	0.5171	132.53	134.03	147.57	133.17	115.35	127.61	114.91	118.86	143.64	133.03
Cct3	ENSMUSG00000001416	4343.36	-0.261767	0.114437	-2.28744	0.0221701	0.0921008	185.588	198.49	200.31	163.06	180.49	161.438	139.77	162.99	172.86	170.13
Cct4	ENSMUSG00000007739	2910.25	0.0786642	0.114113	0.689353	0.490601	0.698214	93.19	104.38	103.58	76.39	88.41	104.085	100.91	119.22	96.25	99.96
Cct5	ENSMUSG00000022234	5692.37	-0.263538	0.0920473	-2.86308	0.00419551	0.0273028	287.285	317.25	295.89	258.98	277.02	252.292	235.01	254.57	258.82	260.77
Cct6a	ENSMUSG00000029447	2276.5	-0.114384	0.151087	-0.757072	0.449006	0.661902	51.1775	56.29	61.6	48.86	37.96	51.555	48.35	52.66	54.3	50.91
Cct7	ENSMUSG00000030007	3499.89	-0.0970395	0.12447	-0.779625	0.435612	0.64949	87.265	89.8	105.89	75.98	77.39	87.1375	79.41	93.67	88.14	87.33
Cct8	ENSMUSG00000025613	4691.66	-0.145983	0.119191	-1.22478	0.220657	0.431853	205.907	220.12	228.79	195.5	179.22	207.142	174.83	238.05	205.53	210.16
Ccz1	ENSMUSG00000029617	695.79	-0.206743	0.125072	-1.65299	0.0983326	0.25737	38.305	35.88	41.45	35.61	40.28	35.055	31.88	39.57	36.4	32.37
Cd151	ENSMUSG00000025510	250.874	0.249061	0.211938	1.17516	0.239932	0.454294	7.8175	6.93	5.99	10.56	7.79	10.8125	8.26	10.14	15.93	8.92
Cd160	ENSMUSG00000038304	142.108	-1.50124	0.440416	-3.4087	0.000652739	0.00652901	21.325	15.15	10.34	12.68	47.13	7.4425	5.88	6.12	8.92	8.85
Cd164	ENSMUSG00000019818	4326.96	-0.155763	0.093064	-1.67372	0.0941865	0.250854	137.423	133.87	143.76	131.82	140.24	129.803	123.27	148.77	121.82	125.35
Cd164l2	ENSMUSG00000028865	2134.83	-0.0968073	0.137569	-0.7037	0.48162	0.690864	419.783	433.3	463.85	333.7	448.28	420.3	419.81	433.11	428.24	400.04
Cd177	ENSMUSG00000052212	664.755	-0.20001	0.270052	-0.740632	0.458917	0.670056	37.065	34.47	30.42	35.15	48.22	33.985	30.38	46.61	31.93	27.02
Cd180	ENSMUSG00000021624	21.4904	0.578599	0.382702	1.51188	0.130564	0.309395	1.15	1.22	0.54	1.21	1.63	1.445	1.62	1.7	1.63	0.83
Cd1d1	ENSMUSG00000028076	297.522	-0.351944	0.369772	-0.951787	0.341205	0.560328	0.705	0.47	0.48	0.6	1.27	0.785	0.51	0.38	1.13	1.12
Cd200	ENSMUSG00000022661	641.062	0.0661226	0.93107	0.0710178	0.943384	0.992709	2.4975	0.59	0.19	0.68	8.53	2.735	2.21	3.29	3.82	1.62
Cd200r3	ENSMUSG00000036172	61.5916	-1.56881	1.20449	-1.30247	0.192756	0.395339	9.665	15.83	13.63	8.75	0.45	3.4775	5.24	4.21	0	4.46
Cd209c	ENSMUSG00000040165	5.83717	-0.88923	0.67714	-1.31321	0.189111	0.390633	1.13	0.79	0.88	1.51	1.34	0.5475	0.96	0.26	0.27	0.7
Cd209g	ENSMUSG00000079168	19.2673	-0.696243	0.398466	-1.74731	0.0805839	0.225212	1.9025	2.34	2.35	1.19	1.73	1.24	1.12	1.42	1.5	0.92
Cd226	ENSMUSG00000034028	28.202	-1.79356	0.369832	-4.84966	1.23671e-06	3.60525e-05	2.56	3.7	1.83	2.18	2.53	1.205	1.24	1.45	0.66	1.47
Cd2ap	ENSMUSG00000061665	661.074	-0.239032	0.148495	-1.6097	0.107464	0.273307	12.925	11.5	10.3	17.09	12.81	11.825	12.5	10.92	11.66	12.22
Cd2bp2	ENSMUSG00000042502	977.781	-0.00686522	0.0812981	-0.0844451	0.932703	0.986393	44.61	47.19	42.78	47.47	41	50.7975	53.66	44.58	54.37	50.58
Cd300c	ENSMUSG00000058728	2.51903	-0.45361	1.58355	-0.28645	0.774533	NA	0.7525	0.91	1.26	0.62	0.22	0.6	0	0	0	2.4
Cd300lf	ENSMUSG00000047798	30.5568	-0.458513	0.458777	-0.999425	0.317589	0.541478	4.2075	5.25	1.87	5.52	4.19	2.7925	3	3.37	1.47	3.33
Cd320	ENSMUSG00000002308	980.133	0.212249	0.114549	1.85291	0.0638947	0.192839	34.48	33.35	37.1	34.72	32.75	40.4225	39.87	38.2	41.3	42.32
Cd36	ENSMUSG00000002944	1040.85	0.123461	0.248711	0.496405	0.619608	0.801596	60.2	64.71	57.75	56.33	62.01	67.2725	68.84	97.73	51.27	51.25
Cd3eap	ENSMUSG00000047649	134.719	0.438854	0.173433	2.5304	0.0113932	0.0569988	3.23	3.03	3.85	2.97	3.07	4.625	5.47	4.86	4.17	4
Cd40	ENSMUSG00000017652	39.7368	-0.701693	0.372369	-1.8844	0.0595108	0.183469	4.7625	5.89	4.1	2.29	6.77	3.275	4.8	2.84	2.75	2.71
Cd47	ENSMUSG00000055447	171.214	0.61037	0.228573	2.67035	0.00757728	0.0425062	2.92	3.06	3.3	2	3.32	4.9525	6.22	3.33	5.29	4.97
Cd5	ENSMUSG00000024669	18.4742	1.06258	0.453009	2.34559	0.0189967	0.0825263	0.76	0.73	0.4	0.61	1.3	1.6775	2.04	1.69	1.71	1.27
Cd55	ENSMUSG00000026399	1025.23	0.170317	0.102582	1.6603	0.0968539	0.255315	53.31	54.97	44.79	58.91	54.57	64.425	70.68	56.09	69.5	61.43
Cd55b	ENSMUSG00000026401	43.2749	0.084732	0.259867	0.326059	0.74438	0.870521	5.0175	4.85	6.7	5.39	3.13	5.58	5.67	5.83	5.77	5.05
Cd59a	ENSMUSG00000032679	128.904	1.19179	0.298433	3.99349	6.51066e-05	0.00103532	1.5175	1.59	2.49	1.42	0.57	3.3375	4.18	3.23	3.41	2.53
Cd59b	ENSMUSG00000068686	15.086	1.28285	0.546259	2.34842	0.018853	0.0821441	1.825	1.54	1.7	0.18	3.88	4.6575	6.29	3.89	4.74	3.71
Cd68	ENSMUSG00000018774	14.9279	-0.423177	0.445799	-0.949256	0.34249	0.561556	2.2675	1.18	3.39	1.46	3.04	1.7675	1.49	2.12	2.27	1.19
Cd69	ENSMUSG00000030156	12.978	-1.08355	0.528059	-2.05194	0.0401752	0.139819	1.5575	1.75	1.49	0.75	2.24	1.1025	1.08	1.38	0.61	1.34
[truncated: 12,412 more rows]

## Sheet: A(CTR)B(siFigla1#)
Hugo_Symbol	Gene Stable ID	baseMean	log2FoldChange	lfcSE	stat	pvalue	padj	AveExp A	A1	A2	A3	A4	AveExp B	B1	B2	B3	B4
Gm26917	ENSMUSG00000097971	9132.63	0.748911	0.190269	3.93607	8.28264e-05	0.00425019	71.6425	88.67	56.8	75.81	65.29	121.248	124.19	125.7	89.11	145.99
Gm42418	ENSMUSG00000098178	146.406	1.04834	0.289625	3.61966	0.000294993	0.00976696	2.0625	3.57	1.37	1.13	2.18	4.255	4.34	4.19	3.55	4.94
0610009B22Rik	ENSMUSG00000007777	1467.87	0.00101118	0.120357	0.00840148	0.993297	0.997671	96.5925	88.42	113.11	76.34	108.5	95.2425	88.85	87.19	103.91	101.02
0610009L18Rik	ENSMUSG00000043644	35.738	0.0456158	0.357298	0.127669	0.898411	0.969393	3.82	3.97	3.78	2.5	5.03	3.8625	2.86	3.59	2.37	6.63
0610010F05Rik	ENSMUSG00000042208	286.595	-0.208224	0.177871	-1.17064	0.241742	0.576378	3.2475	3.11	2.77	3.79	3.32	2.995	3.13	2.47	3.11	3.27
0610010K14Rik	ENSMUSG00000020831	979.778	-0.0360343	0.108037	-0.333538	0.738728	0.909943	74.06	66.19	87.83	59.64	82.58	71.0875	65.71	71.46	73.14	74.04
0610012G03Rik	ENSMUSG00000107002	1824.86	-0.0119529	0.11009	-0.108574	0.913541	0.972193	56.185	52.6	63.99	44.67	63.48	55.5625	50.96	55.03	63.29	52.97
0610030E20Rik	ENSMUSG00000058706	486.119	-0.0597238	0.10214	-0.584726	0.558732	0.823539	8.115	8.45	8.13	7.76	8.12	7.6375	7.85	7.77	6.99	7.94
0610033M10Rik	ENSMUSG00000108236	135.109	0.35402	0.248666	1.42368	0.15454	0.45891	4.87	3.58	4.6	6.09	5.21	6.27	5.38	8.16	7.25	4.29
0610040B10Rik	ENSMUSG00000089889	11.464	-0.180741	0.517787	-0.349063	0.727042	NA	1.6225	1.34	2.96	0.63	1.56	1.1325	0.91	0.83	1.25	1.54
0610040F04Rik	ENSMUSG00000087341	175.769	0.0501566	0.186756	0.268568	0.788262	0.929006	22.205	19.08	22.84	23.92	22.98	21.8925	22.79	19.45	25.87	19.46
0610040J01Rik	ENSMUSG00000060512	703.372	-0.123049	0.117104	-1.05077	0.293365	0.62923	25.5675	21.89	19.41	27.39	33.58	21.4925	19.97	21.1	23.86	21.04
1010001B22Rik	ENSMUSG00000097863	42.2413	-0.270106	0.360446	-0.749366	0.453637	0.753392	5.7525	4.13	5.88	4.75	8.25	4.6325	3.64	6.21	5.28	3.4
1110004F10Rik	ENSMUSG00000030663	828.093	0.0876395	0.0834431	1.05029	0.293585	0.6294	25.235	25.55	26.04	22.91	26.44	26.915	26.51	24.08	27.43	29.64
1110006O24Rik	ENSMUSG00000107121	24.3236	0.240738	0.422585	0.569679	0.568896	0.829327	1.56	1.42	1.19	1.38	2.25	1.815	1.89	1.41	2.44	1.52
1110008P14Rik	ENSMUSG00000039195	177.085	-0.0101879	0.184972	-0.0550782	0.956076	0.984491	14.8725	13.23	21.34	10.94	13.98	14.39	11.8	16.29	14.93	14.54
1110012L19Rik	ENSMUSG00000045237	1763.25	-0.173006	0.105603	-1.63827	0.101365	0.36778	80.685	71.79	91.09	65.67	94.19	71.0625	66.25	72.12	74.01	71.87
1110013H19Rik	ENSMUSG00000116164	43.8491	-0.169837	0.284436	-0.5971	0.550441	0.818801	3.925	3.01	3.84	3.08	5.77	3.4225	2.42	3.83	3.66	3.78
1110019D14Rik	ENSMUSG00000097616	109.575	-0.242952	0.178813	-1.35869	0.174245	0.491054	4.095	4.49	4.16	4.24	3.49	3.0475	2.74	2.48	3.56	3.41
1110020A21Rik	ENSMUSG00000097047	359.06	0.0970714	0.145369	0.667757	0.504289	0.787836	21.9525	20.11	24.51	17.61	25.58	23.525	20.79	21.55	25	26.76
1110032A03Rik	ENSMUSG00000037971	111.328	0.0721297	0.201943	0.35718	0.720957	0.901877	3.56	3.49	4.16	3.03	3.56	3.7275	3.36	2.88	4.49	4.18
1110038F14Rik	ENSMUSG00000063236	693.276	-0.0567871	0.106748	-0.531975	0.594744	0.843175	32.0075	30.21	37.56	27.2	33.06	30.535	29.15	31.68	31.5	29.81
1110051M20Rik	ENSMUSG00000040591	223.3	-0.144755	0.15275	-0.947657	0.343304	0.67324	7.0975	4.4	10.06	7.3	6.63	6.72	5.82	8.45	6.59	6.02
1110059E24Rik	ENSMUSG00000035171	847.312	-0.141939	0.107347	-1.32225	0.186085	0.506709	24.7425	21.76	25.43	23.26	28.52	22.7325	20.79	21.61	24.03	24.5
1110059G10Rik	ENSMUSG00000032551	894.093	-0.041748	0.134201	-0.311085	0.755736	0.915984	24.085	21.41	32.73	19.77	22.43	23.87	25.23	22.35	27.82	20.08
1110065P20Rik	ENSMUSG00000078570	610.006	-0.0699795	0.161578	-0.433101	0.664942	0.875632	35.8025	37.26	44.29	22.12	39.54	34.0675	32.7	35.46	29.64	38.47
1190005I06Rik	ENSMUSG00000043687	2196.68	-0.181381	0.1094	-1.65796	0.0973264	0.359108	151.938	152.14	179.81	108.8	167	131.603	133.75	125.88	134.33	132.45
1190007I07Rik	ENSMUSG00000063320	38.2736	0.360929	0.281115	1.28392	0.19917	0.523816	5.7375	7.41	4.86	5.08	5.6	6.085	5.53	6.72	6.18	5.91
1300002E11Rik	ENSMUSG00000097290	539.29	0.0990088	0.114086	0.867844	0.38548	0.707863	47.115	43.01	53.02	44.55	47.88	48.08	41.93	48.82	51.55	50.02
1500011B03Rik	ENSMUSG00000072694	1345.63	-0.0865759	0.0931886	-0.929039	0.352869	0.680942	75.8325	63.47	84.73	57.3	97.83	70.045	72.25	70.33	66.01	71.59
1500015A07Rik	ENSMUSG00000098702	80.9206	-0.0964797	0.214543	-0.449698	0.652928	0.870421	1.88	1.71	1.85	1.93	2.03	1.845	1.94	1.43	2.09	1.92
1500035N22Rik	ENSMUSG00000059631	14.933	0.315493	0.478528	0.6593	0.509703	NA	0.8025	0.83	0.83	0.55	1	0.9775	1.36	0.41	1.23	0.91
1600002D24Rik	ENSMUSG00000117232	99.8611	0.133574	0.170902	0.781581	0.434461	0.740746	18.7825	19.51	19.5	16.53	19.59	20.465	21.52	18.55	22.34	19.45
1600012H06Rik	ENSMUSG00000050088	53.5518	0.174967	0.275237	0.635695	0.524975	0.803534	1.4925	1.9	1.46	1.17	1.44	1.575	1.12	1.93	1.9	1.35
1600014C10Rik	ENSMUSG00000054676	160.054	-0.268273	0.188295	-1.42475	0.15423	0.45825	2.7625	2.41	2.67	2.19	3.78	2.205	2.47	1.86	1.9	2.59
1600020E01Rik	ENSMUSG00000097048	25.7036	-0.151739	0.338298	-0.448537	0.653766	0.871023	1.1425	1.28	0.93	1	1.36	1.04	0.76	0.42	1.32	1.66
1700001G11Rik	ENSMUSG00000085984	33.1315	-0.148448	0.331698	-0.447539	0.654486	0.871187	2.5575	2.65	2.75	1.99	2.84	2.2575	2.51	1.56	2.84	2.12
1700001L05Rik	ENSMUSG00000075511	790.373	0.698447	0.183781	3.80043	0.000144448	0.0063328	7.835	10.24	6.26	6.8	8.04	11.9675	13	14.52	11.66	8.69
1700001L19Rik	ENSMUSG00000021534	75.8222	-0.215353	0.220225	-0.977881	0.328133	0.659353	2.0025	1.78	1.57	2.39	2.27	1.7875	1.75	2.05	1.82	1.53
1700006J14Rik	ENSMUSG00000034764	215.753	-0.106709	0.147525	-0.723329	0.469478	0.763331	8.6975	7.78	10.24	7.09	9.68	8.23	7.05	8.68	9.28	7.91
1700007K13Rik	ENSMUSG00000026831	11.947	-0.303257	0.829172	-0.365735	0.714563	NA	0.9025	0.09	1.09	1.27	1.16	0.79	0.52	1.75	0.16	0.73
1700007L15Rik	ENSMUSG00000097318	42.0537	0.108872	0.274916	0.396018	0.692092	0.888926	3.3625	3.5	3.75	2.78	3.42	3.545	3.27	2.58	4.62	3.71
1700010D01Rik	ENSMUSG00000071721	67.6634	-1.02695	0.295409	-3.47636	0.000508274	0.0140522	13.9775	12.21	11.9	13.66	18.14	6.575	10.47	5.81	5.45	4.57
1700010I14Rik	ENSMUSG00000023873	166.481	-0.0106919	0.173605	-0.0615876	0.950891	0.983639	3.8475	3.78	4.15	3.82	3.64	3.8225	3.46	3.94	4	3.89
1700011D18Rik	ENSMUSG00000108791	0.169193	1.50104	3.81321	0.393643	0.693845	NA	0	0	0	0	0	0.4075	0	0	0	1.63
1700012A03Rik	ENSMUSG00000029766	17.9021	0.194359	0.424011	0.458383	0.646678	NA	1.79	2.22	1.16	1.39	2.39	1.6375	1.4	1.58	1.94	1.63
1700012B07Rik	ENSMUSG00000020617	11.1471	0.0184895	0.642004	0.0287997	0.977024	NA	0.9575	0.69	1.35	0.43	1.36	1.05	1.02	1.19	1.13	0.86
1700012D14Rik	ENSMUSG00000110424	10.4248	0.699175	0.542625	1.2885	0.197571	NA	0.935	1.42	1.21	0.55	0.56	1.4575	1.74	1.15	1.68	1.26
1700015C17Rik	ENSMUSG00000104908	0.0837538	0.744645	3.81693	0.19509	0.845322	NA	0	0	0	0	0	0.3	0	1.2	0	0
1700015G11Rik	ENSMUSG00000094445	3.20718	-0.352091	1.0657	-0.330385	0.741109	NA	0.8625	0.27	0.55	1.33	1.3	0.765	0	1.52	1	0.54
1700016H13Rik	ENSMUSG00000029320	73.5415	0.206218	0.235094	0.877169	0.380395	0.705085	2.775	2.22	2.78	3.2	2.9	3.4725	3.25	4.48	3.3	2.86
1700016J18Rik	ENSMUSG00000111103	0.0814592	-0.698018	3.81693	-0.182874	0.854897	NA	0.2825	0	0	0	1.13	0	0	0	0	0
1700016K19Rik	ENSMUSG00000053783	41.3026	-0.230344	0.354534	-0.64971	0.51588	0.796243	2.4525	2.43	3.85	1.11	2.42	2.06	1.4	2.21	2.26	2.37
1700017B05Rik	ENSMUSG00000032300	1939.33	-0.0945137	0.0810492	-1.16613	0.243563	0.578258	19.7675	19.37	19.65	18.71	21.34	18.655	19.61	17.75	16.97	20.29
1700018B08Rik	ENSMUSG00000031809	161.426	0.0570318	0.161268	0.353646	0.723604	0.902468	7.38	8.14	7.26	5.09	9.03	7.5225	7.27	7.4	7.66	7.76
1700018B24Rik	ENSMUSG00000037910	1642.19	-0.110823	0.13003	-0.852287	0.394055	0.71375	192.575	175.91	216.43	144.9	233.06	173.077	159.48	163.72	187.72	181.39
1700019D03Rik	ENSMUSG00000043629	87.0394	-0.454997	0.28118	-1.61817	0.105625	0.375205	5.9325	6.04	3.87	6.07	7.75	4.77	4.47	4.19	6.28	4.14
1700021F07Rik	ENSMUSG00000027518	130.824	-0.362074	0.235232	-1.53922	0.12375	0.404932	14.4425	14.64	15.13	14.75	13.25	10.9975	9.93	13.08	14.15	6.83
1700025B11Rik	ENSMUSG00000101113	6.35835	-0.474505	0.716363	-0.66238	0.507728	NA	1.005	1.01	1.94	0.57	0.5	0.7475	0.47	0.7	0.68	1.14
1700025G04Rik	ENSMUSG00000032666	314.333	-0.0634817	0.147339	-0.430855	0.666574	0.875941	6.43	4.75	7.03	5.47	8.47	6.26	5.5	5.65	6.07	7.82
1700026F02Rik	ENSMUSG00000101854	2.57085	-0.545476	1.4848	-0.367374	0.71334	NA	7.485	0	0	13	16.94	3.205	2.47	0.14	10.21	0
1700028I16Rik	ENSMUSG00000056821	206.405	-0.0499745	0.157547	-0.317203	0.751089	0.913838	9.5775	9.13	10.41	7.65	11.12	9.1775	9.51	7.24	10.37	9.59
1700028J19Rik	ENSMUSG00000038782	118.84	-0.227123	0.188059	-1.20772	0.227155	0.55869	4.765	4.58	4.91	3.41	6.16	3.7775	3.39	3.64	3.73	4.35
1700028K03Rik	ENSMUSG00000089798	152.923	-0.380065	0.238602	-1.59288	0.111186	0.38475	6.9575	7.3	6.22	6.15	8.16	6.2075	6.38	7.44	6.4	4.61
1700028P14Rik	ENSMUSG00000033053	14.5463	0.282411	0.472941	0.597138	0.550415	NA	0.8625	0.93	1.35	0.76	0.41	1.04	0.61	0.87	1.43	1.25
1700029F12Rik	ENSMUSG00000052075	27.2424	0.122124	0.492921	0.247755	0.804324	0.936017	1.33	0.39	1.32	1.44	2.17	1.405	0.5	1.87	1.59	1.66
1700029J07Rik	ENSMUSG00000071103	73.5078	-0.059198	0.213731	-0.276975	0.7818	0.926327	2.45	2.45	2.39	2.1	2.86	2.2675	2.64	2.37	2.22	1.84
1700029P11Rik	ENSMUSG00000061633	23.9371	0.160471	0.493895	0.32491	0.74525	0.911721	0.98	0.85	0.66	1.48	0.93	1.1	1.12	0.95	1.47	0.86
1700030C10Rik	ENSMUSG00000091071	17.0496	0.593269	0.569281	1.04214	0.297347	NA	0.3875	0.35	0.27	0.31	0.62	0.575	1.05	0.35	0.3	0.6
1700030C10Rik	ENSMUSG00000099759	38.8693	-0.446823	0.530925	-0.841592	0.400016	0.717846	1.205	1.76	0.95	1.81	0.3	0.8975	0.97	0.98	1.35	0.29
1700030J22Rik	ENSMUSG00000031847	771.888	0.0715109	0.0902119	0.7927	0.427953	0.736094	15.9475	17.03	17.62	13.07	16.07	16.7075	15.65	17.35	16.14	17.69
1700030K09Rik	ENSMUSG00000052794	2013.5	-0.173281	0.161311	-1.0742	0.282732	0.61767	29.0375	21.14	25.9	32.77	36.34	25.5525	23.37	20.56	27.94	30.34
1700030N03Rik	ENSMUSG00000100969	80.248	-0.693429	0.413047	-1.67881	0.0931883	0.35165	9.0075	4.76	9.44	5.52	16.31	5.5875	2.91	4.58	6.57	8.29
1700034H15Rik	ENSMUSG00000055833	22.0453	-0.232605	0.494651	-0.470241	0.638183	0.861788	0.8125	1.07	0.35	0.88	0.95	1.1575	0.7	0.99	1.93	1.01
1700034K08Rik	ENSMUSG00000100294	91.5126	0.173199	0.243608	0.710975	0.4771	0.767753	12.13	10.61	14.42	10.71	12.78	13.2175	11.74	10.14	16.3	14.69
1700034P13Rik	ENSMUSG00000097893	120.844	0.01358	0.265565	0.0511361	0.959217	0.985572	2.7625	2.46	3.78	3.38	1.43	2.6675	2.81	2.78	2.23	2.85
1700037C18Rik	ENSMUSG00000005983	30.0322	0.0882368	0.324976	0.271518	0.785993	0.92806	1.985	1.21	2.82	2.2	1.71	1.8525	1.84	1.53	1.81	2.23
1700037H04Rik	ENSMUSG00000027327	134.005	-0.29229	0.181872	-1.60712	0.108029	0.379638	5.69	5.65	6.97	5.22	4.92	4.5825	4.65	5.12	4.11	4.45
1700040D17Rik	ENSMUSG00000097515	19.2957	0.324066	0.423246	0.765668	0.443874	NA	0.87	0.91	1.11	0.5	0.96	1.075	1.39	0.77	1.01	1.13
1700047G07Rik	ENSMUSG00000110717	7.62707	-0.259861	0.631972	-0.41119	0.680933	NA	2.045	3.33	2.34	1.37	1.14	1.6225	1.76	1.68	0.68	2.37
1700047M11Rik	ENSMUSG00000100147	10.9393	0.0409938	0.559729	0.0732387	0.941616	NA	0.9625	1.03	0.91	0.47	1.44	0.96	0.97	0.68	1.46	0.73
1700048M11Rik	ENSMUSG00000085637	9.2665	1.46465	0.679599	2.15517	0.0311489	NA	0.725	0.83	1.14	0.44	0.49	1.91	1.06	0.64	2.92	3.02
1700048O20Rik	ENSMUSG00000043773	99.574	-0.468609	0.239443	-1.95708	0.050338	0.245475	5.65	6.82	6.87	3.3	5.61	4.055	4.06	3.99	3.22	4.95
1700051O22Rik	ENSMUSG00000103341	5.73307	-0.458151	0.792357	-0.578213	0.56312	NA	0.5875	0.4	0.28	1.18	0.49	0.4325	0.09	0.29	0.44	0.91
1700056E22Rik	ENSMUSG00000044854	90.1861	-0.0648475	0.203753	-0.318266	0.750283	0.913626	3.5375	2.82	3.52	3.25	4.56	3.415	3.47	3.02	3.48	3.69
1700066M21Rik	ENSMUSG00000038323	1959.55	-0.253401	0.0794095	-3.19106	0.00141751	0.0277901	29.2575	27.4	28.23	31.56	29.84	24.4475	27.03	24	23.92	22.84
1700067K01Rik	ENSMUSG00000046408	2771.63	-0.150137	0.119773	-1.25351	0.210019	0.53624	108.975	104.72	122.72	89.32	119.14	97.825	101.24	109.42	79.25	101.39
1700088E04Rik	ENSMUSG00000033029	37.4993	-0.0221366	0.314832	-0.0703125	0.943945	0.9817	2.4975	4.07	1.58	1.7	2.64	1.785	0.86	1.65	2.39	2.24
1700092M07Rik	ENSMUSG00000090840	5.90776	0.680195	0.815609	0.833972	0.404297	NA	0.875	0.37	1.58	0.65	0.9	1.2325	1.33	2.11	0.81	0.68
1700093K21Rik	ENSMUSG00000020286	55.6178	-0.199442	0.267615	-0.745259	0.456115	0.754907	2.195	1.59	2.89	1.83	2.47	2.1375	1.71	2.47	1.74	2.63
1700097N02Rik	ENSMUSG00000099474	45.6286	-0.0352385	0.388947	-0.0905999	0.92781	0.977436	2.81	2.61	2.28	1.48	4.87	2.69	1.87	3.51	2.06	3.32
1700102H20Rik	ENSMUSG00000116852	3.36971	0.5097	1.04098	0.489635	0.624392	NA	0.895	0.58	2	0.32	0.68	1.19	0.63	2.13	0.51	1.49
1700109H08Rik	ENSMUSG00000008307	2.2298	-0.552772	1.39564	-0.39607	0.692054	NA	0.4775	1.66	0.18	0	0.07	0.05	0.07	0	0.13	0
1700112D23Rik	ENSMUSG00000091329	2.10539	0.2468	1.03416	0.238648	0.811378	NA	0.6875	0.89	0.25	0.63	0.98	0.92	1.06	0.95	1.41	0.26
1700112H15Rik	ENSMUSG00000101574	22.3077	-0.0984069	0.414373	-0.237484	0.812281	0.939136	1.555	1.88	1.69	1.48	1.17	1.4425	0.6	2.21	1.19	1.77
1700113A16Rik	ENSMUSG00000096935	17.4655	-0.218589	0.481634	-0.453848	0.649938	NA	1.09	1.37	1.43	0.47	1.09	1.175	1.22	1.01	1.33	1.14
1700116B05Rik	ENSMUSG00000092276	126.574	-0.0521144	0.226555	-0.23003	0.818068	0.940503	57.985	59.55	46.73	46.99	78.67	51.7725	53.43	61.49	40.55	51.62
1700120C14Rik	ENSMUSG00000100599	4.37395	0.39688	0.861427	0.460723	0.644997	NA	0.75	1.44	0.08	0.4	1.08	0.815	0.99	0.81	0.3	1.16
1700122E12Rik	ENSMUSG00000087685	3.39146	-0.604848	0.842222	-0.718158	0.47266	NA	0.825	0.68	0.84	0.45	1.33	0.51	0.77	0.33	0.6	0.34
1700123M08Rik	ENSMUSG00000085614	10.9432	0.43426	0.536118	0.810008	0.417936	NA	1.2475	1.35	0.66	1.2	1.78	1.4325	0.99	1.56	1.47	1.71
1700123O20Rik	ENSMUSG00000040822	175.78	-0.460583	0.204854	-2.24834	0.0245544	0.16124	5.5675	4.55	6.02	5.74	5.96	4.19	2.9	4.29	4.27	5.3
1810009A15Rik	ENSMUSG00000071653	501.087	-0.253337	0.156085	-1.62307	0.104575	0.374229	37.005	36.76	48.77	24.05	38.44	30.4825	31.3	28.74	30.23	31.66
1810010H24Rik	ENSMUSG00000078607	151.127	-0.229133	0.199643	-1.14771	0.251086	0.586865	5.7725	4.52	5.1	5.07	8.4	4.735	4.34	4.27	5.32	5.01
1810013L24Rik	ENSMUSG00000022507	2594.72	0.345203	0.0967928	3.56642	0.000361897	0.0111759	26.1325	30.29	21.4	27.38	25.46	34.595	33.14	34.06	36.73	34.45
1810014B01Rik	ENSMUSG00000097412	11.1987	0.244628	0.61757	0.396114	0.692021	NA	1.62	0.26	5.75	0.26	0.21	0.6575	0.22	1.83	0.49	0.09
1810019D21Rik	ENSMUSG00000086390	56.9543	-0.24386	0.242508	-1.00558	0.31462	0.647056	3.615	3.22	3.95	4.16	3.13	3.1425	2.5	3.94	2.7	3.43
1810021B22Rik	ENSMUSG00000087331	2.26259	-1.6156	1.27489	-1.26724	0.205068	NA	0.6125	0.66	1.53	0.17	0.09	0.325	0.32	0.62	0.36	0
1810026B05Rik	ENSMUSG00000101970	12.8611	0.418629	0.578862	0.723193	0.469561	NA	0.64	1.17	0.88	0.3	0.21	1.055	1.77	0.7	1.04	0.71
1810034E14Rik	ENSMUSG00000097101	4.58485	-0.696207	0.798847	-0.871515	0.383473	NA	0.21	0.23	0.34	0.09	0.18	0.4975	0.67	0.11	0.1	1.11
1810037I17Rik	ENSMUSG00000054091	569.722	-0.00819045	0.137594	-0.0595264	0.952533	0.983639	22.87	22.7	27.2	17.31	24.27	22.595	20.67	22.03	26.01	21.67
1810041H14Rik	ENSMUSG00000102112	4.65425	-0.343843	0.813692	-0.422572	0.672607	NA	1.2275	0.86	2.64	1.18	0.23	0.945	0.77	1.43	0.69	0.89
1810044D09Rik	ENSMUSG00000100680	16.606	0.306139	0.465296	0.657945	0.510573	NA	2.65	3.64	2.11	1.46	3.39	3.1575	2.4	2.69	2.03	5.51
1810049J17Rik	ENSMUSG00000097221	35.9523	0.0916984	0.39872	0.229982	0.818106	0.940503	6.1225	7.89	5.38	7.01	4.21	6.2675	8.46	8.94	2.78	4.89
1810055G02Rik	ENSMUSG00000035372	2666.09	-0.0911206	0.0643793	-1.41537	0.15696	0.462712	63.7625	62.89	65.34	65.22	61.6	59.47	62.59	59.12	56.31	59.86
1810058I24Rik	ENSMUSG00000073155	774.997	-0.117297	0.132107	-0.887896	0.374597	0.699664	49.9875	52.38	53.43	33.31	60.83	45.5975	43.5	45.97	48.74	44.18
1810058N15Rik	ENSMUSG00000117861	13.0666	-0.699603	0.542458	-1.28969	0.197158	NA	1.2475	1.92	0.83	0.81	1.43	0.75	0.98	1.11	0.58	0.33
1810059C17Rik	ENSMUSG00000086340	2.25194	0.06872	1.38072	0.0497713	0.960305	NA	0.4025	0.16	0.65	0	0.8	0.3925	0.3	1.1	0	0.17
2010001K21Rik	ENSMUSG00000051606	1675.79	-0.213153	0.190293	-1.12013	0.262657	0.597606	96.7525	88.2	88.61	115.68	94.52	85.9375	77.47	64.34	98.41	103.53
2010106G04Rik	ENSMUSG00000117376	25.4704	-0.16823	0.437654	-0.384389	0.70069	0.893801	15.215	11.14	13.38	7.75	28.59	12.6075	9.81	8.05	12.63	19.94
2010109A12Rik	ENSMUSG00000029384	3.92598	-0.765163	0.920526	-0.831224	0.405847	NA	0.805	0.9	1.48	0.46	0.38	0.455	0	0.37	0.8	0.65
2010110K18Rik	ENSMUSG00000097755	51.2391	-0.0830741	0.281158	-0.295472	0.767634	0.921032	4.1175	4	4.24	4.05	4.18	3.5975	3.63	4.14	3.24	3.38
2010300C02Rik	ENSMUSG00000026090	114.341	0.132614	0.281836	0.470535	0.637973	0.861762	1.27	1.38	1.29	0.97	1.44	1.2525	1.39	1.42	0.55	1.65
2010320M18Rik	ENSMUSG00000100691	97.3389	-0.290924	0.216595	-1.34317	0.179217	0.497205	5.115	4.31	7.06	3.65	5.44	4.14	3.75	4.8	4.37	3.64
2210016F16Rik	ENSMUSG00000021550	535.016	-0.127402	0.120077	-1.061	0.288691	0.623251	7.0225	6.65	6.44	6.55	8.45	6.4575	5.87	6.44	6.56	6.96
2210016L21Rik	ENSMUSG00000029559	95.1896	0.427815	0.212664	2.01169	0.0442522	0.227768	3.025	3.01	2.43	3.06	3.6	3.9875	5.65	2.97	2.98	4.35
2210404E10Rik	ENSMUSG00000114772	50.4492	0.00161131	0.35985	0.00447772	0.996427	0.998491	5.6975	6.11	4.55	5.22	6.91	5.53	6.94	6.29	6.36	2.53
2210406O10Rik	ENSMUSG00000039563	275.925	0.382031	0.175583	2.17579	0.0295708	0.179478	8.53	7.97	7.02	7.94	11.19	10.9625	8.45	10.84	13.62	10.94
2210408I21Rik	ENSMUSG00000071252	141.535	-0.0933864	0.168345	-0.554733	0.579077	0.835456	4.9125	4.45	5.92	3.8	5.48	5.225	5.28	4.63	6.18	4.81
2210409E12Rik	ENSMUSG00000081766	4.55793	0.516094	0.761689	0.677565	0.498048	NA	1.5775	1.72	2.3	1.9	0.39	1.9825	1.73	1.67	1.71	2.82
2210417A02Rik	ENSMUSG00000086494	19.8935	0.217654	0.375632	0.579434	0.562297	NA	2.465	2.81	3.32	1.6	2.13	2.7675	2	2.72	2.6	3.75
2210418O10Rik	ENSMUSG00000078894	72.1668	-0.598206	0.51095	-1.17077	0.24169	0.576378	8.755	15.33	0.5	18.07	1.12	5.8	1.46	4.42	12.48	4.84
2300002M23Rik	ENSMUSG00000039269	469.653	-0.305538	0.14046	-2.17526	0.0296105	0.179559	18.49	15.39	19.1	19.13	20.34	14.95	12.7	16.99	15.99	14.12
2300009A05Rik	ENSMUSG00000032403	95.6732	0.00105721	0.269319	0.00392547	0.996868	0.998643	10.6175	12.03	11.21	4.88	14.35	10.2275	10.18	7.8	10.47	12.46
2310003L06Rik	ENSMUSG00000007457	97.507	0.0319651	0.267192	0.119634	0.904773	0.970926	2.5175	2.27	1.96	2.83	3.01	2.5775	2.4	2.19	2.9	2.82
2310008N11Rik	ENSMUSG00000100335	27.1731	0.111172	0.371629	0.299149	0.764827	0.919812	4.0625	5.52	3.91	2.58	4.24	4.41	5.36	4.95	4.31	3.02
2310009B15Rik	ENSMUSG00000079283	27.5673	0.3155	0.338983	0.930724	0.351996	0.680436	2.5225	3.58	2.79	1.62	2.1	3.12	3.51	2.54	2.84	3.59
2310010J17Rik	ENSMUSG00000097162	3.89163	1.02212	0.786521	1.29955	0.193757	NA	2.1925	2.86	1.97	1.42	2.52	3.31	2.1	3.92	2.78	4.44
2310011J03Rik	ENSMUSG00000020133	1368.5	-0.221505	0.0988261	-2.24136	0.0250027	0.16241	36.935	33.56	41.84	31.06	41.28	31.6525	31.86	29.96	30.53	34.26
2310015K22Rik	ENSMUSG00000101257	83.8422	-0.293045	0.218624	-1.34041	0.180113	0.498205	2.775	2.93	2.49	3.1	2.58	2.27	1.51	2.33	2.69	2.55
2310022A10Rik	ENSMUSG00000049643	1280.39	0.116653	0.0759784	1.53535	0.124698	0.406487	20.35	24.12	20.96	17.53	18.79	24.875	24.18	24.78	25.26	25.28
2310022B05Rik	ENSMUSG00000031983	180.052	0.311071	0.179744	1.73063	0.0835173	0.332173	1.8575	2.41	1.63	1.74	1.65	2.3175	2.5	2.59	2.26	1.92
2310033P09Rik	ENSMUSG00000020441	1483.56	0.0225416	0.121389	0.185697	0.852683	0.953628	51.7375	59.35	51.43	43.04	53.13	52.3625	50.8	52.86	58.82	46.97
2310039H08Rik	ENSMUSG00000062619	33.9388	-0.213429	0.316425	-0.6745	0.499993	0.785713	2.81	2.44	3.43	1.59	3.78	2.3775	1.84	2.28	2.53	2.86
2310040G24Rik	ENSMUSG00000101655	20.4047	1.35717	0.54873	2.4733	0.0133872	NA	0.9	1.23	1.27	0.61	0.49	2.655	0.64	2.98	3.15	3.85
2310057M21Rik	ENSMUSG00000040177	1811.22	0.0174772	0.0609865	0.286575	0.774438	0.92414	30.215	30.11	29.53	31.68	29.54	31.38	34.51	30.36	29.17	31.48
2310061I04Rik	ENSMUSG00000050705	692.987	0.0688563	0.107048	0.643226	0.520077	0.799806	23.9675	23.32	27.57	21.21	23.77	25.0475	21.59	24.87	25.66	28.07
2310068J16Rik	ENSMUSG00000100084	33.3487	-0.0739189	0.312429	-0.236594	0.812971	0.939174	1.41	1.35	1.43	1.63	1.23	1.345	1.16	1.86	0.97	1.39
2410002F23Rik	ENSMUSG00000045411	1060.9	-0.245401	0.0790265	-3.1053	0.00190085	0.0329984	25.11	23.31	26.19	24.38	26.56	20.65	20.84	21.12	20.32	20.32
2410004B18Rik	ENSMUSG00000036873	564.432	-0.136827	0.100127	-1.36654	0.17177	0.487017	27.115	24.72	29.3	24.77	29.67	24.4275	22.8	22.89	26.43	25.59
2410006H16Rik	ENSMUSG00000086841	19.31	0.960453	0.510679	1.88074	0.0600074	NA	2.3175	2.22	2.57	0.33	4.15	4.2075	3.67	4.42	5.19	3.55
2410021H03Rik	ENSMUSG00000100572	62.1588	0.355714	0.238185	1.49343	0.135324	0.42554	3.8475	4.07	3.28	3.57	4.47	4.84	5.5	5.1	4.97	3.79
2410131K14Rik	ENSMUSG00000032840	1626.04	-0.0382836	0.0897125	-0.426737	0.669571	0.87752	10.81	9.96	11.77	9.64	11.87	10.59	10.35	10.33	11.63	10.05
2410137M14Rik	ENSMUSG00000064308	27.3415	0.436823	0.367946	1.18719	0.235151	0.567539	1.4475	1.71	0.94	1.38	1.76	1.95	1.7	2.64	2.22	1.24
2410141K09Rik	ENSMUSG00000074832	659.468	-0.201645	0.160381	-1.25729	0.208648	0.53412	12.2625	10.02	16.89	12.39	9.75	10.82	9.54	11.74	12.97	9.03
2500002B13Rik	ENSMUSG00000096917	489.907	-0.0986601	0.14507	-0.680088	0.496449	0.782464	12.8025	13.99	12.02	14.17	11.03	12.705	9.07	13.31	8.03	20.41
2500004C02Rik	ENSMUSG00000073236	39.3694	0.320801	0.287743	1.11489	0.2649	0.599598	1.5925	1.07	2.99	1.02	1.29	1.8875	1.68	1.74	2.01	2.12
2510002D24Rik	ENSMUSG00000071632	16.2893	0.119423	0.452409	0.263971	0.791802	NA	0.9175	0.81	0.67	0.94	1.25	0.9375	1.32	0.26	1.14	1.03
2510039O18Rik	ENSMUSG00000044496	1652.25	-0.189919	0.083299	-2.27996	0.0226098	0.154227	25.445	25.75	26.86	25.39	23.78	22.43	21.67	22.31	21.53	24.21
2510046G10Rik	ENSMUSG00000066175	6.15195	-0.161776	0.630146	-0.256728	0.797388	NA	0.7	1.11	1.16	0.25	0.28	0.94	0.66	0.7	1.29	1.11
2610001J05Rik	ENSMUSG00000052419	304.774	-0.018411	0.151702	-0.121363	0.903404	0.970381	12.8975	10.56	11.38	13.12	16.53	12.3525	10.96	11.67	14.79	11.99
2610002M06Rik	ENSMUSG00000031242	467.646	0.021426	0.10998	0.194817	0.845536	0.950066	3.1175	3.35	2.91	3.08	3.13	3.175	3.11	3.29	3.24	3.06
2610005L07Rik	ENSMUSG00000071793	94.7443	0.156897	0.26425	0.593744	0.552683	0.8202	2.025	1.27	2.16	2.71	1.96	2.58	2.52	3.42	2.06	2.32
2610020C07Rik	ENSMUSG00000097537	40.1342	0.265437	0.350058	0.758267	0.448291	0.748729	0.7375	0.52	0.63	0.79	1.01	0.975	0.73	0.63	1.33	1.21
2610021A01Rik	ENSMUSG00000091474	1803.17	0.0595218	0.10779	0.552201	0.58081	0.836522	23.8975	25.5	23.35	26.13	20.61	24.7175	26.81	25.09	24.49	22.48
2610035D17Rik	ENSMUSG00000087259	340.892	-0.306937	0.111634	-2.74949	0.00596876	0.0672411	9.1375	8.25	9.54	9.3	9.46	7.3725	7.26	6.84	7.54	7.85
2610037D02Rik	ENSMUSG00000097536	67.7751	-0.328679	0.359363	-0.914617	0.360393	0.688035	1.1625	0.57	1.16	1.03	1.89	0.9275	0.66	0.76	0.98	1.31
2610044O15Rik8	ENSMUSG00000071302	110.443	-0.169478	0.20558	-0.824392	0.409717	0.724221	2.4925	2.3	2.01	2.5	3.16	1.8425	1.71	1.63	2	2.03
2610206C17Rik	ENSMUSG00000085236	4.92987	-0.205584	0.777611	-0.264379	0.791488	NA	0.645	0.07	0.09	0.39	2.03	0.0975	0.16	0.12	0.04	0.07
2610301B20Rik	ENSMUSG00000059482	43.1086	0.305679	0.328224	0.931313	0.351692	0.680138	0.8175	1.19	0.46	1.05	0.57	0.8225	1.26	0.5	0.64	0.89
2610306M01Rik	ENSMUSG00000100164	210.593	-0.207587	0.168975	-1.22851	0.219257	0.548629	10.6175	10.52	11.86	6.86	13.23	9.1075	8.37	9.51	8.69	9.86
2610307P16Rik	ENSMUSG00000085936	14.8603	-0.17837	0.486333	-0.366765	0.713795	NA	0.9925	0.6	0.78	0.64	1.95	0.715	1.57	0.53	0.46	0.3
2610316D01Rik	ENSMUSG00000097040	130.711	-0.0245902	0.157564	-0.156065	0.875982	0.962834	7.525	7.99	8.06	7.19	6.86	7.1425	7.79	7.51	7.23	6.04
2610507B11Rik	ENSMUSG00000010277	2373.77	0.499158	0.151467	3.29548	0.000982533	0.022184	9.235	12.71	7.21	7.1	9.92	13.135	13.52	13.71	12.03	13.28
2610528J11Rik	ENSMUSG00000028536	26.3486	-0.358108	0.374699	-0.955722	0.339213	0.669389	1.4875	0.92	1.46	1.43	2.14	1.1525	0.59	1.22	1.39	1.41
2700049A03Rik	ENSMUSG00000034601	6167.67	-0.130909	0.0760541	-1.72126	0.0852039	0.334858	42.1375	41.74	40.31	45.8	40.7	38.6825	38.72	38.99	37.96	39.06
2700054A10Rik	ENSMUSG00000117042	200.799	-0.365992	0.224535	-1.63	0.103102	0.371363	3.125	2.8	2.43	3.57	3.7	2.7625	2.65	1.93	3.03	3.44
2700062C07Rik	ENSMUSG00000024273	3387.16	-0.196236	0.0703383	-2.78989	0.00527264	0.0628592	161.725	149.2	171.33	152.29	174.08	140.53	131.65	141.67	142.58	146.22
2700097O09Rik	ENSMUSG00000062198	178.655	-0.0816069	0.150616	-0.541821	0.587942	0.839089	7.78	7.73	8.87	6.17	8.35	7.4875	7.74	6.27	8.54	7.4
2700099C18Rik	ENSMUSG00000098090	72.5413	-0.37528	0.254718	-1.47332	0.140665	0.435533	3.2975	2.15	3.11	3.29	4.64	2.5425	1.73	2.43	3.2	2.81
2810001G20Rik	ENSMUSG00000087497	31.1861	0.0695608	0.321937	0.21607	0.828933	0.944375	1.7625	1.5	2.43	1.51	1.61	1.8325	1.18	1.83	2.33	1.99
2810002D19Rik	ENSMUSG00000045464	92.9469	-0.0447584	0.21264	-0.210489	0.833286	0.945675	1.885	1.67	1.65	2.05	2.17	1.83	1.77	1.61	1.98	1.96
2810004N23Rik	ENSMUSG00000031984	310.867	-0.0548577	0.178354	-0.307577	0.758404	0.917494	5.335	5.96	4.53	4.79	6.06	5.1225	5.44	4.02	5.78	5.25
2810006K23Rik	ENSMUSG00000047635	99.2648	-0.149757	0.250483	-0.597873	0.549925	0.818443	2.5875	3.42	2.61	1.6	2.72	2.325	2.74	2.41	2.01	2.14
2810013P06Rik	ENSMUSG00000099881	80.2024	-0.298097	0.222531	-1.33958	0.180382	0.498646	1.58	1.23	1.54	1.49	2.06	1.2875	1.1	1.28	1.37	1.4
2810021J22Rik	ENSMUSG00000020491	392.003	0.178766	0.122809	1.45564	0.145492	0.442934	3.5325	3.83	3.2	3.75	3.35	4.325	4.8	4.16	3.81	4.53
2810025M15Rik	ENSMUSG00000049881	689.675	-0.131714	0.103164	-1.27674	0.201694	0.526249	28.275	24.2	31.44	26.34	31.12	25.7	25.28	22.16	28.61	26.75
2810030D12Rik	ENSMUSG00000099338	9.66333	-0.581254	0.616937	-0.942162	0.34611	NA	0.6525	0.34	0.46	0.36	1.45	0.43	0.27	0.45	0.48	0.52
2810032G03Rik	ENSMUSG00000037735	69.0793	0.354657	0.238552	1.48671	0.137091	0.428611	1.0825	0.76	1.13	1.39	1.05	1.405	1.37	1.14	1.68	1.43
2810039B14Rik	ENSMUSG00000099034	59.7915	-0.131104	0.259491	-0.505235	0.613394	0.850423	1.9325	1.79	2.27	1.66	2.01	1.7	1.51	2.06	1.32	1.91
2810403D21Rik	ENSMUSG00000086629	95.4559	0.212702	0.232811	0.913627	0.360913	0.688341	5.535	4.35	7.35	4.98	5.46	6.44	6.01	6.12	7.84	5.79
2810404F17Rik	ENSMUSG00000085329	80.675	-0.0300708	0.200702	-0.149828	0.8809	0.964952	2.095	1.7	2.26	2.28	2.14	2.0575	1.92	1.84	2.28	2.19
2810408I11Rik	ENSMUSG00000087213	464.458	0.237907	0.125143	1.90107	0.0572927	0.266167	34.235	32.7	35.72	27.13	41.39	39.52	35.99	40.04	43.62	38.43
2810429I04Rik	ENSMUSG00000097709	30.5265	0.00191223	0.405673	0.00471372	0.996239	0.998488	2.2475	1.21	2.96	1.98	2.84	2.03	2.57	1.6	2.13	1.82
2900009J06Rik	ENSMUSG00000102014	17.208	0.285575	0.443821	0.643446	0.519935	NA	2.7175	1.78	3.19	2.2	3.7	3.0875	4.16	3.4	2.4	2.39
2900026A02Rik	ENSMUSG00000051339	1690.19	0.681016	0.161402	4.21937	2.44986e-05	0.00201141	4.595	6.42	4.13	3.67	4.16	7.42	7.64	8.9	7.37	5.77
2900093K20Rik	ENSMUSG00000099632	13.2242	0.0546374	0.501646	0.108916	0.913269	NA	1.56	0.96	2.19	1.08	2.01	1.5625	0.89	2.1	1.92	1.34
2900097C17Rik	ENSMUSG00000102869	483.457	0.352334	0.142451	2.47336	0.0133848	0.111041	5.38	3.88	5.17	3.86	8.61	5.7875	4.51	7.27	6.89	4.48
3000002C10Rik	ENSMUSG00000070282	50.0555	-0.273113	0.288837	-0.945561	0.344372	0.674326	1.735	1.78	1.26	0.97	2.93	1.3075	1.5	1.42	0.88	1.43
3010003L21Rik	ENSMUSG00000085355	51.0553	0.379892	0.285761	1.3294	0.183715	0.502392	1.0575	1.3	0.71	1.03	1.19	1.3725	1.08	1.72	1.67	1.02
3110001I22Rik	ENSMUSG00000079737	3189.69	-0.111702	0.0864544	-1.29203	0.196345	0.520258	95.69	84.12	110.31	91.62	96.71	88.8325	83.62	87.43	92.41	91.87
3110009E18Rik	ENSMUSG00000026388	171.89	0.0759238	0.155306	0.488867	0.624936	0.85618	19.185	17.79	21.84	14.85	22.26	19.7825	16.72	22.31	20.01	20.09
3110040N11Rik	ENSMUSG00000025102	361.026	0.094225	0.13294	0.708778	0.478462	0.768523	31.3475	31.57	36.4	24.21	33.21	31.7025	28.69	36.19	36.43	25.5
3110045C21Rik	ENSMUSG00000097503	19.3478	-0.437202	0.392925	-1.11269	0.265843	NA	0.915	0.85	0.66	1.1	1.05	0.685	0.67	0.73	0.55	0.79
3110070M22Rik	ENSMUSG00000074635	107.259	-0.406911	0.183735	-2.21466	0.0267835	0.170004	5.1425	4.43	5.9	4.47	5.77	3.835	3.51	3.29	4.01	4.53
3110082I17Rik	ENSMUSG00000053553	979.725	-0.0865939	0.0885914	-0.977453	0.328345	0.659377	30.535	28.09	33.08	29.15	31.82	28.9525	26.25	31.87	28.76	28.93
3110083C13Rik	ENSMUSG00000097303	140.532	-0.150325	0.184282	-0.815731	0.414654	0.727161	8.4925	7.64	9.09	6.97	10.27	7.565	5.8	8.6	7.54	8.32
3110099E03Rik	ENSMUSG00000085582	39.6004	-0.479661	0.325311	-1.47447	0.140355	0.435002	1.575	0.7	1.72	2.1	1.78	1.255	1	1.17	1.18	1.67
3300002I08Rik	ENSMUSG00000063364	96.5237	0.428004	0.256948	1.66572	0.0957693	0.356523	5.905	5.6	5.78	7.26	4.98	7.7925	7.12	7.54	10.7	5.81
3830406C13Rik	ENSMUSG00000033111	608.231	-0.0871322	0.0976761	-0.892053	0.372365	0.697777	17.815	15.75	19.3	17.22	18.99	17.19	16.69	16.55	18.06	17.46
4430402I18Rik	ENSMUSG00000064202	58.9429	-0.0896779	0.23431	-0.382732	0.701918	0.894483	1.7225	1.5	1.7	1.81	1.88	1.4625	1.15	1.45	1.58	1.67
4632432E15Rik	ENSMUSG00000102705	56.7872	-0.0289637	0.58721	-0.0493243	0.960661	0.98592	1.04	2.13	0.7	0.25	1.08	1.0175	1.97	0.9	0.26	0.94
4732416N19Rik	ENSMUSG00000107402	235.825	-0.188049	0.140837	-1.33523	0.181802	0.500367	2.8125	2.39	3.12	2.71	3.03	2.4825	2.02	2.52	2.77	2.62
4732440D04Rik	ENSMUSG00000090031	8.92089	0.210153	0.727823	0.288742	0.772779	NA	0.29	0.36	0	0.53	0.27	0.66	0.32	0.8	0.21	1.31
4732463B04Rik	ENSMUSG00000097762	74.2156	0.0935483	0.257671	0.363054	0.716565	0.900303	0.935	0.87	1.13	0.99	0.75	1.005	1.27	1.06	1.11	0.58
4833405L11Rik	ENSMUSG00000113544	66.6901	-0.0380121	1.21369	-0.0313194	0.975015	0.990738	1.88	0.68	0.08	6.42	0.34	1.84	0.91	0.11	5.31	1.03
4833408A19Rik	ENSMUSG00000118132	48.6088	-0.255298	0.273754	-0.932582	0.351036	0.679646	2.7375	2.27	2.86	1.86	3.96	2.27	1.68	2.32	2.6	2.48
4833419F23Rik	ENSMUSG00000117401	14.2122	0.317863	0.530194	0.599521	0.548825	NA	0.7825	0.86	0.97	0.63	0.67	1.345	1.35	0.18	1.58	2.27
4833420G17Rik	ENSMUSG00000062822	2146.85	-0.134229	0.11195	-1.19901	0.230525	0.562689	42.8025	35	44.7	49.73	41.78	38.805	42.26	37.71	39.35	35.9
4833422M21Rik	ENSMUSG00000097619	26.5082	-0.550516	0.47379	-1.16194	0.24526	0.579925	0.7525	0.41	0.68	0.85	1.07	0.5025	0.23	0.87	0.36	0.55
4833438C02Rik	ENSMUSG00000118087	119.544	-0.359664	0.247632	-1.45242	0.146386	0.443744	3.33	2.24	4.68	2.3	4.1	2.5825	2.6	2.46	2.23	3.04
4833439L19Rik	ENSMUSG00000025871	440.346	-0.0486135	0.116984	-0.415559	0.677733	0.882261	7.11	7.34	7.18	7.66	6.26	7.295	7.69	7.32	6.85	7.32
4921517D22Rik	ENSMUSG00000049902	46.088	0.38384	0.579758	0.66207	0.507926	0.790451	0.5125	1.03	0.33	0.62	0.07	0.8525	0.84	1.04	1.36	0.17
4921524J17Rik	ENSMUSG00000036934	3025.27	-0.0107492	0.0675263	-0.159186	0.873522	0.962466	83.4775	80.15	85.36	79.28	89.12	83.1075	80.62	78.77	89.34	83.7
4921531C22Rik	ENSMUSG00000085704	54.2308	-0.0464694	0.231535	-0.200701	0.840932	0.948983	1.285	1.34	1.31	1.23	1.26	1.235	1.23	1.12	1.41	1.18
4921531P14Rik	ENSMUSG00000118333	47.2301	-0.172989	0.294322	-0.587754	0.556697	0.82215	6.0375	5.41	6.4	5.72	6.62	5.235	5.33	5.49	5.62	4.5
4921536K21Rik	ENSMUSG00000020434	69.2252	0.0536773	0.298387	0.179892	0.857237	0.955276	0.9725	1.05	1.14	1.2	0.5	1.0175	0.76	1.31	0.88	1.12
4930402H24Rik	ENSMUSG00000027309	4077.26	0.114974	0.0678981	1.69333	0.0903929	0.346202	30.0375	33.79	27.12	28.69	30.55	37.245	42.55	34.05	35.36	37.02
4930405A21Rik	ENSMUSG00000086638	51.0825	-0.0273985	0.24882	-0.110114	0.912319	0.972193	2.81	2.13	2.55	2.82	3.74	2.64	2.61	2.23	3.25	2.47
4930412C18Rik	ENSMUSG00000085558	25.9146	-0.0227174	0.351007	-0.0647205	0.948397	0.983385	1.455	1.11	1.78	1.32	1.61	1.4075	1.94	0.8	1.03	1.86
4930423M02Rik	ENSMUSG00000086066	53.373	0.267522	0.287625	0.930106	0.352316	0.680763	2.15	1.49	2.1	1.86	3.15	2.48	1.5	2.6	3.18	2.64
4930430F08Rik	ENSMUSG00000046567	53.361	-0.0138504	0.294039	-0.0471039	0.96243	0.986376	2.2475	2.11	1.7	1.85	3.33	1.945	1.51	1.88	2.01	2.38
4930432K21Rik	ENSMUSG00000008129	3165.31	-0.176075	0.108057	-1.62946	0.103215	0.37148	57.995	53.19	67.76	53.07	57.96	51.765	49.57	57.5	48.13	51.86
4930433N12Rik	ENSMUSG00000042360	31.8113	-0.235631	0.332061	-0.709601	0.477952	0.76825	1.3075	1.18	1.84	1.27	0.94	1.11	0.87	1.6	0.97	1
4930439D14Rik	ENSMUSG00000101905	4.06602	1.85032	0.884045	2.09301	0.036348	NA	0.5675	0.36	0.37	1.2	0.34	2.04	1.54	1.32	2.44	2.86
4930442L01Rik	ENSMUSG00000087223	63.7714	-0.105605	0.255901	-0.41268	0.679841	0.883181	1.2775	1.1	0.91	1.65	1.45	1.1925	1.11	1.19	1.26	1.21
4930447F24Rik	ENSMUSG00000102224	9.42599	-0.390081	0.647633	-0.602318	0.546963	NA	0.73	0.67	0.39	0.78	1.08	0.3775	0.5	0.23	0.59	0.19
4930451G09Rik	ENSMUSG00000022543	106.205	0.130594	0.796976	0.163861	0.86984	0.961012	2.36	2.27	0.46	4.53	2.18	2.315	2.03	0.51	4.45	2.27
4930451I11Rik	ENSMUSG00000045989	112.586	0.218549	0.177303	1.23263	0.217712	0.546276	31.9925	33.4	32.36	25.91	36.3	35.715	27.75	33.27	37.91	43.93
4930452B06Rik	ENSMUSG00000021747	208.233	0.0920759	0.143483	0.641718	0.521056	0.800584	2.8275	2.76	3.37	2.76	2.42	3.0275	3.17	3.26	2.96	2.72
4930452G13Rik	ENSMUSG00000115422	58.6227	0.376934	0.252376	1.49354	0.135296	0.42554	1.115	1.42	1.1	0.86	1.08	1.2575	1.11	1.32	1.25	1.35
4930453N24Rik	ENSMUSG00000059920	2166.72	0.0770029	0.0899087	0.856457	0.391745	0.712127	21.1275	19.74	22.85	20.15	21.77	24.12	24.76	23.23	25.47	23.02
4930455G09Rik	ENSMUSG00000085761	6.10555	-0.412366	0.872929	-0.472394	0.636646	NA	0.6975	0.2	0.66	0.18	1.75	0.5125	0.28	0.68	0.09	1
4930469K13Rik	ENSMUSG00000085684	3.63539	-0.366288	0.791775	-0.462616	0.64364	NA	5.2425	5.11	5.4	3.05	7.41	3.97	4.21	4.64	3.18	3.85
4930471E19Rik	ENSMUSG00000112716	8.12591	0.0655527	0.639869	0.102447	0.918402	NA	0.66	0.91	0.5	0.7	0.53	0.6675	1.01	0.55	0.34	0.77
4930481A15Rik	ENSMUSG00000086938	14.2808	0.483029	0.614148	0.786502	0.431573	NA	0.6425	0.61	0.68	0.37	0.91	0.755	0.88	0.65	1.1	0.39
4930481B07Rik	ENSMUSG00000085956	333.889	-0.105838	0.105588	-1.00237	0.316167	0.648465	15.045	14.91	16.15	13.45	15.67	13.8725	12.02	13.47	14.67	15.33
4930500H12Rik	ENSMUSG00000116976	170.073	0.196266	0.179969	1.09055	0.275469	0.610667	7.2975	7.03	7.46	7.48	7.22	8.175	7.76	7.93	9.83	7.18
4930503L19Rik	ENSMUSG00000044906	354.815	0.0703294	0.139151	0.505416	0.613267	0.850411	7.3025	6.56	6.26	8.02	8.37	7.3425	7.23	8.06	6.7	7.38
4930511J24Rik	ENSMUSG00000112940	108.903	-0.199775	0.195487	-1.02194	0.306811	0.641618	3.57	3.74	3.35	4.33	2.86	3.115	2.73	2.91	3.81	3.01
4930513N10Rik	ENSMUSG00000074136	69.7168	0.212161	0.263462	0.80528	0.420658	0.732296	1.015	1.04	0.71	0.87	1.44	1.2275	1.04	1.78	1.12	0.97
4930515G01Rik	ENSMUSG00000092183	33.8807	0.35655	0.284556	1.253	0.210205	0.53624	1.1175	1.07	1.41	0.81	1.18	1.4275	1.39	1.44	1.34	1.54
4930519F16Rik	ENSMUSG00000031325	70.6796	0.017775	0.229205	0.0775507	0.938185	0.980128	8.9625	7.88	7.57	10.85	9.55	8.805	7.46	9.02	10.3	8.44
4930519G04Rik	ENSMUSG00000029564	44.7545	0.0100173	0.260144	0.0385067	0.969284	0.988877	0.9425	0.72	0.75	1.04	1.26	0.95	0.84	0.95	1.05	0.96
4930519P11Rik	ENSMUSG00000097602	32.7144	0.678157	0.373874	1.81387	0.0696984	0.297348	0.64	0.43	0.77	0.69	0.67	1.105	1.12	1.27	1.24	0.79
4930522H14Rik	ENSMUSG00000060491	21.9746	0.832954	0.415685	2.00381	0.0450904	NA	0.955	0.55	1.13	1.24	0.9	1.695	0.81	2.16	1.65	2.16
4930522L14Rik	ENSMUSG00000072762	1186.04	-0.187764	0.0886837	-2.11723	0.03424	0.19638	29.4725	29.32	30.21	27.71	30.65	26.835	26.34	25.9	27.2	27.9
4930524B15Rik	ENSMUSG00000020299	110.526	-0.401461	0.312004	-1.28672	0.198192	0.522762	2.465	1.2	2.82	2.35	3.49	1.87	1.2	2.46	2.37	1.45
4930548H24Rik	ENSMUSG00000029138	70.3728	0.402087	0.219641	1.83065	0.0671525	0.290088	1.495	1.33	1.82	1.33	1.5	1.7375	1.42	1.92	1.88	1.73
4930548J01Rik	ENSMUSG00000116615	0.578197	2.36835	3.25289	0.728076	0.466567	NA	0.055	0	0.22	0	0	0.315	0	1.04	0	0.22
4930549G23Rik	ENSMUSG00000118134	2.93349	-0.550586	1.10841	-0.496734	0.619376	NA	0.4425	0.11	0.33	0.31	1.02	0.2925	0.32	0.11	0.62	0.12
4930550C14Rik	ENSMUSG00000005131	321.515	-0.0185885	0.145089	-0.128118	0.898056	0.969393	11.855	12.57	9.79	11.27	13.79	11.9325	14.36	10.48	13.86	9.03
4930550L24Rik	ENSMUSG00000046180	115.832	-0.0255589	0.271744	-0.0940551	0.925065	0.976573	2.8875	3.8	2.47	2.84	2.44	2.8675	3.63	2.49	3.54	1.81
4930556J02Rik	ENSMUSG00000115656	74.3903	0.207171	0.260177	0.79627	0.425875	0.735218	1.09	1.27	0.8	1.29	1	1.08	1.25	0.82	1.13	1.12
4930556M19Rik	ENSMUSG00000096971	70.0498	0.272125	0.307731	0.884293	0.376538	0.701732	1.7875	0.97	1.78	2.11	2.29	1.7875	1.2	1.73	1.83	2.39
4930558C23Rik	ENSMUSG00000105734	66.5304	0.166288	0.247797	0.671067	0.502178	0.787039	4.8475	4.91	5.19	4.88	4.41	5.3675	3.49	5.01	7.34	5.63
4930562C15Rik	ENSMUSG00000022518	2374.53	-0.160441	0.488533	-0.328415	0.742598	0.910376	87.49	69.79	144.72	39.15	96.3	77.3225	70.28	109.2	35.63	94.18
4930566F21Rik	ENSMUSG00000107142	231.142	0.154698	0.211124	0.732736	0.463719	0.760274	9.255	9.1	8.14	7.81	11.97	9.81	6.73	12.19	10.68	9.64
4930568E12Rik	ENSMUSG00000111830	28.3955	0.259399	0.351311	0.738373	0.460288	0.757112	2.72	3.94	2.57	1.79	2.58	3.1775	3.39	3.77	2.74	2.81
4930579D07Rik	ENSMUSG00000116813	110.49	0.134857	0.289559	0.465734	0.641406	0.863044	3.655	3.05	3.43	5.17	2.97	4.3825	4.3	6.04	4.89	2.3
4930592C13Rik	ENSMUSG00000105834	9.00057	-0.321069	0.56191	-0.571389	0.567736	NA	0.86	1.36	0.52	0.66	0.9	0.6725	0.68	0.54	0.73	0.74
4930597O21Rik	ENSMUSG00000053442	10.8367	-0.128758	0.600675	-0.214356	0.83027	NA	0.6225	0.29	1.09	0.28	0.83	0.57	0.5	0.49	0.58	0.71
4930599N23Rik	ENSMUSG00000073144	82.97	0.209703	0.242103	0.866173	0.386395	0.708432	4.42	5.08	3.84	5.18	3.58	5.0525	6.13	4.84	4.76	4.48
4931406C07Rik	ENSMUSG00000031938	171.928	0.234487	0.164265	1.42749	0.153439	0.457045	2.26	1.78	2.54	2.07	2.65	2.7675	2.51	2.81	2.68	3.07
4931406G06Rik	ENSMUSG00000085398	35.146	-0.136778	0.418346	-0.326948	0.743707	0.91075	1.335	1.2	0.71	1.58	1.85	1.2125	1.54	1.29	1.05	0.97
4931406P16Rik	ENSMUSG00000066571	7482.34	0.320694	0.309065	1.03763	0.299444	0.636667	62.405	57.55	82.69	61.79	47.59	84.0775	71.83	127.86	72.87	63.75
4931408C20Rik	ENSMUSG00000073722	1008.11	0.417289	0.368816	1.13143	0.257875	0.593535	7.1125	9.65	4.24	10.52	4.04	9.6225	10.64	7.62	12.58	7.65
4931428F04Rik	ENSMUSG00000014837	190.369	0.0798512	0.212911	0.375045	0.707627	0.896746	2.4475	2.37	2.31	2.36	2.75	2.5375	2.47	2.76	2.14	2.78
4931428L18Rik	ENSMUSG00000086727	1856.49	-0.0232244	0.146808	-0.158196	0.874302	0.962466	106.31	108.56	98.85	92.38	125.45	106.447	99.35	113.84	116.57	96.03
4931440P22Rik	ENSMUSG00000074580	175.378	-0.11676	0.160752	-0.726337	0.467632	0.762262	5.525	4.17	7.4	6.17	4.36	6.1225	3.86	6.57	7.92	6.14
4932438A13Rik	ENSMUSG00000037270	2967.79	0.296256	0.109235	2.7121	0.00668579	0.0718259	27.085	29.7	24.05	30.8	23.79	33.435	34.77	36.64	27.74	34.59
4932438H23Rik	ENSMUSG00000039851	23.9018	-0.714439	0.424269	-1.68393	0.0921955	0.349559	0.955	0.89	1.6	0.44	0.89	0.52	0.76	0.15	0.82	0.35
4932443L11Rik	ENSMUSG00000086805	21.5421	-0.623553	0.352736	-1.76776	0.0771005	NA	0.4875	0.26	0.35	0.93	0.41	0.62	1.23	0.18	0.3	0.77
4933405O20Rik	ENSMUSG00000084234	16.8631	0.201122	0.545554	0.368655	0.712385	NA	0.515	0.33	0.45	1.05	0.23	0.595	0.6	0.49	1.02	0.27
4933406C10Rik	ENSMUSG00000097494	67.9823	0.264119	0.502555	0.525553	0.599199	0.844853	1.585	0.85	1.32	1.07	3.1	1.9	1.46	1.24	1.22	3.68
4933408N05Rik	ENSMUSG00000084848	40.2666	0.00175842	0.326177	0.00539099	0.995699	0.998293	1.1125	0.98	0.92	0.88	1.67	1.11	1.03	0.94	1.49	0.98
4933413J09Rik	ENSMUSG00000021874	68.3143	-0.0330644	0.230371	-0.143527	0.885874	0.966969	6.6725	7.36	6.77	5.6	6.96	6.6125	6.91	7.12	8.83	3.59
4933417E11Rik	ENSMUSG00000101848	192.356	-0.0276498	0.160221	-0.172573	0.862987	0.957431	8.495	6.84	7.34	9.35	10.45	8.31	7.85	8.11	8.39	8.89
4933427D06Rik	ENSMUSG00000055403	10664.4	-0.0297847	0.102264	-0.291252	0.770859	0.922674	257.873	276.04	257.85	264.42	233.18	259.545	299.95	252.02	233.17	253.04
4933427D14Rik	ENSMUSG00000020807	268.522	-0.117891	0.174878	-0.674136	0.500225	0.785713	2.595	2.49	2.44	2.99	2.46	2.7125	4.22	2.05	1.87	2.71
4933431E20Rik	ENSMUSG00000086968	184.421	-0.0148357	0.212706	-0.0697475	0.944395	0.981941	3.455	4.91	3.19	2.67	3.05	3.155	3.45	2.7	2.75	3.72
4933432K03Rik	ENSMUSG00000108811	52.3725	-0.139134	0.325835	-0.427009	0.669373	0.87752	3.255	1.94	3.46	3.47	4.15	2.8375	2.82	2.69	3.92	1.92
4933434E20Rik	ENSMUSG00000027942	566.152	0.0303825	0.0973611	0.31206	0.754995	0.915332	19.945	19.74	21.32	15.39	23.33	21.895	25.95	22.52	18.4	20.71
4933434E20Rik	ENSMUSG00000118504	36.9958	0.116372	0.339453	0.342822	0.731732	0.906424	0.94	1.2	0.92	0.71	0.93	1.04	1.18	0.65	1.22	1.11
4933434M16Rik	ENSMUSG00000020624	96.7777	0.515706	0.313287	1.64611	0.0997405	0.364004	2.9975	2.09	2.4	3.31	4.19	4.875	3.12	5.6	5.56	5.22
4933438K21Rik	ENSMUSG00000093617	28.1789	-2.26502	0.387348	-5.84749	4.9905e-09	3.98862e-06	1.5375	1.2	1.27	1.6	2.08	0.3225	0.24	0.32	0.2	0.53
4933439C10Rik	ENSMUSG00000072893	25.3569	-0.0217634	0.547637	-0.0397406	0.9683	0.988587	0.935	0.2	1.08	2.36	0.1	0.6625	0.67	0.79	0.61	0.58
4933439N14Rik	ENSMUSG00000109582	20.3841	0.0755012	0.485505	0.155511	0.876419	NA	0.8775	0.81	0.4	0.93	1.37	0.92	0.79	1.38	0.94	0.57
5031439G07Rik	ENSMUSG00000036046	1816.18	0.0336626	0.0889045	0.378638	0.704956	0.895981	15.1075	13.79	15.23	14.42	16.99	17.5075	15.27	20.09	13.58	21.09
5033426E14Rik	ENSMUSG00000110625	21.7363	0.0963389	0.339646	0.283645	0.776683	NA	1.5825	1.1	1.74	1.78	1.71	1.67	1.7	1.71	1.8	1.47
5330438D12Rik	ENSMUSG00000052291	148.932	0.134894	0.225677	0.597732	0.550019	0.818443	2.8625	3.26	2.1	3.43	2.66	3.3125	3.38	3.51	3.03	3.33
5430403G16Rik	ENSMUSG00000072763	417.398	-0.0771287	0.133489	-0.577791	0.563405	0.826113	4.96	5.06	5.6	4.09	5.09	4.725	4.71	4.93	4.06	5.2
5430405H02Rik	ENSMUSG00000085741	55.493	0.372124	0.312729	1.18993	0.234076	0.566457	1.73	1.05	2.83	1.64	1.4	2.165	2.42	2.48	1.96	1.8
5430427M07Rik	ENSMUSG00000085004	0.0814592	-0.698018	3.81693	-0.182874	0.854897	NA	0.45	0	0	0	1.8	0	0	0	0	0
5430427O19Rik	ENSMUSG00000025058	51.0548	-0.497474	0.580059	-0.857627	0.391098	0.711618	0.7	0.51	1.35	0.25	0.69	0.4975	0.51	0.63	0.1	0.75
5530601H04Rik	ENSMUSG00000087174	74.7459	-0.369622	0.213336	-1.73258	0.0831705	0.331191	2.755	1.64	3.13	2.4	3.85	2.8	1.93	3.03	3.36	2.88
5730455P16Rik	ENSMUSG00000057181	219.574	0.0924222	0.145832	0.633758	0.526239	0.803534	2.505	2.72	2.99	2.08	2.23	2.6375	2.25	2.87	2.41	3.02
5730480H06Rik	ENSMUSG00000029089	5520.27	-0.166738	0.0744623	-2.23923	0.0251409	0.162745	177.913	162.5	202.77	172.69	173.69	156.657	163.79	147.09	155.93	159.82
5730507C01Rik	ENSMUSG00000073197	557.3	0.0827615	0.729998	0.113372	0.909735	0.971911	8.5075	7.1	13.41	11.29	2.23	9.0925	7.14	13.97	12.55	2.71
5830417I10Rik	ENSMUSG00000078684	982.298	0.300217	0.357552	0.839646	0.401107	0.718192	4.885	4.43	4.03	7.09	3.99	6.09	4.54	4.77	10	5.05
5830418P13Rik	ENSMUSG00000086236	48.847	0.291261	0.294768	0.988103	0.323102	0.656331	1.755	3.2	0.92	1.25	1.65	1.6825	1.29	1.75	2.13	1.56
5830454E08Rik	ENSMUSG00000052658	7.24629	-0.212886	0.68404	-0.311219	0.755634	NA	0.7075	0.46	1.09	0.36	0.92	0.5975	0.37	0.61	0.7	0.71
5930403N24Rik	ENSMUSG00000046463	10.0879	-0.206845	0.555347	-0.372461	0.709549	NA	0.555	0.16	1.29	0.51	0.26	0.2825	0.61	0.11	0.32	0.09
5930409G06Rik	ENSMUSG00000103477	46.7845	-0.038831	0.263339	-0.147456	0.882772	0.965652	1.34	1.28	1.38	1.71	0.99	1.3075	1.23	1.35	1.53	1.12
6030443J06Rik	ENSMUSG00000097207	250.625	0.0949219	0.139272	0.681556	0.495519	0.781898	2.69	2.68	2.98	2.83	2.27	2.7725	2.67	2.56	2.97	2.89
6030458C11Rik	ENSMUSG00000022195	6661.72	0.165656	0.10083	1.64292	0.1004	0.365379	62.3325	63.16	65.39	64.91	55.87	70.325	64.94	77.8	66.22	72.34
6030469F06Rik	ENSMUSG00000095953	24.7399	-0.340719	0.369057	-0.923214	0.355896	0.683475	0.8575	1.19	0.59	0.86	0.79	0.72	0.71	0.97	0.84	0.36
6330411D24Rik	ENSMUSG00000110067	1.40992	-0.231654	1.53704	-0.150714	0.880201	NA	1.71	1.18	0	5.66	0	1.52	0.97	3.13	1.98	0
6330549D23Rik	ENSMUSG00000045327	74.2058	-0.306409	0.265015	-1.1562	0.247601	0.581931	1.6225	1.56	0.93	2.13	1.87	1.27	1.2	1.53	1.8	0.55
6330562C20Rik	ENSMUSG00000093424	115.14	0.0260423	0.166148	0.156741	0.875449	0.962618	14.5875	13.64	17.55	11.93	15.23	14.25	14.01	13.26	16.14	13.59
6430548M08Rik	ENSMUSG00000031824	2100.77	-0.291254	0.05968	-4.88026	1.05947e-06	0.000256297	38.5175	36.82	42.24	35.92	39.09	32.32	31.74	32.5	32.09	32.95
6430550D23Rik	ENSMUSG00000074646	11.3192	0.560159	0.571417	0.980297	0.32694	NA	0.505	0.07	0.56	0.9	0.49	0.8125	0.24	0.41	0.54	2.06
6430573P05Rik	ENSMUSG00000102545	26.3591	-0.393306	0.333634	-1.17885	0.238456	0.57205	1.4825	1.43	1.73	0.91	1.86	1.2775	0.77	1.54	1.16	1.64
6430710C18Rik	ENSMUSG00000085427	206.027	-0.317117	0.203565	-1.55782	0.119276	0.39838	11.5775	10.37	11.83	7.41	16.7	9.32	8.03	8.3	11.1	9.85
6530413G14Rik	ENSMUSG00000111856	9.34747	-0.442043	0.533526	-0.828532	0.407369	NA	0.815	0.31	0.76	0.84	1.35	0.585	0.47	0.4	0.8	0.67
6720468P15Rik	ENSMUSG00000117655	1433.7	-0.254117	0.137696	-1.84549	0.0649665	0.285007	50.5675	47.14	50.1	38.19	66.84	41.76	42.31	36.8	37.11	50.82
6720489N17Rik	ENSMUSG00000072066	230.812	0.0230759	0.183404	0.12582	0.899874	0.969817	5.205	7.2	4.47	4.58	4.57	4.5025	4.8	4.3	5.89	3.02
6820408C15Rik	ENSMUSG00000032680	111.389	0.176523	0.216361	0.815873	0.414573	0.727112	3.1625	2.77	3.02	3.27	3.59	3.415	3.37	3.16	3.26	3.87
6820431F20Rik	ENSMUSG00000071796	149.009	0.103346	0.231193	0.447013	0.654866	0.871327	1.1975	0.98	1.18	1.35	1.28	1.2725	0.91	1.4	1.62	1.16
7420426K07Rik	ENSMUSG00000074123	2224.14	0.098794	0.135915	0.726878	0.467301	0.762262	60.8975	52.32	65.13	60.02	66.12	65.27	50.12	65.78	74.57	70.61
7530414M10Rik	ENSMUSG00000116338	72.1668	1.9954	0.305376	6.53425	6.39293e-11	9.62278e-08	0.61	0.66	0.4	0.7	0.68	2.365	1.9	3.24	2.8	1.52
8030462N17Rik	ENSMUSG00000047466	3756.63	0.219412	0.0953589	2.30091	0.0213967	0.1488	36.72	40.13	35.2	38.62	32.93	41.8025	42.96	43.52	40.77	39.96
8030474K03Rik	ENSMUSG00000046774	159.305	-0.0879096	0.209787	-0.419042	0.675186	0.880683	3.985	3.73	4.72	3.35	4.14	3.595	3.9	4.15	3.25	3.08
8430426J06Rik	ENSMUSG00000115970	37.1537	-0.278171	0.328916	-0.845718	0.39771	0.716955	2.7025	2.7	1.96	2.82	3.33	2.235	2.94	1.47	2.71	1.82
8430429K09Rik	ENSMUSG00000034587	363.697	-0.20565	0.145449	-1.4139	0.157392	0.463217	18.0175	12.4	18.29	21.43	19.95	14.2675	13.74	15.17	13.78	14.38
9030025P20Rik	ENSMUSG00000116953	29.1666	0.650887	0.507508	1.28252	0.199662	0.52403	0.5725	0.36	0.47	1.04	0.42	0.9625	0.65	1.1	1.04	1.06
9030622O22Rik	ENSMUSG00000086141	5.78386	-0.172931	0.909835	-0.190069	0.849255	NA	0.6625	0.25	0.87	0.16	1.37	0.6825	1.77	0.25	0	0.71
9130019O22Rik	ENSMUSG00000030823	64.9606	0.386432	0.267783	1.44308	0.148999	0.448629	0.6075	0.59	0.59	0.49	0.76	0.815	0.64	0.76	0.73	1.13
9130023H24Rik	ENSMUSG00000062944	1028.48	0.120212	0.155896	0.771103	0.440646	0.745022	10.275	10.12	8.67	13.56	8.75	11.275	9.47	11.7	11.23	12.7
9130204K15Rik	ENSMUSG00000086474	783.769	-0.145014	0.131746	-1.10071	0.271024	0.606351	99.64	94.31	91.89	86.05	126.31	88.895	59.15	89.11	101.85	105.47
9130221H12Rik	ENSMUSG00000090330	32.0138	0.487852	0.468375	1.04158	0.297605	0.634474	0.6825	0.46	0.33	0.37	1.57	0.9275	0.76	1.08	1.16	0.71
9130230N09Rik	ENSMUSG00000092626	73.1533	-0.22517	0.264352	-0.851782	0.394335	0.713797	7.6275	7.22	10.93	5.04	7.32	6.355	6.12	7.73	4.95	6.62
9130401M01Rik	ENSMUSG00000101892	1071.43	-0.0972646	0.0843893	-1.15257	0.249087	0.584307	38.055	33.4	39.54	35.66	43.62	35.8025	36.12	36.93	33.8	36.36
9130409I23Rik	ENSMUSG00000038768	776.357	-0.0436563	0.118946	-0.367025	0.713601	0.89888	16.98	14.58	19.14	17.03	17.17	16.5175	14.72	17.56	17.85	15.94
9230020A06Rik	ENSMUSG00000072753	28.2081	0.574188	0.448095	1.2814	0.200054	0.524609	0.9475	0.84	0.32	1.51	1.12	1.4325	1.68	1.58	1.91	0.56
9230102K24Rik	ENSMUSG00000112398	21.0275	-0.0864652	0.466491	-0.185352	0.852953	NA	1.1575	1.17	0.36	0.49	2.61	1.45	1.04	2.36	1.56	0.84
9230114K14Rik	ENSMUSG00000097145	95.4057	0.151686	0.213626	0.710054	0.477671	0.767989	2.205	2.8	1.41	2.67	1.94	2.835	2.77	2.82	1.85	3.9
9230117E06Rik	ENSMUSG00000089874	4.97009	0.115101	0.845399	0.13615	0.891703	NA	0.6925	0.94	0.92	0.14	0.77	0.7125	0.29	1.06	0.55	0.95
9330102E08Rik	ENSMUSG00000107879	1206.07	0.448767	0.162085	2.76872	0.00562772	0.0648483	9.3275	7.3	8.17	10.53	11.31	12.8125	10.5	13.47	15.88	11.4
9330104G04Rik	ENSMUSG00000097842	48.0559	0.846163	0.259538	3.26027	0.00111305	0.0239694	0.5775	0.5	0.55	0.57	0.69	1.03	0.89	0.9	1.12	1.21
9330159M07Rik	ENSMUSG00000097177	25.4785	-0.123164	0.39986	-0.308018	0.758069	0.917494	1.14	0.61	0.92	1.3	1.73	0.9375	0.59	0.93	1.1	1.13
9330162012Rik	ENSMUSG00000086448	82.1202	0.143869	0.279767	0.514245	0.60708	0.848284	0.765	0.58	1.13	0.57	0.78	0.85	0.71	0.83	0.77	1.09
9330175E14Rik	ENSMUSG00000097194	69.4568	0.430695	0.420998	1.02303	0.306292	0.641271	1.9125	0.71	1.44	3.37	2.13	2.5975	1.66	2.55	3.62	2.56
9330182L06Rik	ENSMUSG00000056004	1657.76	0.104264	0.118043	0.88327	0.377091	0.702578	15.2125	15.92	14.73	16.61	13.59	16.02	16.44	16.31	16.74	14.59
9430002A10Rik	ENSMUSG00000062704	0.497683	-3.0503	3.72352	-0.819199	0.412673	NA	0.2675	1.07	0	0	0	0	0	0	0	0
9430015G10Rik	ENSMUSG00000059939	1810.1	-0.0343966	0.094956	-0.362237	0.717175	0.900473	29.5525	28.73	28.92	33.82	26.74	28.625	28.69	29.8	28.16	27.85
9430021M05Rik	ENSMUSG00000054457	630.882	0.0439688	0.111038	0.395981	0.692119	0.888926	23.5225	22.32	25.21	21.3	25.26	24.185	20.28	24.39	24.62	27.45
9430038I01Rik	ENSMUSG00000040139	517.756	-0.148815	0.127555	-1.16667	0.243342	0.57814	32.41	24.75	38.39	29.16	37.34	28.4775	26.41	26.23	29.91	31.36
9430085M18Rik	ENSMUSG00000106164	20.1889	0.422421	0.456721	0.924899	0.355019	NA	0.66	0.5	1.2	0.36	0.58	0.8825	0.52	1.16	0.67	1.18
9430091E24Rik	ENSMUSG00000084808	22.9937	0.161378	0.363807	0.443582	0.657345	0.872783	0.9825	1.23	1.06	0.66	0.98	1.0875	0.81	1.01	1.04	1.49
9530062K07Rik	ENSMUSG00000108030	17.9984	0.247848	0.504701	0.49108	0.62337	NA	1	0.2	1.47	0.7	1.63	1.1625	0.91	1.15	1.54	1.05
9530068E07Rik	ENSMUSG00000036275	4286.01	-0.0766091	0.0595613	-1.28622	0.198365	0.522888	70.7425	67.84	72.25	72.45	70.43	67.4425	68.09	69.03	64.79	67.86
9530077C05Rik	ENSMUSG00000036411	35.2505	0.0317485	0.365153	0.0869457	0.930715	0.978454	0.8575	0.84	0.96	0.83	0.8	0.8725	1.04	0.6	0.68	1.17
9530080O11Rik	ENSMUSG00000044125	26.5784	0.22122	0.358882	0.616413	0.537622	0.810772	1.215	1.47	1.07	1	1.32	1.37	1.53	1.42	1.5	1.03
9630014M24Rik	ENSMUSG00000118257	76.285	-0.0399862	0.219985	-0.181768	0.855765	0.954939	4.4025	3.25	5.55	4.1	4.71	4.32	3.4	4.81	5.57	3.5
9830004L10Rik	ENSMUSG00000099552	873.586	0.0946902	0.145127	0.652464	0.514102	0.794819	16.2025	13.18	17.16	18.58	15.89	17.69	18.06	18.42	18.69	15.59
9930012K11Rik	ENSMUSG00000044551	306.71	-0.253345	0.189595	-1.33624	0.181469	0.499769	8.1425	8.11	6.49	9.38	8.59	6.495	5.15	6.72	5.69	8.42
9930014A18Rik	ENSMUSG00000097493	106.813	-0.371264	0.312497	-1.18806	0.234811	0.567064	1.485	1.11	1.38	2	1.45	1.115	1.33	0.63	1.29	1.21
9930038B18Rik	ENSMUSG00000042976	902.689	0.0650916	0.142858	0.455637	0.648651	0.867467	9.6975	8.37	9.14	12.48	8.8	10.1725	9.6	11.23	11.28	8.58
9930104L06Rik	ENSMUSG00000044730	965.599	-0.144925	0.126748	-1.14341	0.252867	0.588714	21.115	23.69	26.68	17.38	16.71	18.4975	20.82	19.44	14.4	19.33
A030001D20Rik	ENSMUSG00000110357	43.5286	-0.342055	0.362384	-0.943904	0.345219	0.675235	1.5025	1.92	0.66	1.29	2.14	1.1925	1.02	0.77	1.46	1.52
A130010J15Rik	ENSMUSG00000079144	408.933	-0.0694697	0.170397	-0.407694	0.683498	0.884117	7.9425	6.17	7.56	8.32	9.72	7.015	6.27	5.75	6.93	9.11
A130051J06Rik	ENSMUSG00000097643	432.121	0.0251106	0.393267	0.0638513	0.949089	0.983562	6.5175	8.82	7.93	5.06	4.26	6.6575	7.87	9.22	4.81	4.73
A1bg	ENSMUSG00000022347	522.239	-0.451384	0.17379	-2.59729	0.00939634	0.0886436	15.595	14	15.07	16.67	16.64	11.3675	10.83	11.03	14.14	9.47
A230060F14Rik	ENSMUSG00000097692	12.7558	0.459792	0.536948	0.856307	0.391828	NA	0.95	1.76	0.68	0.6	0.76	1.575	1.95	0.78	2.2	1.37
A230072C01Rik	ENSMUSG00000086877	32.1301	-0.257717	0.345489	-0.74595	0.455697	0.754808	1.38	1.1	1.93	1.16	1.33	1.145	1.5	0.9	0.72	1.46
A230087F16Rik	ENSMUSG00000097381	15.4986	-0.941847	0.601451	-1.56596	0.117359	NA	0.8325	0.74	0.56	0.64	1.39	0.4275	0.56	0.51	0.36	0.28
A330009N23Rik	ENSMUSG00000097915	56.2255	-0.483196	0.267821	-1.80418	0.0712036	0.301592	3.0075	2.22	2.93	3.08	3.8	2.2425	1.4	2.26	2.17	3.14
A330040F15Rik	ENSMUSG00000086213	83.3744	-0.199329	0.194415	-1.02527	0.305235	0.640841	3.225	3.71	2.99	3.86	2.34	2.71	2.82	2.83	3.07	2.12
A330087D11Rik	ENSMUSG00000100111	70.101	0.473167	0.283078	1.67151	0.0946213	0.354686	1.895	1.84	1.81	1.8	2.13	2.6325	1.47	2.28	3.04	3.74
A330093E20Rik	ENSMUSG00000098284	985.089	-0.162349	0.152968	-1.06132	0.288543	0.623129	28.4475	26.84	24.44	33.89	28.62	23.66	26.88	20.68	26.75	20.33
A430005L14Rik	ENSMUSG00000047613	3920.14	-0.26203	0.11442	-2.29006	0.0220176	0.151947	187.75	170.55	223.81	139.21	217.43	154.38	152.6	149.06	154.25	161.61
A430018G15Rik	ENSMUSG00000085315	14.8264	0.0584204	0.53455	0.109289	0.912973	NA	1.1575	1.34	1.7	1.04	0.55	1.2225	1.48	1.39	1.09	0.93
A430033K04Rik	ENSMUSG00000056014	12071.3	-0.00202407	0.0919876	-0.0220038	0.982445	0.99441	156.418	170.87	142.69	172.25	139.86	157.172	168.17	161.04	156.26	143.22
A430093F15Rik	ENSMUSG00000067577	87.0369	-0.636565	0.259622	-2.45189	0.0142107	0.115971	6.0525	4.12	7.16	4.94	7.99	3.8725	3.51	4.33	3.73	3.92
A4galt	ENSMUSG00000047878	1863.25	-0.125582	0.0698144	-1.7988	0.0720507	0.303883	40.1475	38.26	41.03	42.24	39.06	37.17	35.97	37.11	37.13	38.47
A530021J07Rik	ENSMUSG00000053528	141.158	-0.33812	0.237959	-1.42092	0.155341	0.460594	5.1575	3.42	5.7	4.96	6.55	4.775	4.02	6.11	4.53	4.44
A530032D15Rik	ENSMUSG00000089844	67.8524	-0.0215287	0.237815	-0.0905273	0.927868	0.977436	2.225	1.57	2.42	1.98	2.93	2.2375	2.43	2.23	2.22	2.07
A530040E14Rik	ENSMUSG00000072109	10314.9	-0.0383615	0.100086	-0.383287	0.701507	0.894178	403.185	388.46	466.74	313.59	443.95	393.152	355.97	401.73	407.34	407.57
A530046M15Rik	ENSMUSG00000113338	67.5835	-0.225535	0.296388	-0.760943	0.446691	0.748074	2.08	1.04	2.04	2.32	2.92	1.7775	1.39	1.89	2.17	1.66
A630010A05Rik	ENSMUSG00000075395	146.705	-0.104089	0.200605	-0.518878	0.603846	0.847074	5.3125	4.21	5.08	5.99	5.97	4.9125	3.96	5.07	6.33	4.29
A630089N07Rik	ENSMUSG00000116673	136.359	-0.43174	0.296485	-1.4562	0.145338	0.442796	4.8175	3.23	3.81	5.35	6.88	3.425	2.5	2.7	3.71	4.79
A730017L22Rik	ENSMUSG00000085566	74.9551	0.0347463	0.241416	0.143927	0.885558	0.966969	0.9225	0.97	0.89	0.95	0.88	1.045	0.66	0.79	1.34	1.39
A730063M14Rik	ENSMUSG00000112639	2.32634	0.942062	1.1182	0.842478	0.399521	NA	0.6725	0.93	0.99	0.77	0	1.06	1.6	1.32	0.39	0.93
A730071L15Rik	ENSMUSG00000096923	44.5995	-0.404813	0.268074	-1.51008	0.131023	0.417396	1.27	1.03	1.42	1.02	1.61	0.97	0.9	0.75	1.09	1.14
A730082K24Rik	ENSMUSG00000108379	3674.14	-0.171296	0.120206	-1.42502	0.154152	0.45825	114.755	100.8	105.58	128.47	124.17	102.495	97.88	91.09	119.63	101.38
A830005F24Rik	ENSMUSG00000053181	9.18601	-0.244783	0.681618	-0.359121	0.719505	NA	0.6725	0.21	1.28	0.32	0.88	0.55	0.39	0.2	1.05	0.56
A830036E02Rik	ENSMUSG00000084890	29.1302	-0.828357	0.457203	-1.81179	0.070018	0.298039	0.9375	0.33	1.84	1.09	0.49	0.32	0.22	0.29	0.72	0.05
A930004D18Rik	ENSMUSG00000054057	9.15104	-0.016175	0.622945	-0.0259654	0.979285	NA	1.04	1.73	0.24	0.28	1.91	1.0975	0.3	1.25	1.47	1.37
A930005H10Rik	ENSMUSG00000054426	14.8395	-0.098595	0.486502	-0.202661	0.8394	NA	2.4375	3.49	1.99	2.03	2.24	2.425	2.83	2.54	2.62	1.71
A930006K02Rik	ENSMUSG00000084866	9.7706	-0.099982	0.659979	-0.151493	0.879587	NA	0.56	1.17	0.2	0.32	0.55	0.4625	0.53	0.24	0.33	0.75
A930007A09Rik	ENSMUSG00000118559	92.2921	-0.00344755	0.250829	-0.0137446	0.989034	0.996682	0.875	0.74	1.13	0.99	0.64	0.88	0.69	1.11	0.74	0.98
A930012L18Rik	ENSMUSG00000097610	10.5336	-0.153057	0.653871	-0.234079	0.814924	NA	0.615	0.57	0.17	0.7	1.02	0.375	0.13	0.32	0.35	0.7
A930015D03Rik	ENSMUSG00000092368	805.075	-0.227791	0.521892	-0.436473	0.662494	0.875179	37.28	40.34	53.3	10.36	45.12	31.3325	38.1	23.03	15.66	48.54
A930017M01Rik	ENSMUSG00000060530	160.114	-0.104859	0.244538	-0.428804	0.668066	0.876692	6.3275	4.43	7.91	5.6	7.37	5.525	4.49	6.13	6.33	5.15
A930018P22Rik	ENSMUSG00000032671	32.5099	-0.200603	0.364506	-0.550342	0.582085	0.837206	2.2075	1.91	1.49	2.13	3.3	1.9	1.46	1.14	2.72	2.28
A930023M06Rik	ENSMUSG00000113575	14.9752	-0.450025	0.48505	-0.927792	0.353515	NA	0.7675	0.55	0.82	0.6	1.1	0.5575	0.49	0.51	0.62	0.61
A930031H19Rik	ENSMUSG00000086262	99.0355	-0.0391169	0.18676	-0.20945	0.834097	0.945976	6.28	6.82	7.62	5.25	5.43	6.0375	5.45	6.38	6.68	5.64
A930037H05Rik	ENSMUSG00000109408	53.6746	0.00741706	0.252504	0.029374	0.976566	0.991683	1.0725	0.9	0.95	1.57	0.87	1.0125	1.27	0.58	0.82	1.38
AA536875	ENSMUSG00000115016	250.25	0.468277	0.225925	2.0727	0.0381998	0.210705	7.92	9.84	6.08	8.45	7.31	8.7625	9.25	8.98	10.28	6.54
AA545190	ENSMUSG00000107948	1545.92	-0.17953	0.130997	-1.37049	0.170535	0.484935	109.595	93.76	104.98	119.96	119.68	94.735	86.46	91.16	118.66	82.66
AA619741	ENSMUSG00000104098	313.848	0.290878	0.14408	2.01887	0.0435008	0.225547	27.0275	27.2	27.94	21.05	31.92	32.2825	29	32.2	35.92	32.01
AA645442	ENSMUSG00000086669	2.94654	-0.0122741	1.07333	-0.0114355	0.990876	NA	2.3675	5.2	1.55	0.6	2.12	2.175	0	0.66	4.35	3.69
AA792892	ENSMUSG00000073497	3809.06	-0.00232274	0.10224	-0.0227186	0.981875	0.994055	82.1475	71.87	75.63	94.91	86.18	82.1725	80.93	75.76	90.28	81.72
Aaas	ENSMUSG00000036678	3684.77	-0.120054	0.0678711	-1.76885	0.0769192	0.316821	88.3825	83.99	96.71	84.75	88.08	81.2575	81.39	83.19	76.76	83.69
Aacs	ENSMUSG00000029482	579.273	-0.258213	0.108095	-2.38875	0.016906	0.128666	7.545	7.53	7.85	7.41	7.39	6.3425	6.99	5.9	5.73	6.75
Aadac	ENSMUSG00000027761	357.734	-0.0270143	0.20736	-0.130277	0.896347	0.968715	15.3	11.96	13.49	18.72	17.03	15.1975	14.26	14.16	19.27	13.1
Aadat	ENSMUSG00000057228	25.583	-0.298618	0.37372	-0.799042	0.424266	0.734863	0.725	0.87	0.6	0.4	1.03	0.57	0.44	0.64	0.72	0.48
Aagab	ENSMUSG00000037257	3300.84	-0.153449	0.0742998	-2.06526	0.0388981	0.212786	26.0525	26.01	24.54	27.45	26.21	24.0825	26.22	25.14	20.38	24.59
Aak1	ENSMUSG00000057230	424.164	0.482734	0.149946	3.21939	0.00128463	0.0259401	6.405	7.94	5.23	6.56	5.89	8.5525	9.61	10.59	6.12	7.89
Aamdc	ENSMUSG00000035642	60.9761	-0.179403	0.254784	-0.704136	0.481348	0.770405	4.595	5.43	3.17	4.14	5.64	3.925	4.03	4.54	4.24	2.89
Aamp	ENSMUSG00000006299	2455.36	-0.0348842	0.0586152	-0.595138	0.551751	0.81989	55.6575	54.96	55.64	55.4	56.63	54.44	56.9	54.49	52.78	53.59
Aar2	ENSMUSG00000027628	967.635	-0.275567	0.105438	-2.61356	0.00896046	0.085665	14.3575	12.78	16.08	14.96	13.61	11.985	11.23	12.45	12.01	12.25
Aars	ENSMUSG00000031960	6410.53	-0.0796666	0.0704519	-1.13079	0.258142	0.593605	41.855	40.81	44.54	42.9	39.17	40.135	39.97	42.1	38.77	39.7
Aars2	ENSMUSG00000023938	452.834	0.0945231	0.196004	0.482251	0.629627	0.857747	5.0925	3.64	5.26	5.48	5.99	5.505	4.67	4.5	5.51	7.34
Aarsd1	ENSMUSG00000075528	1672.66	-0.14943	0.0930767	-1.60545	0.108395	0.380373	51.1725	47.3	59.39	46.44	51.56	46.2975	48.34	42.05	47.93	46.87
Aasdh	ENSMUSG00000055923	758.735	-0.0934615	0.117725	-0.793896	0.427256	0.735643	11.005	12.33	10.33	10.35	11.01	9.5325	11.3	10.15	8.11	8.57
Aasdhppt	ENSMUSG00000025894	1209.12	-0.0117784	0.0904992	-0.13015	0.896448	0.968715	16.525	15.19	18	15.3	17.61	16.455	16.16	16.25	18.26	15.15
Aass	ENSMUSG00000029695	5519.6	-0.104123	0.0874796	-1.19026	0.233945	0.566457	74.1675	75.8	73.54	76.32	71.01	67.74	70.56	74.05	54.77	71.58
Aatf	ENSMUSG00000018697	1734.43	-0.125691	0.0685852	-1.83263	0.0668583	0.289463	40.665	39.44	42.5	42.25	38.47	37.42	37.37	38.42	38.27	35.62
Abat	ENSMUSG00000057880	564.989	0.127682	0.0992894	1.28596	0.198458	0.52294	5.065	4.37	5.36	4.89	5.64	5.58	5.95	5.16	5.49	5.72
Abca13	ENSMUSG00000004668	261.313	0.388443	0.156948	2.47498	0.0133244	0.110808	0.755	0.84	0.61	0.7	0.87	0.89	0.96	0.64	1.06	0.9
Abca2	ENSMUSG00000026944	968.935	1.12907	0.31176	3.62162	0.000292765	0.00974616	2.8525	4.94	2.1	1.46	2.91	5.9975	5.92	6.03	5.31	6.73
Abca3	ENSMUSG00000024130	714.483	0.447054	0.157161	2.84455	0.00444739	0.0562547	3.28	4.44	2.33	2.75	3.6	4.495	4.47	4.55	4.1	4.86
Abca4	ENSMUSG00000028125	351.609	-0.0480993	0.153813	-0.312714	0.754498	0.914853	3.345	2.82	3.48	3.8	3.28	3.5475	3.44	4.05	3.82	2.88
Abca5	ENSMUSG00000018800	216.224	0.405591	0.17025	2.38233	0.0172033	0.130343	1.2225	1.3	1.04	1.42	1.13	1.79	1.61	2.04	2.11	1.4
Abcb10	ENSMUSG00000031974	238.833	0.0710656	0.230862	0.307827	0.758214	0.917494	1.9925	2.68	1.29	1.8	2.2	2.105	2.82	2.38	1.6	1.62
Abcb1a	ENSMUSG00000040584	133.13	0.200909	0.264881	0.758486	0.44816	0.748729	2.95	1.38	0.72	7.89	1.81	1.48	1.33	1.2	1.43	1.96
Abcb1b	ENSMUSG00000028970	2798.76	0.178259	0.0774143	2.30266	0.0212982	0.148355	48.9225	46.14	50.08	45.46	54.01	53.705	54.13	56.9	55.09	48.7
Abcb4	ENSMUSG00000042476	462.053	-0.0804196	0.110736	-0.726227	0.467699	0.762262	4.2975	4.61	3.73	4.35	4.5	4.0675	4.2	4.08	3.98	4.01
Abcb5	ENSMUSG00000072791	165.135	-0.10191	0.217293	-0.468997	0.639072	0.862413	1.8425	1.61	1.74	2.05	1.97	1.865	1.36	3.01	1.61	1.48
Abcb6	ENSMUSG00000026198	2369.69	-0.187525	0.0809137	-2.31759	0.0204718	0.144867	33.275	31.82	36.91	29.91	34.46	29.4325	28.36	31.44	27.93	30
Abcb7	ENSMUSG00000031333	722.234	0.296614	0.122853	2.41437	0.0157624	0.123031	4.3625	5.12	3.9	4.37	4.06	5.3725	5.25	5.5	5.77	4.97
Abcb8	ENSMUSG00000028973	4092.91	-0.239683	0.0945525	-2.53492	0.0112473	0.0997821	62.7275	58.96	65.47	61.15	65.33	53.08	54.73	46.49	58.35	52.75
Abcb9	ENSMUSG00000029408	4315.19	-0.0535211	0.0893927	-0.598719	0.54936	0.817955	46.305	51.57	48.83	41.97	42.85	44.8625	48.58	43.44	43.89	43.54
Abcc1	ENSMUSG00000023088	1348.38	0.45093	0.110854	4.06778	4.74635e-05	0.00286339	7.055	8.53	5.61	7.18	6.9	9.42	8.73	10.22	9.05	9.68
Abcc10	ENSMUSG00000032842	1122.23	0.0875898	0.124272	0.704824	0.48092	0.77037	8.41	8.7	8.04	7.22	9.68	8.935	9.43	10.13	8.49	7.69
Abcc3	ENSMUSG00000020865	1563.8	-0.104034	0.129168	-0.805416	0.42058	0.732296	12.6225	9.91	12.63	15.48	12.47	13.5375	11.7	13.97	14.63	13.85
Abcc4	ENSMUSG00000032849	2407.12	-0.028911	0.0882572	-0.327577	0.743232	0.910605	18.72	20.39	19.12	18.19	17.18	17.9975	19.74	18.45	16.58	17.22
Abcc5	ENSMUSG00000022822	511.891	0.541386	0.121161	4.46832	7.88378e-06	0.000920703	3.045	3.53	2.72	2.97	2.96	5.745	5.5	8.02	5.29	4.17
Abcc6	ENSMUSG00000030834	209.748	-0.0529886	0.197784	-0.267911	0.788768	0.929254	5.495	4.66	6.47	5.06	5.79	4.9675	3.67	6.19	5.6	4.41
Abcd1	ENSMUSG00000031378	380.244	0.356374	0.204211	1.74513	0.0809623	0.325953	3.515	3.91	2.81	2.24	5.1	4.455	5.34	4.3	4.31	3.87
Abcd3	ENSMUSG00000028127	4974.38	-0.0264605	0.0915997	-0.288871	0.77268	0.923282	55.2525	58.04	53.63	60.98	48.36	54.575	58.2	55.08	52.36	52.66
Abcd4	ENSMUSG00000021240	987.693	-0.198772	0.0940784	-2.11283	0.034615	0.19761	18.1275	17.61	18.86	15.9	20.14	15.7575	14.95	14.51	17.36	16.21
Abce1	ENSMUSG00000058355	1257.63	0.094716	0.12397	0.764023	0.444854	0.746955	11.87	12.56	11.37	13.74	9.81	12.78	14.66	12.52	12.6	11.34
Abcf1	ENSMUSG00000038762	1408.46	-0.0500739	0.084904	-0.589771	0.555344	0.821797	24.83	27.78	17.96	26.46	27.12	25.9025	30.39	27.25	25.68	20.29
Abcf2	ENSMUSG00000028953	7038.55	-0.21905	0.060288	-3.6334	0.000279716	0.00951265	115.94	112.77	117.45	119.44	114.1	100.1	102.31	94.88	99.71	103.5
Abcf3	ENSMUSG00000003234	17900.2	-0.166554	0.0577155	-2.88578	0.00390444	0.0519072	304.942	297.81	315.08	313.65	293.23	268.203	272.62	263.84	268.19	268.16
Abcg1	ENSMUSG00000024030	1130.84	0.393444	0.145863	2.69735	0.00698934	0.073857	6.0475	7.9	4.95	5.08	6.26	9.1675	9.46	9.64	8.26	9.31
Abhd10	ENSMUSG00000033157	344.661	-0.331559	0.144835	-2.28921	0.0220672	0.152015	5.9	4.75	5.37	6.6	6.88	4.8625	5.57	3.72	5.31	4.85
Abhd11	ENSMUSG00000040532	883.585	-0.0617143	0.0938911	-0.657296	0.510991	0.793357	37.27	35.06	44.15	30.44	39.43	36.095	35.86	35.16	34.48	38.88
Abhd12	ENSMUSG00000032046	5544.73	-0.281297	0.0824492	-3.41176	0.000645449	0.0161625	136.572	125.43	148.51	122.4	149.95	111.153	110.77	108.15	103.21	122.48
Abhd13	ENSMUSG00000040396	7972.98	-0.0851591	0.0782387	-1.08845	0.276395	0.611434	59.1425	57.6	57.67	65.43	55.87	56.23	58.37	54.36	57.53	54.66
Abhd14a	ENSMUSG00000042210	165.434	0.0281549	0.161336	0.174511	0.861464	0.956904	6.2425	4.72	8.17	5.72	6.36	6.395	6.21	5.94	6.47	6.96
Abhd15	ENSMUSG00000000686	228.964	-1.19553	0.19967	-5.98751	2.13071e-09	2.06177e-06	5.425	5.62	5.49	4.9	5.69	2.38	2.85	2.56	1.53	2.58
Abhd16a	ENSMUSG00000007036	6949.45	-0.277383	0.117266	-2.36541	0.0180102	0.133904	167.713	156.22	202.1	149.02	163.51	139.452	153.85	132.63	130.77	140.56
Abhd17a	ENSMUSG00000003346	1718.99	-0.231762	0.0919397	-2.5208	0.0117087	0.102005	55.1975	51.79	65.47	46.17	57.36	46.9225	46.65	44.25	48.19	48.6
Abhd17b	ENSMUSG00000047368	1817.75	0.0880511	0.081071	1.0861	0.277435	0.612719	30.7175	32.6	29.31	27.75	33.21	32.72	34.22	31.18	32.81	32.67
Abhd17c	ENSMUSG00000038459	1663.48	-0.0240089	0.0701322	-0.342338	0.732097	0.906424	29.445	27.14	29.9	30.29	30.45	29.0775	29.29	28.59	27.47	30.96
Abhd18	ENSMUSG00000037818	468.531	-0.0290193	0.12788	-0.226926	0.820481	0.941236	6.8	5.73	6.1	7.14	8.23	6.72	7.09	6.38	7.44	5.97
Abhd2	ENSMUSG00000039202	614.377	0.212073	0.123878	1.71195	0.0869058	0.339283	2.98	3.01	2.95	2.59	3.37	3.47	3.53	3.82	3.1	3.43
Abhd3	ENSMUSG00000002475	401.403	-0.130048	0.170265	-0.763801	0.444986	0.746992	9.69	9.23	9.08	9	11.45	8.27	9.65	5.96	8.41	9.06
Abhd4	ENSMUSG00000040997	10212.8	-0.163997	0.0621933	-2.63689	0.008367	0.0824347	182.392	179.2	187.48	186.29	176.6	164.178	177.05	157.72	155.5	166.44
Abhd5	ENSMUSG00000032540	992.544	-0.0791137	0.0988148	-0.800626	0.423348	0.734233	24.7525	27.35	26.02	19.83	25.81	24.1475	20.45	24.54	26.98	24.62
Abhd6	ENSMUSG00000025277	908.411	-0.139009	0.102552	-1.35549	0.175261	0.492482	28.0525	24.85	28.81	26.58	31.97	25.4125	24.75	22.78	27.29	26.83
Abhd8	ENSMUSG00000007950	35.4226	-0.312227	0.452509	-0.689992	0.490199	0.777286	0.7175	0.59	0.34	0.72	1.22	0.575	0.39	0.43	0.41	1.07
Abi1	ENSMUSG00000058835	2504.06	-0.0861606	0.0948268	-0.90861	0.363556	0.689693	40.4975	36.73	38.4	48.49	38.37	43.0825	48.04	42.54	43.9	37.85
Abi2	ENSMUSG00000026782	1284.5	0.0498464	0.109638	0.454645	0.649365	0.868148	10.1425	11.75	8.87	9.61	10.34	11.04	11.62	11.9	9.99	10.65
Abi3bp	ENSMUSG00000035258	190.816	-0.0439057	0.153955	-0.285185	0.775503	0.924155	1.86	1.96	1.89	1.68	1.91	1.8725	1.92	2.24	1.7	1.63
Abitram	ENSMUSG00000038827	740.316	0.0731909	0.100054	0.731517	0.464464	0.761017	6.8375	7.59	6.96	6.89	5.91	7.02	6.47	7.58	6.48	7.55
Abl1	ENSMUSG00000026842	1444.53	0.446561	0.147847	3.02042	0.00252422	0.0393276	6.8925	9.23	5.63	5.42	7.29	9.6325	10.12	8.57	9.26	10.58
Abl2	ENSMUSG00000026596	1723	0.501269	0.150621	3.32803	0.000874632	0.0203585	5.9675	9.03	4.24	4.92	5.68	8.1325	7.82	7.92	9.1	7.69
Ablim1	ENSMUSG00000025085	2715.55	0.198276	0.112604	1.76083	0.0782664	0.319938	48.4875	57.68	50.18	47.98	38.11	53.8675	50.49	60.66	57.75	46.57
Ablim2	ENSMUSG00000029095	2659.92	-0.11757	0.0684571	-1.71743	0.0858999	0.336824	45.4675	45.01	47.06	46.56	43.24	42.1375	42.51	41.29	42.3	42.45
Ablim3	ENSMUSG00000032735	143.459	-0.309142	0.167112	-1.84991	0.0643261	0.283945	1.41	1.17	1.68	1.26	1.53	1.155	1.01	1.32	1.14	1.15
Abr	ENSMUSG00000017631	4190.22	0.129828	0.0823675	1.57621	0.114978	0.391065	32.915	38.54	31.27	32.02	29.83	37.21	37.65	39.25	34.74	37.2
Abracl	ENSMUSG00000078453	11.0742	-0.359735	0.572182	-0.628708	0.52954	NA	1.0225	2.1	0.97	0.59	0.43	0.6625	0.94	0.52	0.75	0.44
Abraxas1	ENSMUSG00000035234	1315.94	-0.220886	0.0872331	-2.53214	0.0113369	0.100249	35.43	33.06	38.76	31.32	38.58	30.45	30.14	30.79	29.73	31.14
Abraxas2	ENSMUSG00000030965	552.096	-0.162796	0.106685	-1.52596	0.127021	0.410921	8.58	7.13	7.85	10.35	8.99	7.9675	6.99	7.45	8.86	8.57
Abt1	ENSMUSG00000036376	2145.3	-0.171724	0.0887758	-1.93436	0.053069	0.253947	19.0925	18.55	20.31	16.18	21.33	17.0325	17.82	15.73	16.58	18
Abtb1	ENSMUSG00000030083	1031.98	-0.197768	0.0857907	-2.30524	0.0211534	0.147739	27.2375	24.87	34.23	24.98	24.87	23.065	23.62	24.27	22.34	22.03
Abtb2	ENSMUSG00000032724	5294.3	-0.0360613	0.0759742	-0.474652	0.635035	0.860346	44.0875	48.07	42.94	43.56	41.78	43.2825	45.28	40.47	42.64	44.74
AC109619.1	ENSMUSG00000117901	19.5454	0.476812	0.432692	1.10197	0.270476	NA	0.815	0.82	1	0.77	0.67	1.13	1.19	1.23	0.42	1.68
AC122792.1	ENSMUSG00000118599	1.82978	1.01791	1.29995	0.783039	0.433604	NA	1.8775	4.52	1.53	0	1.46	3.4675	0	4	3.82	6.05
AC122821.1	ENSMUSG00000118572	15.399	-0.265447	0.473	-0.561199	0.574662	NA	1.875	2.78	1.96	1.13	1.63	1.5175	1.16	2.42	0.92	1.57
AC124742.1	ENSMUSG00000118552	1.06853	1.04631	1.87811	0.557107	0.577455	NA	0.48	0.27	0.85	0	0.8	0.9175	0	0.62	1.29	1.76
AC137708.1	ENSMUSG00000084530	0.180234	-0.698023	3.81693	-0.182876	0.854896	NA	0.295	0	0	1.18	0	0	0	0	0	0
AC140267.1	ENSMUSG00000115798	1.03294	1.1572	2.98068	0.388232	0.697844	NA	1.755	0	7.02	0	0	3.8425	0	1.22	0	14.15
AC142100.1	ENSMUSG00000118094	1390.77	-0.0410878	0.134206	-0.306154	0.759487	0.91823	37.495	40.51	42.03	32.94	34.5	36.42	43.62	35.02	34.1	32.94
AC147806.1	ENSMUSG00000118591	10.2109	-0.20994	0.695464	-0.30187	0.762751	NA	0.735	0.13	1.17	1.11	0.53	0.625	0.76	0.62	0.26	0.86
AC147806.2	ENSMUSG00000118607	72.2446	-0.386852	0.255215	-1.51579	0.129573	0.414675	1.1425	0.77	1.22	1.22	1.36	0.885	0.64	1.09	0.92	0.89
AC151602.1	ENSMUSG00000118462	1295.88	0.0878643	0.100623	0.873205	0.382551	0.706629	24.58	28.56	22.86	23.2	23.7	25.7	27.13	27.4	24.59	23.68
AC161374.3	ENSMUSG00000118624	103.31	-0.513436	0.294178	-1.74533	0.0809283	0.325953	80.31	85.12	86.8	99.87	49.45	52.1275	69.24	61.53	31.33	46.41
AC166256.1	ENSMUSG00000118528	0.230493	0.0233137	3.81693	0.00610798	0.995127	NA	5.8575	6.96	16.47	0	0	3.535	0	2.47	0	11.67
AC167036.1	ENSMUSG00000118590	43.9986	0.0462224	0.297379	0.155432	0.876481	0.962913	1.91	1.94	1.5	2.48	1.72	1.9675	2.3	1.7	2.42	1.45
AC169509.1	ENSMUSG00000115852	33.7348	0.069391	0.413413	0.167849	0.866702	0.959438	1.225	2.17	0.43	1.35	0.95	1.46	2.11	1.48	1.34	0.91
Acaa1a	ENSMUSG00000036138	411.772	-0.262783	0.178757	-1.47006	0.141547	0.436796	11.935	12.4	13.53	9.18	12.63	10.3975	12.7	8.75	8.7	11.44
Acaa1b	ENSMUSG00000010651	289.867	0.036629	0.171841	0.213156	0.831205	0.945047	7.31	7.67	6.64	6.92	8.01	7.4325	6.2	6.33	6.91	10.29
Acaa2	ENSMUSG00000036880	234.008	-0.344937	0.168787	-2.04363	0.0409904	0.218621	7.3075	6.43	8.4	7.37	7.03	5.755	5.59	7.23	5.75	4.45
Acaca	ENSMUSG00000020532	119.713	0.584108	0.25752	2.26821	0.0233167	0.156685	0.825	1.67	0.48	0.78	0.37	1.25	0.9	1.78	0.99	1.33
Acacb	ENSMUSG00000042010	1709.45	1.03452	0.291694	3.54658	0.000390269	0.011775	4.41	7.48	2.85	2.76	4.55	9.075	10.2	8.05	8.48	9.57
Acad10	ENSMUSG00000029456	115.745	-0.19826	0.216104	-0.917429	0.358918	0.687193	1.485	1.47	1.69	1.05	1.73	1.4975	1.57	1.14	1.09	2.19
Acad11	ENSMUSG00000090150	1126.62	0.0248039	0.0839062	0.295614	0.767525	0.921032	12.8575	13.7	11.74	12.97	13.02	13.49	15.56	13.09	12.28	13.03
Acad12	ENSMUSG00000042647	274.854	-0.15235	0.142091	-1.0722	0.28363	0.618447	2.785	2.92	2.96	2.46	2.8	2.62	2.73	2.81	2.93	2.01
Acad8	ENSMUSG00000031969	46.1975	-0.062863	0.319474	-0.196771	0.844007	0.949662	0.92	0.73	1.18	0.85	0.92	1.0025	0.83	0.7	0.95	1.53
Acad9	ENSMUSG00000027710	936.401	-0.163759	0.0809386	-2.02325	0.0430475	0.224208	14.435	12.48	13.29	17.57	14.4	11.4825	12.46	10.82	10.23	12.42
Acadl	ENSMUSG00000026003	285.022	-0.0764108	0.200305	-0.381472	0.702853	0.894732	6.23	6.29	7.24	4.56	6.83	6.34	7.77	5.16	4.92	7.51
Acadm	ENSMUSG00000062908	700.955	0.0266599	0.0881811	0.302331	0.7624	0.919049	15.75	15.53	16.66	13.84	16.97	16.5	16.99	16.43	16.01	16.57
Acads	ENSMUSG00000029545	140.498	0.699249	0.180574	3.87237	0.000107782	0.00510532	2.745	3.53	2.06	2.54	2.85	3.785	4.23	3.61	3.26	4.04
Acadsb	ENSMUSG00000030861	1322.4	-0.0581997	0.105979	-0.549162	0.582894	0.837583	25.05	28.43	21.98	26.8	22.99	24.0675	25.56	26.01	21.83	22.87
Acadvl	ENSMUSG00000018574	481.801	-0.0837357	0.156972	-0.533442	0.593727	0.842311	9.0825	8.85	10.78	9.84	6.86	8.5575	8.61	8.52	7.93	9.17
Acap2	ENSMUSG00000049076	2404.98	0.215173	0.104139	2.06621	0.0388083	0.212676	18.485	20.96	15.77	20.75	16.46	20.8775	20.95	21.63	20.74	20.19
Acap3	ENSMUSG00000029033	835.727	0.0798464	0.0981439	0.813565	0.415894	0.728652	7.0775	7.76	6.87	7.23	6.45	7.5	7.44	7.68	7.06	7.82
Acat1	ENSMUSG00000032047	5419.78	-0.135125	0.065703	-2.0566	0.0397248	0.214603	63.9625	59.61	64.42	64.96	66.86	59.1825	61	54.82	59.94	60.97
Acat2	ENSMUSG00000023832	1149.91	-0.146621	0.115927	-1.26477	0.205954	0.530935	21.805	20.65	22.73	24.56	19.28	19.6775	21.28	19.65	18.64	19.14
Acat3	ENSMUSG00000062480	32.7683	0.384258	0.388723	0.988512	0.322902	0.656218	0.575	0.8	0.44	0.46	0.6	0.6875	0.33	1.04	0.9	0.48
Acbd3	ENSMUSG00000026499	8619.71	0.00903242	0.0828627	0.109005	0.913199	0.972193	92.3975	91.03	92.39	103.35	82.82	93.6875	89.92	99.91	92.07	92.85
Acbd5	ENSMUSG00000026781	2285.08	0.0165189	0.101885	0.162133	0.871201	0.961836	29.505	29.38	28.39	34.69	25.56	30.235	29.66	30.18	31.26	29.84
Acbd6	ENSMUSG00000033701	1245.01	-0.202483	0.122736	-1.64974	0.0989955	0.362849	55.91	61.63	56.66	42.43	62.92	48.655	53.43	44.62	45.73	50.84
Acbd7	ENSMUSG00000026644	69.464	-0.297241	0.253854	-1.17091	0.241633	0.576378	10.755	12.12	13.27	6.69	10.94	8.3575	8.12	6.69	11.32	7.3
Accs	ENSMUSG00000040272	52.9438	-0.424783	0.305235	-1.39166	0.164026	0.473585	1.0225	0.88	1.33	0.84	1.04	1.18	1.03	1.51	1.33	0.85
Accsl	ENSMUSG00000075023	19664.9	-0.157833	0.0814924	-1.93678	0.0527725	0.253065	472.8	436.4	476.61	464.79	513.4	422.895	410.66	405.17	439.74	436.01
Acd	ENSMUSG00000038000	3164.1	-0.171036	0.0593207	-2.88325	0.00393594	0.0521724	72.6225	67.06	73.83	72.92	76.68	64.7375	63.53	65.22	68.15	62.05
Acer2	ENSMUSG00000038007	176.065	0.084857	0.290294	0.292314	0.770047	0.922191	1.5975	1.33	1.15	1.07	2.84	1.7475	1.6	1.37	1.52	2.5
Acer3	ENSMUSG00000030760	175.848	0.0628722	0.197427	0.318458	0.750138	0.913626	1.565	1.26	1.3	1.75	1.95	1.255	1.74	1.49	0.88	0.91
Acin1	ENSMUSG00000022185	303.873	0.366948	0.162605	2.25668	0.0240279	0.159718	2.84	4.02	2.99	1.71	2.64	4.1875	3.69	4.49	3.9	4.67
Ackr3	ENSMUSG00000044337	149.528	-0.232769	0.205274	-1.13394	0.25682	0.592709	2.5	1.96	2.56	2.16	3.32	2.5975	3.02	3.22	2.81	1.34
Acly	ENSMUSG00000020917	3710.81	0.00994345	0.112411	0.0884564	0.929514	0.978029	31.11	33.33	31.4	35.17	24.54	31.5175	34.28	32.92	28.81	30.06
Aco1	ENSMUSG00000028405	3989.69	0.0353598	0.0749183	0.471978	0.636943	0.86123	40.5475	42.98	39	42.3	37.91	41.2925	43.42	41.51	38.73	41.51
Aco2	ENSMUSG00000022477	5544.91	-0.0835842	0.0632542	-1.3214	0.186367	0.506964	76.19	73.97	82.12	73.31	75.36	72.91	72.39	69.21	74.36	75.68
Acot11	ENSMUSG00000034853	147.368	-0.488094	0.226657	-2.15344	0.031284	0.186087	1.8825	2.83	1.36	1.45	1.89	1.1975	1.38	1.16	0.98	1.27
Acot13	ENSMUSG00000006717	522.909	0.165006	0.177669	0.928727	0.35303	0.680942	39.535	35.21	49.69	32.65	40.59	43.455	35.73	44.51	58.14	35.44
Acot2	ENSMUSG00000021226	51.4671	0.327183	0.262919	1.24442	0.213343	0.540664	0.8975	0.97	0.72	0.91	0.99	1.1275	1.16	1.35	0.96	1.04
Acot3	ENSMUSG00000021228	1264.16	0.037166	0.112461	0.33048	0.741037	0.910139	22.385	22.79	24.1	23.38	19.27	23.0225	25.28	25.31	20.45	21.05
Acot4	ENSMUSG00000052392	99.1756	-0.474299	0.257498	-1.84195	0.065482	0.286249	1.2425	0.6	1.78	1.66	0.93	0.6775	0.6	0.66	0.87	0.58
Acot5	ENSMUSG00000042540	87.3841	0.0277571	0.240884	0.11523	0.908263	0.971911	2.5525	2.14	2.98	1.71	3.38	2.5925	2.96	2.65	2.84	1.92
Acot7	ENSMUSG00000028937	2556.98	-0.0999181	0.0924498	-1.08078	0.279794	0.614913	79.35	78.2	93.52	65.21	80.47	73.8775	75.78	73.51	70.74	75.48
Acot8	ENSMUSG00000017307	486.805	-0.122387	0.123903	-0.987767	0.323267	0.656442	20.355	19.51	23.56	16.21	22.14	18.475	19.52	20.63	17.53	16.22
Acot9	ENSMUSG00000025287	1448.12	0.0785941	0.0786038	0.999877	0.31737	0.649993	32.88	32.19	34.94	29.28	35.11	34.735	33.29	35.28	37.85	32.52
Acox1	ENSMUSG00000020777	725.634	-0.378048	0.10446	-3.61906	0.000295669	0.00976696	9.39	9.99	8.84	10.47	8.26	6.975	7.2	6.69	7.19	6.82
Acox3	ENSMUSG00000029098	8567.09	0.0143972	0.0690731	0.208435	0.834889	0.946227	119.003	127.7	109.51	125.13	113.67	122.335	126.34	119.07	125.71	118.22
Acoxl	ENSMUSG00000027380	204.856	-0.532269	0.183222	-2.90505	0.0036719	0.0500644	5.3825	4.49	4.56	4.94	7.54	3.66	3.74	3.49	4.03	3.38
Acp1	ENSMUSG00000044573	1110.71	-0.00277878	0.0838843	-0.0331264	0.973574	0.99024	19.27	19.68	19.42	19.94	18.04	20.61	18.4	19.2	21.13	23.71
Acp2	ENSMUSG00000002103	170.551	-0.236257	0.16004	-1.47623	0.139881	0.434228	2.225	3.14	1.7	2.35	1.71	1.9225	2.33	1.7	2.05	1.61
Acp4	ENSMUSG00000012777	151.832	-0.320297	0.342706	-0.934613	0.349988	0.678923	5.365	2.05	4.97	6.11	8.33	4.29	3.96	5.42	2.17	5.61
Acp5	ENSMUSG00000001348	711.304	-0.195881	0.151702	-1.29122	0.196629	0.520633	24.535	24.63	29.36	16.46	27.69	21.36	21.31	19.73	19.47	24.93
Acp6	ENSMUSG00000028093	4209.49	-0.219219	0.127141	-1.72421	0.0846692	0.334114	108.153	89	138.93	100.24	104.44	92.9875	86.73	105.71	92.35	87.16
Acpp	ENSMUSG00000032561	1085.23	-0.104122	0.109112	-0.95427	0.339947	0.670246	15.62	14.47	16.41	17.76	13.84	14.6075	14.84	16.91	14.58	12.1
Acsf3	ENSMUSG00000015016	142.2	0.316207	0.189894	1.66518	0.0958778	0.356829	2.275	2.43	1.88	1.81	2.98	2.8425	2.55	2.35	3.29	3.18
Acsl1	ENSMUSG00000018796	3606.63	0.0975503	0.0968446	1.00729	0.313797	0.646443	36.1975	42.37	34.17	36.18	32.07	39.1	41.53	40.61	33.02	41.24
Acsl3	ENSMUSG00000032883	4816.28	-0.131295	0.0694498	-1.8905	0.0586911	0.268974	64.2825	60.8	63.83	68.46	64.04	58.7425	59.01	56.7	57.27	61.99
Acsl4	ENSMUSG00000031278	1118.72	0.126443	0.160918	0.785758	0.432009	0.738469	7.4125	8.56	5.65	8.43	7.01	8.1475	7.9	6.36	10.18	8.15
Acsl6	ENSMUSG00000020333	67.8777	-0.702004	0.279818	-2.50879	0.0121146	0.1044	1.535	1.61	2.18	1.57	0.78	0.98	1.9	0.9	0.59	0.53
Acsm2	ENSMUSG00000030945	11.2969	0.0413556	0.608371	0.0679775	0.945804	NA	0.2375	0.1	0.31	0.15	0.39	0.5425	0.18	0.54	0.23	1.22
Acss2	ENSMUSG00000027605	203.392	-0.244007	0.225154	-1.08374	0.278481	0.614119	3.03	4.08	2.86	2.28	2.9	2.6475	3.54	2.9	1.43	2.72
Actb	ENSMUSG00000029580	8101.42	0.247896	0.102895	2.40923	0.0159863	0.124126	212.13	228.03	198.41	182.25	239.83	246.585	239.13	223.51	248.65	275.05
Acte1	ENSMUSG00000031085	87.1361	0.405521	0.200222	2.02536	0.0428303	0.223334	2.0425	1.85	2.25	2.12	1.95	2.775	3.31	2.6	2.7	2.49
Actg1	ENSMUSG00000062825	14264	0.12381	0.0812332	1.52413	0.127477	0.411525	286.73	296.15	297.27	238.48	315.02	313.577	301.65	289.12	316.27	347.27
Actg2	ENSMUSG00000059430	29.059	-0.166301	0.376384	-0.441838	0.658607	0.873494	1.07	0.84	0.93	1.22	1.29	0.935	0.61	1.05	1.37	0.71
Actl6a	ENSMUSG00000027671	2796.93	-0.14741	0.0886222	-1.66335	0.0962424	0.357232	68.7025	61.47	73.52	67.9	71.92	62.355	55.88	59.33	69.07	65.14
Actn1	ENSMUSG00000015143	431.512	0.45904	0.181622	2.52745	0.0114893	0.100808	4.8475	5.93	3.57	3.88	6.01	6.65	6.65	6.45	6.45	7.05
Actn3	ENSMUSG00000006457	2809.77	0.0165136	0.0908304	0.181807	0.855734	0.954939	39.885	42.42	41.94	35.98	39.2	41.865	46.47	39.85	39.3	41.84
Actn4	ENSMUSG00000054808	9257.41	0.0792566	0.06477	1.22366	0.22108	0.550293	125.537	123.09	126.74	134.39	117.93	136.562	139.64	136.97	135.04	134.6
Actr10	ENSMUSG00000021076	1006.14	-0.00431902	0.0994345	-0.0434358	0.965354	0.987589	28.6325	31.68	24.36	25.59	32.9	31.17	39.36	26.19	29.91	29.22
Actr1a	ENSMUSG00000025228	4727.29	0.130497	0.0893365	1.46074	0.144087	0.441173	63.0225	72.06	58.08	55.34	66.61	69.3125	75.78	67.89	66.8	66.78
Actr1b	ENSMUSG00000037351	1469.95	-0.25755	0.125073	-2.0592	0.0394748	0.214185	20.625	23.6	23.86	17.41	17.63	18.1475	19.31	19.86	15.4	18.02
Actr2	ENSMUSG00000020152	977.4	0.554803	0.213893	2.59384	0.0094912	0.089414	7.5675	11.26	5.41	4.86	8.74	11.135	11.73	11.5	10.11	11.2
Actr3	ENSMUSG00000026341	5162.92	0.0379231	0.0595682	0.636632	0.524364	0.80348	78.0975	78.98	78.96	80.88	73.57	81.7725	82.38	78.36	83.5	82.85
Actr3b	ENSMUSG00000056367	201.574	-0.170635	0.139387	-1.22418	0.220884	0.550293	6.345	5.54	6.61	6.37	6.86	5.405	5.16	5.64	5.66	5.16
Actr5	ENSMUSG00000037761	796.671	-0.234635	0.111363	-2.10693	0.0351233	0.199169	15.2225	14.32	17.65	14.07	14.85	12.7625	14.59	12.33	11.62	12.51
Actr6	ENSMUSG00000019948	139.411	0.000171011	0.176407	0.000969407	0.999227	0.999522	3.6175	3.3	3.96	2.81	4.4	3.7225	3.48	3.17	5.32	2.92
Actr8	ENSMUSG00000015971	5129.15	-0.079956	0.0579387	-1.38001	0.167583	0.479765	99.4175	94.33	104.55	99.63	99.16	94.625	95.86	94.21	90.5	97.93
Acvr1	ENSMUSG00000026836	154.386	0.295219	0.254475	1.16011	0.246005	0.580699	1.8575	1.87	1.61	1.91	2.04	2.3225	2.23	2.88	2.38	1.8
Acvr1b	ENSMUSG00000000532	309.388	0.135169	0.206999	0.652991	0.513762	0.794422	2.48	1.95	3.22	2.51	2.24	2.75	2.39	3.09	2.48	3.04
Acvr2a	ENSMUSG00000052155	1001.43	0.260121	0.130209	1.99772	0.0457475	0.232598	6.9475	6.89	6.34	8.32	6.24	8.0575	8.16	8.83	8.82	6.42
Acvr2b	ENSMUSG00000061393	501.671	0.263373	0.11953	2.2034	0.0275666	0.172412	7.94	8.23	7.73	7.81	7.99	9.7975	10.49	8.86	11.42	8.42
Acy1	ENSMUSG00000023262	151.38	-0.243324	0.162297	-1.49925	0.133808	0.422934	5.3625	4.61	6.35	4.8	5.69	4.73	4.88	4.38	4.67	4.99
Acy3	ENSMUSG00000024866	141.37	0.226638	0.181076	1.25162	0.210708	0.537155	5.2125	4.48	5.44	4.15	6.78	6.085	5.18	5.84	7.16	6.16
Acyp1	ENSMUSG00000008822	152.162	0.0618205	0.179355	0.344682	0.730334	0.906311	14.475	14.18	17.45	10.21	16.06	14.7	14.29	14.12	16.43	13.96
Ada	ENSMUSG00000017697	769.709	-0.158472	0.121961	-1.29937	0.193818	0.517252	20.6575	19.11	23.73	18.28	21.51	18.555	15.42	19.24	17.39	22.17
Adad2	ENSMUSG00000024266	590.34	-0.275691	0.145694	-1.89226	0.058456	0.268898	14.1025	14.6	16.89	9.67	15.25	11.6425	12.13	12.12	10.51	11.81
Adal	ENSMUSG00000027259	216.534	-0.168801	0.127884	-1.31996	0.186849	0.507364	4.8325	3.71	5.43	5.25	4.94	4.1425	4.51	4.09	4.47	3.5
Adam10	ENSMUSG00000054693	2543.23	0.0704261	0.127195	0.553685	0.579795	0.835822	19.7375	23.5	15.68	20.36	19.41	20.8875	22.48	18.49	23.13	19.45
Adam12	ENSMUSG00000054555	1098.93	0.564952	0.0957756	5.8987	3.66367e-09	3.30878e-06	8.31	9.77	7.1	8.59	7.78	10.9225	9.61	13.78	10.43	9.87
Adam15	ENSMUSG00000028041	18.8001	-0.379901	0.535873	-0.708938	0.478363	NA	0.6325	1.14	0.32	0.44	0.63	0.2925	0.33	0.13	0.17	0.54
Adam17	ENSMUSG00000052593	5514.63	0.0930103	0.108191	0.859686	0.389962	0.71082	47.455	49.36	41.76	57.79	40.91	51.6475	51.77	53.12	53.43	48.27
Adam22	ENSMUSG00000040537	126.268	0.391686	0.223535	1.75223	0.0797335	0.323495	0.5575	0.52	0.71	0.58	0.42	0.9225	0.66	0.9	1.21	0.92
Adam32	ENSMUSG00000037437	75.9102	0.118679	0.22763	0.521368	0.60211	0.846718	1.6525	1.77	1.6	1.27	1.97	1.925	1.62	2.24	2.4	1.44
Adam7	ENSMUSG00000022056	83.6449	0.000936305	0.218505	0.00428505	0.996581	0.99854	0.9675	1.16	0.76	1.04	0.91	1.0225	1.02	1.04	1.09	0.94
Adam8	ENSMUSG00000025473	235.795	-0.111038	0.29675	-0.374181	0.70827	0.897039	3.07	2	3.41	2.98	3.89	2.7525	1.75	2.95	3.95	2.36
Adam9	ENSMUSG00000031555	576.579	0.218049	0.112253	1.94248	0.0520796	0.251165	4.62	4.75	4.1	4.87	4.76	5.5225	5.67	5.67	5.24	5.51
Adamts12	ENSMUSG00000047497	195.727	0.41119	0.2253	1.82508	0.0679896	0.292879	0.6825	0.75	0.48	0.83	0.67	0.92	0.87	0.87	1.17	0.77
Adamts17	ENSMUSG00000058145	367.501	0.206874	0.146896	1.4083	0.159042	0.466111	4.78	4.41	4.85	5.35	4.51	4.64	5.6	4.3	4.83	3.83
Adamts19	ENSMUSG00000053441	105.324	0.583348	0.333443	1.74947	0.0802101	0.324457	0.55	0.31	0.47	0.57	0.85	0.8275	0.6	0.74	1.44	0.53
Adamts3	ENSMUSG00000043635	400.433	0.453447	0.17252	2.62838	0.00857938	0.0834948	6.03	6.28	4.38	6.86	6.6	7.8325	10.01	6.64	8.62	6.06
Adamts4	ENSMUSG00000006403	198.888	0.181189	0.169485	1.06906	0.285044	0.619463	1.755	1.68	1.91	1.78	1.65	2.0375	2.09	2	1.76	2.3
Adamtsl1	ENSMUSG00000066113	4559.59	0.0958366	0.0858377	1.11649	0.264214	0.599044	26.3775	26.37	24.72	29.03	25.39	28.8975	31.13	28.24	29.7	26.52
Adap1	ENSMUSG00000056413	49.2021	-0.301674	0.321988	-0.936912	0.348804	0.67794	1.02	0.83	1.08	0.65	1.52	1.045	1.1	1.25	0.59	1.24
Adar	ENSMUSG00000027951	4634.08	0.0637355	0.0989332	0.644228	0.519428	0.799533	47.8375	56.32	44.78	46.49	43.76	49.43	53.5	50.11	47.07	47.04
Adarb1	ENSMUSG00000020262	465.71	-0.0266051	0.137099	-0.194058	0.846131	0.950301	4.87	5.01	4.05	4.85	5.57	5.0375	5.58	6.1	4.8	3.67
Adarb2	ENSMUSG00000052551	569.803	-0.146052	0.230623	-0.633294	0.526542	0.803906	5.335	4.24	3.57	8.37	5.16	4.72	3.29	5.42	6.15	4.02
Adat1	ENSMUSG00000031949	371.248	-0.189473	0.121303	-1.56198	0.118292	0.396561	4.9075	4.75	5.43	5.36	4.09	4.2975	4.04	4.33	4.39	4.43
Adat3	ENSMUSG00000113640	50.5056	0.0657428	0.285153	0.230552	0.817662	0.940503	1.6425	1.32	2.05	1.42	1.78	1.685	2.09	1.38	1.05	2.22
Adck1	ENSMUSG00000021044	757.201	-0.0538833	0.113392	-0.475196	0.634647	0.860346	13.9775	14.15	13.39	11.43	16.94	13.4775	13.1	12.83	14.83	13.15
Adck2	ENSMUSG00000046947	2237.77	-0.0985482	0.0820215	-1.20149	0.22956	0.561447	43.9725	38.89	41.85	43.58	51.57	42.1875	44.57	39.39	45.43	39.36
Adck5	ENSMUSG00000022550	410.439	-0.068822	0.144312	-0.476899	0.633434	0.859607	9.3725	7.38	10.25	10.57	9.29	9.2575	11.79	8.6	7.42	9.22
Adcy1	ENSMUSG00000020431	1564.53	0.0657716	0.207928	0.316318	0.751761	0.913838	7.7075	10.56	5.38	5.7	9.19	8.125	8.51	9.23	5.9	8.86
Adcy2	ENSMUSG00000021536	109.337	0.54436	0.327112	1.66414	0.0960849	0.357174	0.67	0.39	0.92	0.53	0.84	0.98	0.54	0.84	1.03	1.51
Adcy5	ENSMUSG00000022840	1814.97	-0.0508632	0.0871434	-0.583672	0.559441	0.824224	9.5575	10.3	8.13	9.91	9.89	9.3675	9.96	9.32	9.01	9.18
Adcy6	ENSMUSG00000022994	597.338	0.865827	0.254847	3.39744	0.000680204	0.0169078	3.085	4.49	1.44	2.82	3.59	5.4975	4.57	5.62	5.76	6.04
Adcy8	ENSMUSG00000022376	170.463	-0.293176	0.172016	-1.70436	0.0883144	0.341845	1.3	1.36	1.11	1.22	1.51	1.0825	1.14	1.27	0.99	0.93
Adcy9	ENSMUSG00000005580	156.155	0.331121	0.18248	1.81456	0.0695922	0.297027	1.145	1.36	0.89	0.98	1.35	1.4175	1.58	1.39	1.43	1.27
Add1	ENSMUSG00000029106	6700.13	0.0886401	0.086705	1.02232	0.30663	0.641618	76.82	87.2	73.4	77.99	68.69	83.565	88.28	88.44	77.26	80.28
Add2	ENSMUSG00000030000	570.764	-2.60863	0.124056	-21.0279	3.64675e-98	4.94026e-94	12.005	12.31	12.53	12.4	10.78	2.35	1.99	2.5	2.97	1.94
Add3	ENSMUSG00000025026	7862.21	-0.113551	0.0914727	-1.24137	0.21447	0.542057	86.01	84.84	82.24	98.56	78.4	79.1375	85.19	74.89	75.43	81.04
Adgra3	ENSMUSG00000029090	9659.89	0.189589	0.102852	1.84333	0.0652816	0.285963	83.67	97.36	74.59	80.49	82.24	97.7475	108.09	99.46	84.72	98.72
Adgrb3	ENSMUSG00000033569	101.009	-0.0251771	0.362317	-0.0694893	0.9446	0.982004	1.0975	0.54	1.12	1.57	1.16	0.985	0.77	1	1.53	0.64
Adgrd2-ps	ENSMUSG00000083722	59.2795	0.713981	0.288895	2.47142	0.0134577	0.111437	0.7525	0.86	0.51	1.07	0.57	1.385	1.13	1.36	1.61	1.44
Adgre4	ENSMUSG00000032915	137.486	-0.323175	0.199579	-1.61928	0.105386	0.375089	1.6375	1.19	1.82	1.81	1.73	1.3175	0.93	1.51	1.46	1.37
Adgrg1	ENSMUSG00000031785	8696.99	0.0330928	0.0675435	0.489948	0.624171	0.855835	93.75	101.67	88.09	93.92	91.32	96.68	96.92	98.66	95.56	95.58
Adgrg4	ENSMUSG00000053852	15.3237	-0.144231	0.565764	-0.254931	0.798777	NA	0.7875	0.49	0.33	1.5	0.83	0.6575	0.7	0.53	1.06	0.34
Adgrg5	ENSMUSG00000061577	97.2976	-0.0125918	0.236313	-0.0532842	0.957505	0.985253	1.5125	1.63	1.51	1.67	1.24	1.4275	1.1	1.63	1.62	1.36
Adgrl1	ENSMUSG00000013033	119.838	0.542478	0.180956	2.99785	0.0027189	0.040971	0.7975	0.78	0.67	0.73	1.01	1.4725	1.48	1.4	1.25	1.76
Adgrl4	ENSMUSG00000039167	87.8746	-0.195422	0.204575	-0.95526	0.339446	0.669551	10.2975	7.46	11.45	9.28	13	9.88	11.3	6.23	13.22	8.77
Adgrv1	ENSMUSG00000069170	38.0878	0.811522	0.302763	2.68039	0.00735374	0.0759813	0.62	0.36	0.53	0.61	0.98	0.82	0.58	0.66	0.72	1.32
Adh4	ENSMUSG00000037797	16.4315	0.227609	0.598004	0.380615	0.703489	NA	0.54	0.7	1.14	0.22	0.1	0.6075	0.32	0.77	0.83	0.51
Adh5	ENSMUSG00000028138	4733.52	-0.0460605	0.0905696	-0.508565	0.611058	0.849967	129.575	128.17	150.23	104.62	135.28	125.195	119.19	125.12	124.42	132.05
Adhfe1	ENSMUSG00000025911	92.2862	0.242269	0.184529	1.31291	0.189215	0.510006	1.7425	1.49	1.61	1.76	2.11	1.9	1.75	1.75	2.14	1.96
Adi1	ENSMUSG00000020629	82.1064	-0.0223269	0.219583	-0.101679	0.919012	0.973329	2.855	2.28	2.95	2.89	3.3	2.7475	2.54	2.68	3.28	2.49
Adig	ENSMUSG00000044405	3.99206	-0.436649	0.885418	-0.493156	0.621902	NA	0.685	0.78	0.32	1.16	0.48	0.7375	1.28	0.16	0.85	0.66
Adipor1	ENSMUSG00000026457	2745	-0.121717	0.11021	-1.10441	0.269416	0.604968	34.455	34.92	40.13	30.09	32.68	31.8275	33.52	31.45	28.94	33.4
Adipor2	ENSMUSG00000030168	869.752	-0.070467	0.0750914	-0.938417	0.34803	0.677664	14.87	13.86	15.07	14.14	16.41	14.105	14.39	13.49	14.6	13.94
Adk	ENSMUSG00000039197	2306.24	-0.188961	0.110195	-1.71478	0.0863862	0.337936	70.0875	67.85	71.95	65.68	74.87	67.765	63.62	64.31	75.97	67.16
Adm	ENSMUSG00000030790	9.34226	0.337783	0.574765	0.587688	0.556741	NA	1.44	1.88	1.84	0.62	1.42	1.9475	3.42	1.26	1.88	1.23
Adm2	ENSMUSG00000054136	846.218	0.201519	0.191297	1.05344	0.292141	0.627896	27.2725	31.12	23.85	18.06	36.06	31.195	28.48	31.16	29.77	35.37
Adnp2	ENSMUSG00000053950	1268.02	0.260111	0.133309	1.95119	0.0510349	0.248089	8.255	10.45	7.04	8.89	6.64	9.9725	10.22	10.7	9.68	9.29
Ado	ENSMUSG00000057134	700.129	-0.136853	0.0910862	-1.50245	0.132981	0.421499	6.05	6.04	6.67	5.56	5.93	5.54	5.76	5.2	5.13	6.07
Adora2b	ENSMUSG00000018500	1164.1	-0.349733	0.0944485	-3.7029	0.00021315	0.0080433	30.145	28.27	30.55	26.84	34.92	23.6825	21.31	24.68	23.34	25.4
Adpgk	ENSMUSG00000025236	3469.33	0.0664763	0.0787178	0.844489	0.398396	0.717223	53.51	56.54	49.68	49.49	58.33	56.1875	58.59	54.32	56.41	55.43
Adprh	ENSMUSG00000002844	3834.87	-0.131936	0.0885194	-1.49048	0.136099	0.426692	52.715	50.31	56.93	44.4	59.22	48.165	49.4	45.41	48.46	49.39
Adprhl2	ENSMUSG00000042558	1041.93	-0.250903	0.0999777	-2.50959	0.0120872	0.104297	28.22	26.93	29.35	24.33	32.27	23.6775	25.81	22.3	21.5	25.1
Adprm	ENSMUSG00000020910	281.542	0.014675	0.137099	0.10704	0.914758	0.972193	10.9225	9.63	9.28	11.26	13.52	10.4975	10.57	10.04	9.95	11.43
Adra1b	ENSMUSG00000050541	65.5315	0.8862	1.16968	0.757646	0.448663	0.74908	0.7075	0.75	1.02	0.04	1.02	1.425	1.14	3.12	0.04	1.4
Adra2b	ENSMUSG00000058620	134.922	0.140091	0.248376	0.564028	0.572735	0.831246	1.1625	1.44	0.78	1.18	1.25	1.2875	1.53	0.88	1.1	1.64
Adra2c	ENSMUSG00000045318	173.175	-0.433595	0.280585	-1.54532	0.122268	0.403012	2.37	2.05	2.86	1.67	2.9	1.76	1.77	1.98	1.19	2.1
Adrb3	ENSMUSG00000031489	150.29	0.235831	0.206782	1.14048	0.254085	0.589602	3.2475	3.22	2.06	3.74	3.97	4.13	5.03	3.95	3.25	4.29
Adrm1	ENSMUSG00000039041	6804.04	-0.192423	0.0760983	-2.52861	0.0114516	0.100737	203.498	173.64	225.61	200.06	214.68	178.108	177.31	172.81	175.62	186.69
Adsl	ENSMUSG00000022407	1624.32	-0.152001	0.0969604	-1.56766	0.116961	0.394055	42.1075	38.79	47.19	41.22	41.23	38.05	33.92	38.91	38.57	40.8
Adss	ENSMUSG00000015961	24272	-0.181676	0.0920167	-1.97438	0.0483382	0.239522	368.83	321.79	372.16	427.92	353.45	327.365	318.16	316.5	348.04	326.76
Adssl1	ENSMUSG00000011148	71.397	0.11957	0.518252	0.230718	0.817534	0.940503	1.7125	1.49	2.36	2.37	0.63	1.8575	1.51	3.25	2.06	0.61
Adtrp	ENSMUSG00000058022	271.659	0.0984464	0.153366	0.641905	0.520935	0.800584	12.5825	13.29	16.59	8.22	12.23	13.545	13.42	11.33	13.38	16.05
Aebp2	ENSMUSG00000030232	781.02	0.504658	0.143516	3.51638	0.00043747	0.0126995	10.9	12.83	9.88	10.19	10.7	15.715	17.51	17.47	14.38	13.5
Aen	ENSMUSG00000030609	956.355	-0.150877	0.123879	-1.21794	0.223247	0.553342	18.9225	17.22	19.69	19.71	19.07	16.995	18.44	16.58	15.17	17.79
AF067063	ENSMUSG00000094237	16.0246	-0.525672	0.654696	-0.802926	0.422018	NA	0.81	0.82	0.28	1	1.14	0.59	0.8	0.11	0.97	0.48
Afap1	ENSMUSG00000029094	1907.57	0.258639	0.118793	2.17722	0.0294643	0.179345	13.705	17.4	11.71	12.66	13.05	16.25	16.06	15.85	14.1	18.99
Afap1l2	ENSMUSG00000025083	10539.4	-0.0976576	0.0996	-0.980497	0.326841	0.658929	123.66	123.43	115.52	143.2	112.49	118.758	121.07	121.3	118.86	113.8
Afdn	ENSMUSG00000068036	2076.56	0.367282	0.104454	3.51619	0.000437786	0.0126995	48.4225	49.17	48.15	44.97	51.4	58.26	52.12	56.18	64.17	60.57
Aff1	ENSMUSG00000029313	5865.94	0.281384	0.120601	2.33318	0.0196385	0.141738	40.7575	52.59	32.65	39.92	37.87	49.47	54.05	51	47.97	44.86
Aff3	ENSMUSG00000037138	520.887	0.346005	0.167184	2.06961	0.038489	0.211869	3.8125	4.4	3.37	3.25	4.23	4.2975	4.43	4.34	4.17	4.25
Aff4	ENSMUSG00000049470	1169.91	0.300826	0.147535	2.03901	0.0414488	0.219323	12.06	15.77	8.12	11.93	12.42	13.035	12.83	12.7	14.44	12.17
Afg1l	ENSMUSG00000038302	452.254	-0.365298	0.143315	-2.54892	0.0108057	0.0975009	9.5375	8.51	8.39	9.31	11.94	7.4225	7.75	7.89	7.06	6.99
Afg3l1	ENSMUSG00000031967	429.385	0.117689	0.127252	0.924848	0.355045	0.68256	4.3025	4.51	4.93	4.36	3.41	4.3375	5.34	4.53	3.51	3.97
Afg3l2	ENSMUSG00000024527	6551.26	-0.0602436	0.0840922	-0.7164	0.473744	0.765849	82.44	81.67	81.46	92.11	74.52	79.605	82.02	83.57	78.21	74.62
Afmid	ENSMUSG00000017718	199.36	0.157167	0.132782	1.18365	0.236553	0.569399	4.6625	4.79	4.46	4.16	5.24	5.32	5.15	4.69	6.96	4.48
Afp	ENSMUSG00000054932	14.8236	0.289427	0.478963	0.604277	0.545659	NA	1.13	0.93	1.03	1.65	0.91	0.965	0.94	1.1	0.61	1.21
Aftph	ENSMUSG00000049659	1423.53	0.0492098	0.12208	0.403094	0.686879	0.885614	13.755	14.26	13.15	15.62	11.99	14.1075	12.84	14.02	16.83	12.74
Agap1	ENSMUSG00000055013	5670.77	0.135116	0.0711953	1.89782	0.0577201	0.267112	26.4775	28.32	25.11	26.31	26.17	29.1525	29.93	30.09	27.73	28.86
Agap3	ENSMUSG00000023353	3971.34	-0.0710026	0.0939711	-0.755579	0.449902	0.750409	86.225	95.5	82.14	79.84	87.42	83.3625	85.96	83.3	73.17	91.02
Agbl2	ENSMUSG00000040812	1016.06	-0.0517921	0.176407	-0.293594	0.769068	0.921426	16.4525	16.43	15.02	14.96	19.4	15.135	17.88	13.17	11.72	17.77
Agbl3	ENSMUSG00000038836	213.607	-0.287459	0.159435	-1.80299	0.07139	0.302037	11.5075	10.5	13.19	9.61	12.73	9.2325	10.1	7.23	11.72	7.88
Agbl5	ENSMUSG00000029165	775.492	0.125334	0.0793693	1.57913	0.114307	0.390055	13.1475	15.02	10.53	13.91	13.13	14.125	14.07	13.86	14.25	14.32
Agfg1	ENSMUSG00000026159	3849.01	0.0605097	0.0649723	0.931315	0.351691	0.680138	56.25	60.56	55.82	56.02	52.6	58.6975	59.39	58.6	57.14	59.66
Agfg2	ENSMUSG00000029722	2048.24	-0.101919	0.112787	-0.903635	0.366189	0.692492	31.4975	32.74	36.09	26.11	31.05	28.8175	30.86	29.99	27.4	27.02
Aggf1	ENSMUSG00000021681	1736.63	0.0851431	0.0803896	1.05913	0.28954	0.62399	19.395	19.95	18.97	20.72	17.94	20.7025	21.9	19.5	21.01	20.4
Agk	ENSMUSG00000029916	1742.73	-0.115814	0.0916538	-1.2636	0.206374	0.531417	30.9925	30.88	36.02	25.35	31.72	29.09	30.85	28.41	25.85	31.25
Agl	ENSMUSG00000033400	945.866	0.247394	0.100941	2.45089	0.0142503	0.116084	5.49	5.68	5.45	6.15	4.68	6.72	6.68	6.9	6.97	6.33
Ago2	ENSMUSG00000036698	2342.08	-0.164142	0.123201	-1.33231	0.18276	0.501488	48.25	49.84	34.92	58.89	49.35	43.54	46.6	40.34	47.27	39.95
Ago3	ENSMUSG00000028842	907.131	0.32738	0.103489	3.16342	0.00155926	0.0290955	26.5775	25.69	27.47	27.21	25.94	26.02	25.01	22.54	30.72	25.81
Agpat1	ENSMUSG00000034254	433.177	0.534887	0.153619	3.4819	0.000497862	0.0139414	6.7875	7.39	5.28	7.7	6.78	9.735	9	9.52	10.79	9.63
Agpat2	ENSMUSG00000026922	2212.89	-0.108305	0.0932493	-1.16146	0.245456	0.579925	71.4825	69.09	78.62	60.81	77.41	65.715	71.02	57.92	62.68	71.24
Agpat3	ENSMUSG00000001211	772.343	0.0785004	0.133438	0.588292	0.556337	0.822048	22.725	26.92	23.17	16.87	23.94	22.855	22.96	24.79	20.59	23.08
Agpat5	ENSMUSG00000031467	1029.9	-0.128563	0.0753002	-1.70734	0.0877594	0.34104	12.33	12.31	12.14	12.67	12.2	11.3475	11.18	12.04	10.64	11.53
Agps	ENSMUSG00000042410	2398.81	0.27056	0.111187	2.43337	0.0149588	0.119947	19.9175	20.12	17.31	24.56	17.68	25.705	28.5	24.42	26.56	23.34
Agr3	ENSMUSG00000036231	725.542	-0.159741	0.129644	-1.23216	0.217891	0.546525	55.9025	48.73	58.38	45.69	70.81	49.53	47.52	48.12	49.78	52.7
Agrn	ENSMUSG00000041936	176.726	0.644077	0.244253	2.63692	0.00836616	0.0824347	0.825	1.02	0.49	0.82	0.97	1.17	1.07	1.28	1.21	1.12
Agtpbp1	ENSMUSG00000021557	2923.4	-0.0889719	0.175429	-0.507169	0.612036	0.850203	64.945	65.22	53.49	93.59	47.48	62.9125	65.67	66.51	79.53	39.94
Agtrap	ENSMUSG00000029007	318.959	0.0812639	0.125751	0.64623	0.51813	0.797989	8.3625	11.05	8	6.69	7.71	9.7825	8	10.83	9.52	10.78
Ahctf1	ENSMUSG00000026491	2966.19	0.620064	0.153525	4.03885	5.37144e-05	0.0031097	9.8925	14.16	8.15	7.74	9.52	15.7125	16.57	16.98	13.55	15.75
Ahcy	ENSMUSG00000027597	269.836	0.162578	0.128084	1.26931	0.20433	0.529266	4.2125	4.29	4.19	4.88	3.49	4.495	4.19	4.34	4.7	4.75
Ahcyl1	ENSMUSG00000027893	2755.97	0.129509	0.0967128	1.33911	0.180534	0.498816	31.42	32.3	28.34	38.33	26.71	35.885	37.26	33.15	36.34	36.79
Ahcyl2	ENSMUSG00000029772	1330.61	-0.0319627	0.0833881	-0.3833	0.701497	0.894178	21.5775	21.67	20.77	20.6	23.27	24.03	22.81	25.04	23.77	24.5
Ahdc1	ENSMUSG00000037692	603.306	0.590014	0.336897	1.75132	0.0798908	0.323919	9.3675	13.05	5.31	5.1	14.01	10.4875	10.84	10.35	11.86	8.9
Ahr	ENSMUSG00000019256	2605.3	0.28985	0.12664	2.28878	0.0220923	0.152015	18.615	22.62	14.56	20.27	17.01	23.175	22.43	24.59	26.23	19.45
Ahsa1	ENSMUSG00000021037	4830.79	-0.0421095	0.0739209	-0.569657	0.568911	0.829327	160.975	159.03	171.66	151.98	161.23	156.542	143.25	149.99	166.9	166.03
Ahsa2	ENSMUSG00000020288	2048.11	-0.284115	0.0831077	-3.41863	0.000629367	0.0159963	42.2	43.49	40.37	42.96	41.98	36.715	41.28	35.76	35.31	34.51
AI413582	ENSMUSG00000062753	153.263	-0.178755	0.198063	-0.902518	0.366782	0.692961	11.51	10.88	11.93	8.27	14.96	9.875	7.85	9.13	13.42	9.1
AI427809	ENSMUSG00000086712	20.201	0.0846581	0.462867	0.1829	0.854877	NA	0.6025	0.14	0.74	0.36	1.17	0.56	0.6	0.5	0.7	0.44
AI429214	ENSMUSG00000074384	185.825	0.0244451	0.198194	0.123339	0.901838	0.970381	3.8375	2.55	4.18	4.52	4.1	3.925	2.99	4.58	3.95	4.18
AI463170	ENSMUSG00000112388	128.236	-0.161695	0.189419	-0.853634	0.393308	0.712985	13.7025	16.87	14.99	9.95	13	13.48	15.1	14.4	11.11	13.31
AI506816	ENSMUSG00000105987	359.272	-0.339917	0.214053	-1.588	0.112286	0.386598	5.8225	6.94	5.97	6.13	4.25	4.88	6.61	3.53	5.24	4.14
AI597479	ENSMUSG00000010290	1849.35	-0.105726	0.106899	-0.989024	0.322651	0.655906	21.435	22.49	18.24	24.43	20.58	20.06	22.37	19.41	19.06	19.4
AI837181	ENSMUSG00000047423	112.799	-0.273967	0.249398	-1.09851	0.27198	0.607504	3.6375	4.04	2.76	2.31	5.44	2.9925	2.4	2.85	3.51	3.21
AI838599	ENSMUSG00000085180	13.9761	-0.074364	0.524482	-0.141786	0.887249	NA	2.2125	2.01	1.33	4.34	1.17	1.9725	1.34	2.47	2.51	1.57
AI854703	ENSMUSG00000053297	332.803	-0.0415928	0.145262	-0.28633	0.774625	0.92414	3.6175	3.7	3.98	2.77	4.02	3.5325	3.11	3.91	3.55	3.56
AI987944	ENSMUSG00000056383	3590.41	-0.0405746	0.0818994	-0.49542	0.620304	0.854419	69.76	68.53	64.05	76.03	70.43	68.9525	69.92	67.61	72.95	65.33
Aida	ENSMUSG00000042901	243.265	-0.0581387	0.127535	-0.455866	0.648486	0.867402	6.6025	6.23	6.53	5.32	8.33	6.37	5.97	7.49	5.19	6.83
Aif1l	ENSMUSG00000001864	11.8227	-0.457993	0.683239	-0.670326	0.50265	NA	0.4575	0.41	1.17	0.01	0.24	0.2175	0.11	0.28	0.15	0.33
Aifm1	ENSMUSG00000036932	1861.48	-0.0562374	0.073581	-0.764292	0.444693	0.746863	33.96	30.17	37.29	34.01	34.37	33.1775	31.12	34.95	32.22	34.42
Aifm2	ENSMUSG00000020085	91.2613	-0.396745	0.287887	-1.37813	0.168164	0.480679	2.965	3.21	4.01	2.9	1.74	2.2025	3.05	1.53	1.74	2.49
Aig1	ENSMUSG00000019806	465.127	-0.200546	0.113189	-1.77178	0.0764305	0.315865	14.78	14	15.34	12.28	17.5	12.825	11.75	12.86	13.7	12.99
Aimp1	ENSMUSG00000028029	379.202	-0.196515	0.111884	-1.75642	0.079017	0.321551	17.0075	17.44	20.08	14.86	15.65	14.715	13.81	14.36	15.22	15.47
Aimp2	ENSMUSG00000029610	1277.98	-0.209552	0.136036	-1.54042	0.123459	0.404375	55.7675	49.24	73.09	40.75	59.99	48.1225	45.59	43.98	48.62	54.3
Aip	ENSMUSG00000024847	2110.87	-0.192938	0.0737793	-2.61506	0.00892107	0.0853497	80.7825	75.29	88.71	72.62	86.51	70.53	67.95	67.43	70.46	76.28
Aire	ENSMUSG00000000731	169.153	0.189114	0.172699	1.09505	0.273496	0.609067	3.6075	3.21	3.63	2.87	4.72	4.3925	4.9	4.79	4.42	3.46
Airn	ENSMUSG00000078247	25.9345	-0.209774	0.36058	-0.581768	0.560723	0.824947	1.3925	1.27	1.93	0.9	1.47	1.245	1.19	1.09	1.28	1.42
AK157302	ENSMUSG00000078139	126.446	0.509261	0.399728	1.27402	0.202657	0.527558	2.2475	3.26	1.1	3.67	0.96	3.24	3.12	4.12	3.48	2.24
Ak2	ENSMUSG00000028792	8495.14	-0.16542	0.0568445	-2.91005	0.00361374	0.04955	258.89	237.06	282.84	242.72	272.94	228.507	221.06	230.62	230.46	231.89
Ak4	ENSMUSG00000028527	9931.39	0.16152	0.0885499	1.82406	0.068143	0.293023	115.415	125.26	122.58	110.18	103.64	125.26	117.57	138.18	122.19	123.1
Ak5	ENSMUSG00000039058	79.0907	0.810439	0.430202	1.88386	0.0595845	0.271416	0.89	0.42	1.73	0.74	0.67	1.3975	1.58	1.55	2.04	0.42
Ak6	ENSMUSG00000078941	3810.92	-0.156009	0.10023	-1.5565	0.119589	0.398835	155.505	136.37	178.91	127.94	178.8	138.803	129.41	130.49	148.08	147.23
Ak7	ENSMUSG00000041323	93.5852	-0.0702436	0.219326	-0.320271	0.748763	0.912895	2.0725	2.3	1.63	2.33	2.03	1.845	1.3	2.27	2.72	1.09
Ak8	ENSMUSG00000026807	75.2368	-0.536321	0.267377	-2.00586	0.0448711	0.229876	2.4425	1.85	2.56	3.13	2.23	1.695	1	1.87	1.9	2.01
Ak9	ENSMUSG00000091415	170.015	0.146563	0.171872	0.852745	0.393801	0.713498	0.845	0.87	0.88	0.88	0.75	0.9475	1.15	0.96	0.76	0.92
Akap1	ENSMUSG00000018428	10053.4	0.246493	0.102491	2.40503	0.0161711	0.124573	103.75	124.58	89.45	104.19	96.78	123.705	129.31	126.08	123.57	115.86
Akap10	ENSMUSG00000047804	3229.16	-0.000549046	0.0760305	-0.00722139	0.994238	0.997799	31.1475	34.3	29.19	31.23	29.87	31.2275	33.76	29.71	29.36	32.08
Akap11	ENSMUSG00000022016	776.156	0.433027	0.131602	3.29042	0.00100039	0.0225121	4.3825	4.99	3.92	5.1	3.52	6.075	5.88	6.81	5.19	6.42
Akap12	ENSMUSG00000038587	10796.1	0.553126	0.131193	4.21612	2.48541e-05	0.00202831	52.1225	70.17	47.7	46.89	43.73	77.0675	77.9	85.32	70.8	74.25
Akap13	ENSMUSG00000066406	4662.98	0.3862	0.121392	3.18141	0.00146558	0.0282642	34.295	42.35	29.66	32.15	33.02	42.625	41.9	44.13	43.25	41.22
Akap17b	ENSMUSG00000059708	1159.76	-0.0744647	0.161354	-0.461499	0.644441	0.864768	10.2325	9.57	10.8	10.97	9.59	10.17	8.27	11.63	12.31	8.47
Akap7	ENSMUSG00000039166	1127.89	0.0330904	0.0894248	0.370036	0.711356	0.898199	45.7925	38.62	48.78	48.89	46.88	46.8725	49.84	45.64	48.79	43.22
Akap8	ENSMUSG00000024045	1121.15	0.199367	0.0934698	2.13295	0.0329287	0.192527	15.25	13.61	15.58	16.26	15.55	16.6175	17.31	17.24	16.03	15.89
Akap8l	ENSMUSG00000002625	757.204	-0.209713	0.0826961	-2.53595	0.0112144	0.0996209	16.2975	14.86	16.67	16.93	16.73	14.015	14.5	13.4	14.17	13.99
Akap9	ENSMUSG00000040407	913.22	0.130164	0.082346	1.5807	0.113947	0.389278	12.575	10.66	9.78	13.63	16.23	11.835	14.12	10.71	9.52	12.99
Akip1	ENSMUSG00000031023	405.142	-0.0298799	0.111996	-0.266793	0.789628	0.929455	19.405	18.68	20.99	18.33	19.62	19.0625	19.77	16.93	19.32	20.23
Akirin1	ENSMUSG00000023075	1645.53	-0.162674	0.0860306	-1.89089	0.0586393	0.268919	22.0625	20.61	23.11	21.37	23.16	19.9525	19.82	19.08	20.31	20.6
Akirin2	ENSMUSG00000028291	8015.01	0.0252107	0.0586688	0.429712	0.667405	0.876524	248.697	242.85	272.43	220.51	259	252.637	247.09	254.6	249.6	259.26
Akna	ENSMUSG00000039158	203.042	-0.0241086	0.215692	-0.111774	0.911003	0.972193	1.36	1.84	1.41	1.07	1.12	1.345	1.15	1.43	1.21	1.59
Aknad1	ENSMUSG00000049565	1628.1	-0.0286704	0.0699011	-0.410156	0.681691	0.883466	22.685	21.69	22.18	22.49	24.38	21.4975	20.9	22.3	22.25	20.54
Aknaos	ENSMUSG00000086953	86.2984	0.0653161	0.294854	0.22152	0.824687	0.94236	3.3875	4.03	4.68	2.37	2.47	3.5125	4.67	3.33	2.87	3.18
Akr1a1	ENSMUSG00000028692	6231.6	-0.103866	0.0874646	-1.18752	0.235022	0.567328	198.243	181.1	221.92	163.95	226	183.935	172.8	182.42	189.81	190.71
Akr1b3	ENSMUSG00000001642	22388.5	-0.11576	0.0726312	-1.59381	0.11098	0.38475	741.78	698.52	793.22	647.56	827.82	683.32	667.23	650.62	710.43	705
Akr1b8	ENSMUSG00000029762	325.025	0.0621339	0.20516	0.302855	0.762	0.918891	9.9275	9.65	8.62	7.76	13.68	10.325	7.64	11.38	12.08	10.2
Akr1c14	ENSMUSG00000033715	43.686	0.0397332	0.491022	0.0809193	0.935506	0.979778	0.6175	0.21	0.4	1.15	0.71	0.855	1.71	0.26	0.77	0.68
Akr1c19	ENSMUSG00000071551	71.8144	0.449159	0.340058	1.32083	0.186558	0.507083	2.005	1.4	1.61	2.27	2.74	2.665	2.09	2.39	3.64	2.54
Akr1c21	ENSMUSG00000021207	223.906	0.159046	0.215924	0.736584	0.461376	0.75825	7.8275	5.37	7.07	7.91	10.96	8.705	8.75	7.16	9.62	9.29
Akr1cl	ENSMUSG00000025955	146.025	0.606329	0.351869	1.72316	0.0848589	0.334497	2.5425	1.54	2.09	3.97	2.57	3.8625	6.52	2.65	2.5	3.78
Akr1e1	ENSMUSG00000045410	225.235	-0.277203	0.129532	-2.14004	0.0323513	0.190467	3.4975	2.63	4.22	4.04	3.1	3.365	4.3	2.54	2.77	3.85
Akr7a5	ENSMUSG00000028743	2285.72	-0.0451928	0.0868196	-0.520537	0.602689	0.846866	80.64	81.51	90.21	65.49	85.35	77.7375	79.56	71.01	76.95	83.43
Akt1	ENSMUSG00000001729	5976.3	-0.102243	0.0713845	-1.43229	0.15206	0.454343	96.725	98.14	97.54	97.78	93.44	89.44	91.64	92.51	82.25	91.36
Akt1s1	ENSMUSG00000011096	1910.74	-0.106598	0.0863223	-1.23489	0.216873	0.545284	51.3875	46.42	57.05	49.85	52.23	47.25	53.31	45.05	47.42	43.22
Akt2	ENSMUSG00000004056	1218.51	-0.158353	0.0979593	-1.61652	0.105982	0.37604	17.085	18.4	17.63	15.45	16.86	15.4425	15.79	15.65	14.93	15.4
Akt3	ENSMUSG00000019699	568.156	0.131895	0.119794	1.10102	0.270889	0.606328	4.4175	5.07	3.52	4.97	4.11	5.015	5.38	5.14	5.03	4.51
Aktip	ENSMUSG00000031667	995.376	-0.149367	0.0841367	-1.77529	0.07585	0.313886	29.9625	27.78	27.76	33.11	31.2	29.0875	25.98	30.59	30.05	29.73
AL731706.1	ENSMUSG00000115423	559.899	0.0137564	0.131481	0.104626	0.916672	0.97283	29.475	30.27	29.52	24.42	33.69	29.4975	24.36	29.09	33.51	31.03
AL731706.2	ENSMUSG00000116563	13.6805	0.224607	0.502545	0.446939	0.654919	NA	51.7525	66.59	56.24	16.33	67.85	54.98	59.82	53.51	74.49	32.1
AL929275.1	ENSMUSG00000118600	0.229918	0.0233137	3.81693	0.00610798	0.995127	NA	10.77	43.08	0	0	0	10.6675	0	0	42.67	0
Alad	ENSMUSG00000028393	2136.86	-0.13331	0.0859113	-1.55172	0.12073	0.400767	84.8325	79.12	95.77	74.13	90.31	76.9575	79.22	70.73	74.27	83.61
Alas1	ENSMUSG00000032786	5023.74	-0.113947	0.0725675	-1.57022	0.116365	0.393502	166.673	160.36	171.56	177.57	157.2	157.028	159.59	160.15	150.68	157.69
Aldh16a1	ENSMUSG00000007833	616.446	-0.0908695	0.164246	-0.553253	0.58009	0.836008	9.015	7.67	10.38	7.92	10.09	8.1525	9.62	8.05	7.56	7.38
Aldh18a1	ENSMUSG00000025007	612.338	-0.196373	0.122757	-1.59968	0.109669	0.382146	6.97	7.15	7.43	7.63	5.67	6.0925	6.39	6.59	5.87	5.52
Aldh1a2	ENSMUSG00000013584	657.259	-0.447772	0.229916	-1.94755	0.0514693	0.249287	13.4375	10.43	10.59	15.78	16.95	9.895	8.58	9.15	13.27	8.58
Aldh1l1	ENSMUSG00000030088	396.575	-0.222427	0.140622	-1.58174	0.11371	0.388997	6.805	5.27	9.86	6.79	5.3	6.71	6.36	7.73	6.46	6.29
Aldh2	ENSMUSG00000029455	8566.06	0.179213	0.0921621	1.94455	0.0518298	0.250406	213.35	220	208.57	180.36	244.47	247.537	239.3	234.71	249.07	267.07
Aldh3a2	ENSMUSG00000010025	1508.77	-0.0327964	0.113175	-0.289785	0.771981	0.922913	21.38	22.83	22.92	19.38	20.39	20.6575	22.44	22.49	16.21	21.49
Aldh3b1	ENSMUSG00000024885	64.0759	0.399669	0.375572	1.06416	0.287255	0.621604	1.0775	1.21	0.48	1.14	1.48	1.4375	2.29	1.36	0.93	1.17
Aldh4a1	ENSMUSG00000028737	3701.7	-0.0511177	0.0865126	-0.59087	0.554608	0.821382	43.3125	43.94	48.54	42.53	38.24	41.97	44.71	42	38.98	42.19
Aldh5a1	ENSMUSG00000035936	240.052	0.300009	0.317466	0.945011	0.344653	0.674713	1.3975	2.38	1.01	0.79	1.41	1.7225	2.4	1.3	1.14	2.05
Aldh6a1	ENSMUSG00000021238	1157.02	-0.140619	0.123516	-1.13847	0.254923	0.590232	13.5925	13.05	13.3	16.69	11.33	12.445	12.23	12.69	13.06	11.8
Aldh7a1	ENSMUSG00000053644	5064.74	-0.0570166	0.0624707	-0.912694	0.361404	0.688695	109.112	106.87	117.95	101.5	110.13	105.015	102.12	104.69	104.2	109.05
Aldh9a1	ENSMUSG00000026687	14184	-0.168801	0.0762059	-2.21506	0.0267557	0.16993	210.667	202.56	229.95	209.64	200.52	188.14	196.52	180.95	177.88	197.21
Aldoa	ENSMUSG00000030695	3139.85	-0.122914	0.090967	-1.35119	0.176635	0.494191	93.61	89.83	98.79	76.61	109.21	85.58	85.18	82.74	81.19	93.21
Aldoc	ENSMUSG00000017390	28.7131	0.526553	0.410479	1.28278	0.19957	0.52403	0.5775	0.78	0.49	0.42	0.62	0.8675	0.98	0.44	1.1	0.95
Alg1	ENSMUSG00000039427	1649.81	-0.0517106	0.195474	-0.264539	0.791364	0.929725	40.1925	39.07	51.17	26.18	44.35	38.7975	41.87	45.44	27.44	40.44
Alg10b	ENSMUSG00000075470	1408.35	0.27063	0.1582	1.71069	0.0871392	0.339734	7.0575	8.71	5.68	5.33	8.51	8.555	9.15	8.28	8.96	7.83
Alg11	ENSMUSG00000063362	946.622	-0.173296	0.111514	-1.55402	0.120179	0.399808	9.5	12.9	8.17	8.65	8.28	8.6525	7.53	10.89	8.48	7.71
Alg12	ENSMUSG00000035845	325.163	0.301359	0.197926	1.52258	0.127863	0.412223	5.465	6.26	4.56	4.4	6.64	7.155	9.08	6.58	6.18	6.78
Alg13	ENSMUSG00000041718	9308.35	0.312484	0.0713105	4.38202	1.17585e-05	0.00116408	170.567	168.34	160.41	165.35	188.17	195.383	179.98	193.38	196.83	211.34
Alg14	ENSMUSG00000039887	114.142	-0.245864	0.202665	-1.21316	0.22507	0.555942	2.8175	2.08	4.35	2.51	2.33	2.68	1.39	2.87	2.56	3.9
Alg2	ENSMUSG00000039740	1988.85	0.0147976	0.0793901	0.186392	0.852138	0.953569	26.5775	27.25	27.18	29.03	22.85	25.5075	23.38	27.98	24.62	26.05
Alg3	ENSMUSG00000033809	419.634	-0.058717	0.117215	-0.500933	0.616418	0.852626	13.75	12.08	15.15	12.47	15.3	13.0975	11.93	11.87	14.11	14.48
Alg5	ENSMUSG00000036632	153.948	0.184945	0.16775	1.1025	0.270243	0.606064	4.175	4.08	4.52	4.35	3.75	4.67	5.09	5.22	3.81	4.56
Alg8	ENSMUSG00000035704	394.423	-0.0467887	0.136642	-0.342417	0.732037	0.906424	8.2375	9.71	6.3	7.76	9.18	7.9075	7.32	7.43	7.47	9.41
Alg9	ENSMUSG00000032059	1735.76	0.0205748	0.061894	0.33242	0.739572	0.910127	28.215	28.75	27.44	29.74	26.93	30	29.91	30.06	29.45	30.58
Alkbh1	ENSMUSG00000079036	561.059	-0.0396275	0.131509	-0.30133	0.763163	0.919147	6.9825	6.45	7.09	7.51	6.88	7.835	6.68	10.34	6.49	7.83
Alkbh2	ENSMUSG00000044339	781.229	-0.11167	0.12437	-0.897879	0.36925	0.694851	47.295	44.62	58.48	34.96	51.12	44.515	44.55	41.89	43.92	47.7
Alkbh3	ENSMUSG00000040174	142.982	-0.0864985	0.163308	-0.529666	0.596344	0.844772	7.3425	6.51	5.89	7.82	9.15	6.94	8.31	5.86	6.18	7.41
Alkbh3os1	ENSMUSG00000027196	26.3626	-0.105229	0.433789	-0.242582	0.80833	0.937137	0.705	0.63	0.62	1.24	0.33	0.66	0.5	0.74	0.67	0.73
Alkbh4	ENSMUSG00000039754	453.594	-0.363457	0.117105	-3.10369	0.00191124	0.0330672	13.36	12.37	15.78	12.6	12.69	10.3975	9.65	9.85	10.78	11.31
Alkbh5	ENSMUSG00000042650	23051.6	-0.231598	0.0813583	-2.84664	0.00441835	0.055992	162.595	151.08	168.62	182.81	147.87	139.723	135.19	140.87	142.03	140.8
Alkbh6	ENSMUSG00000042831	303.488	-0.0370969	0.167767	-0.221122	0.824998	0.942408	15.3775	11.82	19.49	12.65	17.55	15.205	12.98	15.41	16.57	15.86
Alkbh7	ENSMUSG00000002661	1690.98	-0.112159	0.121055	-0.926512	0.35418	0.68162	100.222	98.77	115.11	72.6	114.41	91.71	91.39	77.42	96.25	101.78
Alkbh8	ENSMUSG00000025899	119.272	-0.154018	0.171026	-0.900557	0.367824	0.69352	2.0875	2.6	1.97	1.96	1.82	1.745	1.88	1.68	1.83	1.59
Alms1-ps2	ENSMUSG00000090098	148.784	-0.568814	0.271334	-2.09637	0.0360498	0.202979	3.2675	2.35	2.49	5.4	2.83	2.225	2.49	2.45	2.38	1.58
Alms1	ENSMUSG00000063810	1096.08	0.362767	0.170258	2.13069	0.0331147	0.193197	3.0725	3.78	2.2	2.67	3.64	4.09	3.98	3.41	4.9	4.07
Alox12	ENSMUSG00000000320	290.479	-0.291855	0.156396	-1.86612	0.0620242	0.277949	4.4825	3.49	4.28	4.82	5.34	3.6575	3.69	4.23	2.83	3.88
Aloxe3	ENSMUSG00000020892	17.7044	0.115102	0.50075	0.22986	0.8182	NA	0.73	0.29	2.01	0.49	0.13	0.5525	1.02	0.21	0.27	0.71
Alpk2	ENSMUSG00000032845	95.0127	0.132488	0.220168	0.60176	0.547334	0.816665	1.0925	0.97	0.88	0.91	1.61	1.045	0.81	0.84	0.99	1.54
Alpl	ENSMUSG00000028766	47.2401	-0.284181	0.390348	-0.72802	0.466601	0.76199	0.8125	0.45	0.73	0.78	1.29	0.6675	0.68	0.99	0.57	0.43
Alppl2	ENSMUSG00000026246	82.2196	-0.0347034	0.300692	-0.115412	0.908119	0.971911	1.5775	0.91	1.58	1.52	2.3	1.53	1.48	1.37	1.9	1.37
Als2	ENSMUSG00000026024	1535.14	0.413188	0.122787	3.36508	0.000765211	0.0185444	8.1775	10.69	7.3	7.83	6.89	10.825	9.74	11.77	11.28	10.51
Als2cl	ENSMUSG00000044037	190.098	0.627032	0.178324	3.51626	0.000437677	0.0126995	1.445	1.66	1.76	1.06	1.3	1.9175	2.17	1.85	1.51	2.14
Alyref	ENSMUSG00000025134	1978.26	-0.109374	0.0991912	-1.10266	0.270176	0.606064	78.74	66.54	84.58	85.01	78.83	77.3225	73	85	76.51	74.78
Alyref2	ENSMUSG00000060244	92.5936	-0.176348	0.212314	-0.830602	0.406198	0.722717	3.285	2.94	4.07	3.6	2.53	2.915	3.66	2.87	2.7	2.43
Amacr	ENSMUSG00000022244	506.763	-0.0194369	0.0876676	-0.221711	0.824539	0.94236	8.2725	7.76	8.82	8.18	8.33	7.785	7.97	7.26	8.13	7.78
Ambra1	ENSMUSG00000040506	3817.23	0.471253	0.122744	3.83933	0.000123373	0.00564638	22.7075	28.33	19.98	21.84	20.68	31.6175	32.28	33.24	32.53	28.42
Amd-ps3	ENSMUSG00000060096	10.0791	0.676107	0.962365	0.702548	0.482338	NA	0.3475	0.4	0.35	0	0.64	0.5475	1.04	0.16	0.2	0.79
Amd1	ENSMUSG00000075232	1796.49	0.198088	0.115936	1.7086	0.0875258	0.340428	29.705	35.06	26.78	27.74	29.24	36.5975	33.89	33.12	40.1	39.28
Amdhd2	ENSMUSG00000036820	386.935	0.0780084	0.13829	0.564092	0.572692	0.831246	10.5725	11.78	11.79	9.4	9.32	11.5275	12.23	11.08	11.45	11.35
Amer1	ENSMUSG00000050332	544.269	0.123093	0.212014	0.580589	0.561517	0.82522	2.1475	2.94	2.13	1.58	1.94	2.3525	3.01	2.44	2.12	1.84
Amfr	ENSMUSG00000031751	22487.7	-0.224356	0.0721486	-3.10963	0.00187319	0.0327012	253.88	242.41	262.42	283.6	227.09	215.62	227.97	221.22	193.37	219.92
Amhr2	ENSMUSG00000023047	50.7929	0.37312	1.03572	0.360251	0.718659	0.90086	0.6825	0.44	0.63	1.35	0.31	0.7475	1.59	0.16	0.04	1.2
Amigo1	ENSMUSG00000050947	176.073	0.582269	0.210035	2.77225	0.00556706	0.0643416	1.5575	1.29	1.16	2.18	1.6	2.3825	2.13	2.92	1.95	2.53
Ammecr1	ENSMUSG00000042225	878.453	-0.0528877	0.118514	-0.446257	0.655412	0.871659	6.29	7.02	5.33	6.82	5.99	6.115	5.25	6.31	6.48	6.42
Ammecr1l	ENSMUSG00000041915	3606.09	-0.0346528	0.0959214	-0.361263	0.717903	0.900727	41.485	45.63	37.6	46.07	36.64	40.8225	39.78	40.8	42.78	39.93
Amn1	ENSMUSG00000068250	1403.02	-0.0760342	0.0990459	-0.767667	0.442685	0.74575	56.8325	52.66	66.55	48.41	59.71	53.495	47.65	47.28	61.36	57.69
Amot	ENSMUSG00000041688	555.445	0.624911	0.178539	3.50013	0.000465025	0.0132597	4.6725	6.37	3.66	4.01	4.65	6.4475	6.16	7.49	6.03	6.11
Amotl1	ENSMUSG00000013076	1520.48	-0.00432512	0.111735	-0.0387088	0.969123	0.988877	12.1925	13.07	11.71	12.71	11.28	11.7975	12.2	13.15	10.13	11.71
Ampd2	ENSMUSG00000027889	890.639	-0.168771	0.114648	-1.47208	0.140999	0.43617	9.7575	10.09	9.72	11.02	8.2	8.9625	9.72	8.54	8.81	8.78
Ampd3	ENSMUSG00000005686	4165.12	0.0820644	0.103922	0.789675	0.429718	0.737351	44.6125	45.3	38.6	54.46	40.09	47.5025	51.25	46.66	47.41	44.69
Amy1	ENSMUSG00000074264	22.3563	-0.205082	0.496601	-0.412971	0.679628	0.883181	0.59	0.63	0.57	0.93	0.23	0.6625	0.5	0.7	1.14	0.31
Amz1	ENSMUSG00000050022	149.26	-0.21912	0.171368	-1.27865	0.20102	0.525697	2.6625	2.78	2.98	1.88	3.01	2.2675	2.29	2.31	2	2.47
Amz2	ENSMUSG00000020610	830.02	-0.100756	0.103516	-0.973343	0.330383	0.660327	19.5625	20.25	19.6	16.04	22.36	18.54	17	18	18.38	20.78
Anapc1	ENSMUSG00000014355	4651.97	0.447483	0.124227	3.60214	0.000315607	0.0102582	22.02	28.25	18.39	20.55	20.89	28.2025	30.04	28.04	26.29	28.44
Anapc10	ENSMUSG00000036977	684.27	-0.104514	0.117905	-0.886423	0.37539	0.700372	14.5025	13.13	14.92	11.42	18.54	13.5	13.28	14.52	13.49	12.71
Anapc11	ENSMUSG00000025135	825.266	0.0137941	0.128544	0.107311	0.914543	0.972193	37.03	38.14	35.05	27.54	47.39	37.82	34.88	37.23	39.51	39.66
Anapc13	ENSMUSG00000035048	172.76	0.185142	0.166037	1.11507	0.264821	0.599521	32.475	29.01	36.67	25.02	39.2	33.505	27.74	35.35	36.47	34.46
Anapc15	ENSMUSG00000030649	2604.13	-0.0461233	0.0750089	-0.614904	0.538618	0.811843	153.68	140.98	156.12	140.28	177.34	150.935	145.42	136.69	168.74	152.89
Anapc16	ENSMUSG00000020107	2679.89	-0.0393622	0.0735238	-0.535367	0.592396	0.841254	121.052	118.89	129.44	109.46	126.42	116.047	100.3	117.97	126.96	118.96
Anapc2	ENSMUSG00000026965	2725.8	0.0604077	0.0650138	0.929152	0.35281	0.680942	33.6625	35.9	34.87	30.65	33.23	35.2375	35.52	34.2	35.5	35.73
Anapc4	ENSMUSG00000029176	6578.91	-0.0432619	0.0690186	-0.626814	0.530781	0.806072	81.7625	81.26	79.07	89.99	76.73	79.335	79.59	77.87	79.13	80.75
Anapc5	ENSMUSG00000029472	10222.5	-0.118178	0.0681399	-1.73434	0.0828581	0.330751	170.092	162.86	180.79	176.17	160.55	163.03	158.26	161.02	157.25	175.59
Anapc7	ENSMUSG00000029466	6363.1	-0.048156	0.068118	-0.70695	0.479597	0.769344	94.335	88.47	92.34	100.07	96.46	94.6225	86.55	98.2	95.71	98.03
Angel1	ENSMUSG00000021257	4183.82	-0.00330009	0.100062	-0.0329803	0.97369	0.990284	49.015	51.81	49.45	43.5	51.3	49.0575	50.73	53.13	42.76	49.61
Angel2	ENSMUSG00000026634	4783.77	-0.181063	0.093281	-1.94105	0.0522519	0.251727	60.96	51.12	58.9	74.7	59.12	52.815	53.1	55.27	52.13	50.76
Angptl2	ENSMUSG00000004105	2428.71	-0.14471	0.120074	-1.20517	0.228138	0.559787	29.59	31.13	34.67	22.25	30.31	26.8575	26.07	27.22	23.98	30.16
Angptl6	ENSMUSG00000038742	101.131	0.0342015	0.215298	0.158857	0.873782	0.962466	2.7475	2.68	3.79	1.89	2.63	2.8	2.9	2.49	2.37	3.44
Ank	ENSMUSG00000022265	718.338	0.0139505	0.113237	0.123198	0.901951	0.970381	8.515	8.43	9.11	7.15	9.37	8.565	8.98	8.37	7.31	9.6
Ank3	ENSMUSG00000069601	570.495	-0.134935	0.160354	-0.841484	0.400077	0.71786	8.0025	8.46	6.22	8.98	8.35	7.6125	8.45	8.64	6.48	6.88
Ankfy1	ENSMUSG00000020790	2337.34	0.347762	0.0765671	4.54192	5.5744e-06	0.000719204	14.01	15.02	13.37	14.29	13.36	17.9275	17.82	19.37	16.43	18.09
Ankhd1	ENSMUSG00000024483	1258.64	0.197182	0.110635	1.78228	0.0747036	0.311388	16.125	18.67	13.84	16.93	15.06	19.3925	16.73	23.01	17.16	20.67
Ankib1	ENSMUSG00000040351	538.141	0.460344	0.135771	3.3906	0.0006974	0.0171464	3.74	4.08	3.63	3.75	3.5	4.9775	4.78	5.15	4.89	5.09
Ankle2	ENSMUSG00000029501	6683.3	-0.0475657	0.0869857	-0.546823	0.584501	0.838352	69.0675	66.57	73.52	73.81	62.37	67.4275	64.43	73.26	66.75	65.27
Ankmy1	ENSMUSG00000034212	106.594	0.490208	0.218012	2.24853	0.0245421	0.16124	1.11	0.72	1.11	1.39	1.22	1.715	1.72	1.82	1.92	1.4
Ankmy2	ENSMUSG00000036188	206.219	-0.00444411	0.138576	-0.0320698	0.974416	0.990449	3.235	3.09	3.81	2.91	3.13	3.2375	3.53	2.95	3.48	2.99
Ankra2	ENSMUSG00000021661	256.883	0.0819792	0.141149	0.580797	0.561377	0.825103	5.825	7.1	5.1	5.47	5.63	6.1625	5.6	7.44	5.55	6.06
Ankrd10	ENSMUSG00000031508	112.638	0.235631	0.191691	1.22922	0.21899	0.548167	1.5275	1.3	1.24	1.86	1.71	1.885	1.85	1.96	1.97	1.76
Ankrd11	ENSMUSG00000035569	1081.71	0.0885183	0.106916	0.827924	0.407713	0.72359	21.485	21.35	19.61	23.53	21.45	22.21	21.13	21.41	24.6	21.7
Ankrd12	ENSMUSG00000034647	898.026	-0.154463	0.0955798	-1.61606	0.106081	0.376199	36.74	33.21	40.88	38.44	34.43	33.1275	30.5	29.93	36.56	35.52
Ankrd13a	ENSMUSG00000041870	13159.6	-0.138188	0.0883066	-1.56486	0.117615	0.395515	163.925	168.77	168.35	176.35	142.23	150.358	159.66	156.08	141.69	144
Ankrd13b	ENSMUSG00000037907	71.0018	-0.289438	0.281543	-1.02804	0.303931	0.63993	1.03	1.46	0.9	0.81	0.95	0.92	1.46	0.65	0.56	1.01
Ankrd13c	ENSMUSG00000039988	2149.96	-0.207378	0.078955	-2.62654	0.00862583	0.0837064	38.0225	37.15	37.89	39.75	37.3	33.89	31.12	37.27	32.69	34.48
Ankrd13d	ENSMUSG00000005986	133.798	0.0437164	0.179275	0.243851	0.807346	0.937117	2.7525	3.32	3.16	2.07	2.46	2.725	2.95	2.79	2.24	2.92
Ankrd16	ENSMUSG00000047909	115.133	0.0298485	0.22059	0.135312	0.892365	0.968284	3.05	3.75	3.46	2.09	2.9	3.56	4.24	2.46	3.56	3.98
Ankrd17	ENSMUSG00000055204	2656.02	0.0630485	0.115631	0.545256	0.585577	0.838644	11.0725	11.48	8.98	10.09	13.74	11.735	11.74	11.83	12.97	10.4
Ankrd22	ENSMUSG00000024774	65.1992	0.226873	0.338657	0.669921	0.502908	0.787181	2.255	2.72	1.42	2.83	2.05	2.5425	2.44	1.58	3.36	2.79
Ankrd24	ENSMUSG00000054708	74.4417	0.730359	0.272015	2.68499	0.00725312	0.075571	2.1675	2.94	1.74	1.29	2.7	3.52	3.63	2.82	3.65	3.98
Ankrd26	ENSMUSG00000007827	855.951	0.0190816	0.114371	0.166839	0.867496	0.959475	4.5775	5.23	3.99	5.05	4.04	4.8575	5.15	5.05	4.89	4.34
Ankrd27	ENSMUSG00000034867	7297.11	0.0201508	0.093655	0.21516	0.829643	0.944527	75.92	83.01	77.83	79.81	63.03	76.2575	81.84	76.41	68.83	77.95
Ankrd28	ENSMUSG00000014496	1807.64	0.206476	0.106829	1.93277	0.0532639	0.254611	9.405	11.23	7.66	10.01	8.72	11.805	11.74	12.82	10.9	11.76
Ankrd33b	ENSMUSG00000022237	182.088	-0.483165	0.284419	-1.69878	0.0893608	0.344401	4.69	3.55	3.75	6.5	4.96	3.0025	2.4	3.65	3	2.96
Ankrd36	ENSMUSG00000020481	140.643	0.165422	0.158013	1.04689	0.29515	0.63116	3.2025	2.74	3.79	2.95	3.33	3.5125	3.61	3.85	3.62	2.97
Ankrd37	ENSMUSG00000050914	231.578	-0.04502	0.184974	-0.243386	0.807707	0.937117	13.675	13.65	17.18	8.36	15.51	13.1375	14.12	13.12	12.77	12.54
Ankrd39	ENSMUSG00000079610	55.1829	-0.263039	0.278819	-0.943401	0.345476	0.675347	1.8975	1.63	2.12	1.74	2.1	1.7375	2.27	1.39	2.14	1.15
Ankrd40	ENSMUSG00000020864	2472.04	0.176333	0.0613853	2.87256	0.00407155	0.0534988	39.53	43.92	38.37	38.32	37.51	42.7825	41.47	43.22	44.4	42.04
Ankrd42	ENSMUSG00000041343	657.409	-0.00590314	0.0907701	-0.0650339	0.948147	0.983368	9.145	9.66	9.16	8.76	9	9.19	8.81	9.57	8.74	9.64
Ankrd44	ENSMUSG00000052331	8075.91	0.548733	0.147054	3.73151	0.000190339	0.00745238	75.825	109.77	61.9	64.85	66.78	114.07	125.06	116.69	103.06	111.47
Ankrd46	ENSMUSG00000048307	475.217	-0.074645	0.106003	-0.70418	0.481321	0.770405	7.78	7.7	8.32	7.92	7.18	7.59	7.96	8.14	7.02	7.24
Ankrd49	ENSMUSG00000031931	929.812	-0.12902	0.0940315	-1.37209	0.170036	0.484126	25.735	20.79	29.05	28.81	24.29	25.5575	24.15	25.94	27.04	25.1
Ankrd50	ENSMUSG00000044864	2361.51	0.472214	0.138247	3.41572	0.000636132	0.0160778	17.3125	23.23	13.25	17.53	15.24	22.7075	22.09	22.98	22.06	23.7
Ankrd52	ENSMUSG00000014498	868.51	0.747686	0.213422	3.50332	0.000459492	0.0131324	3.4325	5.07	2.06	2.93	3.67	5.7025	5.39	5.94	5.5	5.98
Ankrd54	ENSMUSG00000033055	1928.94	-0.124104	0.121387	-1.02238	0.306599	0.641618	46.305	46.54	53.74	42.53	42.41	42.15	49.21	38.12	42.03	39.24
Ankrd6	ENSMUSG00000040183	2722.85	-0.0135389	0.100341	-0.13493	0.892667	0.968284	23.07	23.7	22.44	25.44	20.7	22.8575	21.93	25.03	22.28	22.19
[truncated: 13,360 more rows]

## Sheet: A(CTR)C(siFigla2#)
Hugo_Symbol	Gene stable ID	baseMean	log2FoldChange	lfcSE	stat	pvalue	padj	AveExpA	A1	A2	A3	A4	AveExpC	C1	C2	C3	C4
[truncated: 14,431 more rows]
